# Supplementary material for: Valence–arousal interactions between images and music: differential effects on memorisation, discrimination, and fixations
Source: PeerJ. 2026 Apr 21;14:e20781. doi: 10.7717/peerj.20781 (PMC13108460; doi:10.7717/peerj.20781)
Supplement: Supplemental Information 3 — The ’Code’ folder contains an R markdown script and its html version (to view code without running R). In the ’Data’ subfolder four datasets are provided: (1) a complete trial-level dataset with per-image data and all variables used in image-level analyses, (2) an aggregated dataset with per-trial variables used for trial-level models (e.g., d’), and (3–4) raw pretest ratings for the images and music pieces used in the experiment. The R Markdwon script loads the datasets automatically, when folder structure is as provided in this zip file. A Readme text file is included. [file peerj-14-20781-s003.zip]

Archive with 55 entries (30 files):
- Analysis_R_code_Revision/
- Analysis_R_code_Revision/.Rhistory
- Analysis_R_code_Revision/.Rproj.user/
- Analysis_R_code_Revision/.Rproj.user/5DB300B3/
- Analysis_R_code_Revision/.Rproj.user/5DB300B3/bibliography-index/
- Analysis_R_code_Revision/.Rproj.user/5DB300B3/ctx/
- Analysis_R_code_Revision/.Rproj.user/5DB300B3/explorer-cache/
- Analysis_R_code_Revision/.Rproj.user/5DB300B3/pcs/
- Analysis_R_code_Revision/.Rproj.user/5DB300B3/pcs/files-pane.pper
- Analysis_R_code_Revision/.Rproj.user/5DB300B3/pcs/source-pane.pper
- Analysis_R_code_Revision/.Rproj.user/5DB300B3/pcs/windowlayoutstate.pper
- Analysis_R_code_Revision/.Rproj.user/5DB300B3/pcs/workbench-pane.pper
- Analysis_R_code_Revision/.Rproj.user/5DB300B3/presentation/
- Analysis_R_code_Revision/.Rproj.user/5DB300B3/profiles-cache/
- Analysis_R_code_Revision/.Rproj.user/5DB300B3/rmd-outputs
- Analysis_R_code_Revision/.Rproj.user/5DB300B3/saved_source_markers
- Analysis_R_code_Revision/.Rproj.user/5DB300B3/sources/
- Analysis_R_code_Revision/.Rproj.user/5DB300B3/sources/per/
- Analysis_R_code_Revision/.Rproj.user/5DB300B3/sources/per/t/
- Analysis_R_code_Revision/.Rproj.user/5DB300B3/sources/per/t/119C788E
- Analysis_R_code_Revision/.Rproj.user/5DB300B3/sources/per/t/119C788E-contents
- Analysis_R_code_Revision/.Rproj.user/5DB300B3/sources/per/u/
- Analysis_R_code_Revision/.Rproj.user/5DB300B3/sources/prop/
- Analysis_R_code_Revision/.Rproj.user/5DB300B3/sources/prop/FAB2F31A
- Analysis_R_code_Revision/.Rproj.user/5DB300B3/sources/prop/INDEX
- Analysis_R_code_Revision/.Rproj.user/5DB300B3/tutorial/
- Analysis_R_code_Revision/.Rproj.user/5DB300B3/viewer-cache/
- Analysis_R_code_Revision/.Rproj.user/shared/
- Analysis_R_code_Revision/.Rproj.user/shared/notebooks/
- Analysis_R_code_Revision/.Rproj.user/shared/notebooks/062B63E8-Analysis_Code_revision/
- Analysis_R_code_Revision/.Rproj.user/shared/notebooks/062B63E8-Analysis_Code_revision/1/
- Analysis_R_code_Revision/.Rproj.user/shared/notebooks/062B63E8-Analysis_Code_revision/1/5DB300B3c3a41762/
- Analysis_R_code_Revision/.Rproj.user/shared/notebooks/062B63E8-Analysis_Code_revision/1/5DB300B3c3a41762/chunks.json
- Analysis_R_code_Revision/.Rproj.user/shared/notebooks/062B63E8-Analysis_Code_revision/1/s/
- Analysis_R_code_Revision/.Rproj.user/shared/notebooks/062B63E8-Analysis_Code_revision/1/s/csetup_chunk/
- Analysis_R_code_Revision/.Rproj.user/shared/notebooks/062B63E8-Analysis_Code_revision/1/s/csetup_chunk/00000f.csv
- Analysis_R_code_Revision/.Rproj.user/shared/notebooks/patch-chunk-names
- Analysis_R_code_Revision/.Rproj.user/shared/notebooks/paths
- Analysis_R_code_Revision/Analysis_R.Rproj
- Analysis_R_code_Revision/Code/
- Analysis_R_code_Revision/Code/Analysis_Code_revision.html
- Analysis_R_code_Revision/Code/Analysis_Code_revision.Rmd
- Analysis_R_code_Revision/Code/power_curve_fourway_hit.rds
- Analysis_R_code_Revision/Code/power_curve_threeway_hit_ViAiAm.rds
- Analysis_R_code_Revision/Code/power_result_Vimg_AImg_AMus.rds
- Analysis_R_code_Revision/Code/README R Code.txt
- Analysis_R_code_Revision/Data/
- Analysis_R_code_Revision/Data/complete_data_image_level_r.csv
- Analysis_R_code_Revision/Data/data_complete_aggregated_r_v2.csv
- Analysis_R_code_Revision/Data/pre-test_image_ratings_final.csv
- Analysis_R_code_Revision/Data/pre-test_music_ratings_final.csv
- Analysis_R_code_Revision/power_curve_fourway_hit.rds
- Analysis_R_code_Revision/power_curve_fourway_hit_v2.rds
- Analysis_R_code_Revision/power_curve_threeway_hit_ViAiAm.rds
- Analysis_R_code_Revision/power_curve_threeway_hit_ViVmAm.rds
