# Supplementary material for: Valence–arousal interactions between images and music: differential effects on memorisation, discrimination, and fixations
Source: PeerJ. 2026 Apr 21;14:e20781. doi: 10.7717/peerj.20781 (PMC13108460; doi:10.7717/peerj.20781)
Supplement: Supplemental Information 3 — The ’Code’ folder contains an R markdown script and its html version (to view code without running R). In the ’Data’ subfolder four datasets are provided: (1) a complete trial-level dataset with per-image data and all variables used in image-level analyses, (2) an aggregated dataset with per-trial variables used for trial-level models (e.g., d’), and (3–4) raw pretest ratings for the images and music pieces used in the experiment. The R Markdwon script loads the datasets automatically, when folder structure is as provided in this zip file. A Readme text file is included. [file peerj-14-20781-s003.zip › Analysis_R_code_Revision/Code/Analysis_Code_revision.Rmd]

---
title: "rcode_revision"
author: "DDB"
date: ''
output:
  html_document:
    toc: yes
    toc_depth: 5
    toc_float:
      collapsed: no
      smooth_scroll: yes
  pdf_document:
    toc: yes
    toc_depth: '5'
---

```{r setup, include=FALSE}
library(here)
knitr::opts_knit$set(root.dir = here::here())
knitr::opts_chunk$set(echo = TRUE)
```


# \###############

# REVISION

# \###############

The revision results are based on the code below

#### Load Libraries

```{r}
# Not all libraries are used
library(brms)
library(car)
library(DHARMa)
library(dplyr)
library(e1071)
library(easystats)
library(effsize)
library(emmeans)
library(ggplot2)
library(ggpubr)
library(here)
library(jtools)
library(lmtest)
library(lme4)
library(lmeresampler)
library(lmerTest)
library(MuMIn)
library(nlme)
library(performance)
library(randtests)
library(report)
library(simr)
```

#### Load data

```{r}
# Complete Dataset on the image level
complete_data <- read.csv('Data/complete_data_image_level_r.csv', sep=';')
# Aggregated dataset on the trial level
data_agg2 <- read.csv('Data/data_complete_aggregated_r_v2.csv', sep=';')
# Same as aggregated data, but includes image valence and image arousal

# Data from the image rating pre-test
pretest_img_rating <- read.csv('Data/pre-test_image_ratings_final.csv', sep=';')
# Data from the music rating pre-test
pretest_mus_rating <- read.csv('Data/pre-test_music_ratings_final.csv', sep=';')


### Create Subsets
# Data Looked At Images Only
complete_data_looked_at <- subset(complete_data, Number_of_fix_to_image_per_trial >=1) 

# Data looked at target
complete_data_looked_at_target <- subset(complete_data_looked_at, Is_Target_Sel = "Target")

# Data looked at exnoaudio 
complete_data_looked_at_exnoaudio <- subset(complete_data_looked_at, MusicAffect != "noaudio")

# Data looked at exnoaudio target
complete_data_looked_at_exnoaudio_target <- subset(complete_data_looked_at_exnoaudio, Is_Target_Sel = "Target")

# Data looked at exnoaudio (duplicate assignment kept in place)
CompLookedExNoAudio <- complete_data_looked_at_exnoaudio

# Data distractor
complete_data_distractor <- subset(complete_data, Is_Target_Sel == "Distractor")

# Create a subset of only target images present during the presentation phase (i.e. target images in selection phase are the ones shown before. Distractors would be the new images not shown in the presentation phase) "Sel" later on in the script refers to images from the selection phase, whilst "Pres" refers to images from the presentation phase.
# Data target

complete_data_target <- subset(complete_data, Is_Target_Sel == "Target")

```

#### Create Music Valence Music Arousal Variables

```{r}


CompLookedExNoAudio$val_mus <- ifelse(CompLookedExNoAudio$MusicAffect %in% c("happy", "tender"), 1, 0)  # positive valence
CompLookedExNoAudio$arous_mus <- ifelse(CompLookedExNoAudio$MusicAffect %in% c("happy", "fear"), 1, 0)  # high arousal

# Check mapping
unique(CompLookedExNoAudio[, c("MusicAffect", "val_mus", "arous_mus")])


```

## Model Hit \~ Img V + Img A + Mus V + Mus A

### Make Variables Factors

```{r}
CompLookedExNoAudio$Valence_Sel <- factor(CompLookedExNoAudio$Valence_Sel,
                                          levels = c(0,1))
CompLookedExNoAudio$Arousal_Sel <- factor(CompLookedExNoAudio$Arousal_Sel,
                                          levels = c(0,1))
CompLookedExNoAudio$val_mus <- factor(CompLookedExNoAudio$val_mus,
                                      levels = c(0,1))
CompLookedExNoAudio$arous_mus <- factor(CompLookedExNoAudio$arous_mus,
                                        levels = c(0,1))
```

### Create effect coded Var

```{r}
# Create effect-coded versions of each predictor
CompLookedExNoAudio$Valence_Sel_fx <- ifelse(CompLookedExNoAudio$Valence_Sel == 1, 0.5, -0.5)
CompLookedExNoAudio$Arousal_Sel_fx <- ifelse(CompLookedExNoAudio$Arousal_Sel == 1, 0.5, -0.5)
CompLookedExNoAudio$val_mus_fx     <- ifelse(CompLookedExNoAudio$val_mus     == 1, 0.5, -0.5)
CompLookedExNoAudio$arous_mus_fx   <- ifelse(CompLookedExNoAudio$arous_mus   == 1, 0.5, -0.5)

```

### Model Effect Coded

```{r}
# Effect coded
model_hit_img_mus_VA_fx <- glmer(
  Hit ~ Valence_Sel_fx * Arousal_Sel_fx * val_mus_fx * arous_mus_fx + mean_pupil_per_trial +
    (1 | Subject),
  data = CompLookedExNoAudio,
  family = binomial(link = "logit"),
  control = glmerControl(optimizer = "bobyqa",
                         optCtrl = list(maxfun = 200000)))
```

#### Summary

```{r}
summary(model_hit_img_mus_VA_fx)
```

#### Anova

```{r}
Anova(model_hit_img_mus_VA_fx, type = 2)
```

##### ICC

```{r}
icc(model_hit_img_mus_VA_fx)
# Adjusted prop variance explained by random effects after accounting for fixed fx (unadjusted: without accounting for fixed fx) We use adjusted
```

##### R2

```{r}
r2(model_hit_img_mus_VA_fx) # Marginal = fixed FX 
                            # Conditional fixed FX + random FX
```

### Diagnostics

#### Check Multicollinearity

```{r}
library(performance)
check_collinearity(model_hit_img_mus_VA_fx)

```

#### Simulate Residuals

```{r}
library(DHARMa)

# simulate standardized residuals (store with _hit suffix)
sim_res_hit <- simulateResiduals(fittedModel = model_hit_img_mus_VA_fx, n = 1000)
plot(sim_res_hit)   # default DHARMa plot: QQ, residuals vs predicted, histogram, etc.
```

#### Uniformity Test

```{r}
uni_test_hit <- testUniformity(sim_res_hit)
uni_test_hit
```

#### Dispersion Test

```{r}
disp_test_hit <- testDispersion(sim_res_hit)
disp_test_hit
```

#### Outlier Test

```{r}
outlier_test_hit <- testOutliers(sim_res_hit)
outlier_test_hit
```

#### Zero Inflation Test

```{r}
zi_test_hit <- testZeroInflation(sim_res_hit)
zi_test_hit
```

### Emmeans Valence_Sel × Arousal_Sel × arous_mus

```{r}

# 1. Valence_Sel × Arousal_Sel × arous_mus
emm1 <- emmeans(model_hit_img_mus_VA_fx, 
                ~ Valence_Sel_fx * Arousal_Sel_fx * arous_mus_fx, 
                type = "response", 
                infer = c(TRUE, TRUE))  # adds lower.CL and upper.CL

# Standard Plot
# plot_contr_vI_AI_AM <- plot(emm1,comparisons = TRUE)
  

contr1 <- contrast(emm1, method = "pairwise", adjust = "tukey", infer = c(TRUE, TRUE)) %>%
  as.data.frame() %>%
  filter(p.value < 0.05)

contr1


###
# 1. Update factor levels in the emmGrid
# Convert effect-coded levels to readable labels
emm1@grid$Valence_Sel_fx <- factor(ifelse(emm1@grid$Valence_Sel_fx == 0.5, "Pos", "Neg"))
emm1@grid$Arousal_Sel_fx <- factor(ifelse(emm1@grid$Arousal_Sel_fx == 0.5, "High", "Low"))
emm1@grid$arous_mus_fx   <- factor(ifelse(emm1@grid$arous_mus_fx == 0.5, "High", "Low"))

# Plot
plot_contr_vI_AI_AM <- plot(emm1, type = "response", comparisons = TRUE)


# 2. continue with original plotting code
plot_contr_vI_AI_AM <- plot(emm1, type = "response", comparisons = TRUE)

# Change comparison arrows (layers 3 and 4) to black/grey and dotted lines
plot_contr_vI_AI_AM$layers[[3]]$aes_params$colour <- "grey30"
plot_contr_vI_AI_AM$layers[[3]]$aes_params$linetype <- "dotted"
plot_contr_vI_AI_AM$layers[[4]]$aes_params$colour <- "grey30"
plot_contr_vI_AI_AM$layers[[4]]$aes_params$linetype <- "dotted"

# Change main CI and point colors to black
plot_contr_vI_AI_AM$layers[[1]]$aes_params$colour <- "black"
plot_contr_vI_AI_AM$layers[[2]]$aes_params$colour <- "black"

# Apply theme and labels
plot_contr_vI_AI_AM_modified <- plot_contr_vI_AI_AM +
  theme_apa() +
  theme(
    panel.border = element_blank(),
    axis.line = element_line(color = "black"),
    axis.line.y.right = element_blank(),
    axis.line.x.top = element_blank()
  ) +
  labs(
    x = "Probability of correct recognition (Hit)",
    y = "Valence Img. x Arousal Img. x Arousal Mus."
  )

# Print updated plot
plot_contr_vI_AI_AM_modified
```

### Emmeans Valence_Sel × val_mus × arous_mus

```{r}

# 2. Valence_Sel × val_mus × arous_mus
emm2 <- emmeans(model_hit_img_mus_VA_fx, 
                ~ Valence_Sel_fx * val_mus_fx * arous_mus_fx, 
                type = "response", 
                infer = c(TRUE, TRUE))

plot(emm2,comparisons = TRUE)

contr2 <- contrast(emm2, method = "pairwise",adjust = "tukey", infer = c(TRUE, TRUE)) %>%
  as.data.frame() %>%
  filter(p.value < 0.05)
contr2

# APA Style Plot
library(emmeans)
library(ggplot2)
library(apaTables)
library(here)
library(dplyr)
library(jtools)

# Generate a new emmeans object for the second interaction
emm2 <- emmeans(model_hit_img_mus_VA_fx, 
                ~ Valence_Sel_fx * val_mus_fx * arous_mus_fx, 
                type = "response", 
                infer = c(TRUE, TRUE))

# Now rename the effect-coded levels
emm2@grid$Valence_Sel_fx <- factor(ifelse(emm2@grid$Valence_Sel_fx == 0.5, "Pos", "Neg"))
emm2@grid$val_mus_fx     <- factor(ifelse(emm2@grid$val_mus_fx == 0.5, "Pos", "Neg"))
emm2@grid$arous_mus_fx   <- factor(ifelse(emm2@grid$arous_mus_fx == 0.5, "High", "Low"))

# Plot as before
plot_emm2 <- plot(emm2, type = "response", comparisons = TRUE)

# Adjust colors/lines just like in the first plot
plot_emm2$layers[[3]]$aes_params$colour <- "grey30"
plot_emm2$layers[[3]]$aes_params$linetype <- "dotted"
plot_emm2$layers[[4]]$aes_params$colour <- "grey30"
plot_emm2$layers[[4]]$aes_params$linetype <- "dotted"
plot_emm2$layers[[1]]$aes_params$colour <- "black"
plot_emm2$layers[[2]]$aes_params$colour <- "black"

# Apply theme and labels
plot_emm2_modified <- plot_emm2 +
  theme_apa() +
  theme(
    panel.border = element_blank(),
    axis.line = element_line(color = "black"),
    axis.line.y.right = element_blank(),
    axis.line.x.top = element_blank()
  ) +
  labs(
    x = "Probability of correct recognition (Hit)",
    y = "Valence Img. x Valence Mus. x Arousal Mus."
  )

plot_hit_val_mus_arous_fx <- plot_emm2_modified

plot_hit_val_mus_arous_fx
```

### Emmeans Valence_Sel × val_mus

```{r}


# 3. Valence_Sel × val_mus
emm3 <- emmeans(model_hit_img_mus_VA_fx, 
                ~ Valence_Sel_fx * val_mus_fx, 
                type = "response", 
                infer = c(TRUE, TRUE))

plot(emm3,comparisons = TRUE)

contr3 <- contrast(emm3, method = "pairwise", adjust = "bonferroni") %>%
  as.data.frame() %>%
  filter(p.value < 0.05)

contr3

```

## DPrime Model

#### Create music valence and music arousal variable

```{r}
data_agg2$val_mus <- ifelse(data_agg2$MusicAffect %in% c("happy", "tender"), 1, 0)  # positive valence
data_agg2$arous_mus <- ifelse(data_agg2$MusicAffect %in% c("happy", "fear"), 1, 0)  # high arousal

# Check mapping
#unique(data_agg2[, c("MusicAffect", "val_mus", "arous_mus")])


data_agg2$val_mus <- relevel(as.factor(data_agg2$val_mus), ref = "1")

data_agg2$arous_mus <- relevel(as.factor(data_agg2$arous_mus), ref = "1")

data_agg2$img_val <- relevel(as.factor(data_agg2$img_val), ref = "1")

data_agg2$img_arousal <- relevel(as.factor(data_agg2$img_arousal), ref = "1")

```

#### Log-shift_dprime

```{r}

# Shift the data to make all values positive
#http://aloy.github.io/lmeresampler/articles/lmeresampler-vignette.html

min_value <- min(data_agg2$dprime_value_congruence_condition)
data_agg2$shifted_dprime <- data_agg2$dprime_value_congruence_condition - min_value + 1

#log transformation
data_agg2$log_shifted_dprime <- log(data_agg2$shifted_dprime)
```

#### Create Effect Coded Variables

```{r}
# Create effect-coded variables for dprime model
data_agg2$img_val_fx   <- car::recode(data_agg2$img_val, "0 = -0.5; 1 = 0.5")
data_agg2$img_arousal_fx <- car::recode(data_agg2$img_arousal, "0= -0.5; 1=0.5")
data_agg2$val_mus_fx   <- car::recode(data_agg2$val_mus, "0= -0.5; 1=0.5")
data_agg2$arous_mus_fx <- car::recode(data_agg2$arous_mus, "0= -0.5; 1=0.5")
```

### Model Effect Coded

```{r}
# Re-fit the model using effect-coded variables
model_dprime_cong_rev_fx <- lmer(
                                  log_shifted_dprime ~ 
                                  img_val_fx * 
                                  img_arousal_fx *
                                  val_mus_fx * 
                                  arous_mus_fx +
                                  mean_pupil_per_trial +
                                  (1 | Subject),
                                  data = data_agg2) 
```

### Bootstrapped Confidence Intervals

```{r}
# Bootstrapped fixed-effect estimates
boot_dprime_rev_fx <- bootstrap(
  model_dprime_cong_rev_fx,
  .f = fixef,
  type = "parametric",
  B = 2000  # increase to 1000+ for stable CIs
)

# Examine results
#summary(boot_dprime_rev_fx)
# confint(boot_dprime_rev)
# We report the normal "norm" bootstrap CIs

print(confint(boot_dprime_rev_fx), n = 17)
```

#### Diagnostics

##### Simulate DHARMa Residuals

```{r}
library(DHARMa)
sim_res_dprime_cong_rev <- simulateResiduals(fittedModel = model_dprime_cong_rev_fx, n = 1000)
plot(sim_res_dprime_cong_rev)
```

##### Uniformity Test

```{r}
testUniformity_dprime_cong_rev <- testUniformity(sim_res_dprime_cong_rev)
testUniformity_dprime_cong_rev
```

##### Dispersion Test

```{r}
testDispersion_dprime_cong_rev <- testDispersion(sim_res_dprime_cong_rev)
testDispersion_dprime_cong_rev
```

##### Normality Test & Q-Q on raw residuals

```{r}
resid_raw_dprime_cong_rev <- residuals(model_dprime_cong_rev_fx)    # conditional residuals
fitted_raw_dprime_cong_rev <- fitted(model_dprime_cong_rev_fx)
plot(fitted_raw_dprime_cong_rev, resid_raw_dprime_cong_rev, xlab="Fitted", ylab="Residuals"); abline(h=0,col="red")


shapiro.test(resid_raw_dprime_cong_rev)     # note: large N -> sensitive
qqnorm(resid_raw_dprime_cong_rev); qqline(resid_raw_dprime_cong_rev)

```

## Eyteracking Model

### Create Subset

```{r}
complete_data_target_fixated <- complete_data_target %>%
  filter(
    !is.na(fixdur_sum_per_image), fixdur_sum_per_image > 0,
    !is.na(fixdur_avg_per_image), fixdur_avg_per_image > 0,
    MusicAffect != "noaudio"
  ) %>%
  droplevels()
```

### Create valence music and arousal music for subset

```{r}
complete_data_target_fixated$val_mus <- ifelse(complete_data_target_fixated$MusicAffect %in% c("happy", "tender"), 1, 0)  # positive valence
complete_data_target_fixated$arous_mus <- ifelse(complete_data_target_fixated$MusicAffect %in% c("happy", "fear"), 1, 0)  # high arousal

# Check mapping
unique(complete_data_target_fixated[, c("MusicAffect", "val_mus", "arous_mus")])
```

#### LMER Model Total Fixation Duration

##### Set Var as factor

```{r}

complete_data_target_fixated$Valence_Pres <- relevel(as.factor(complete_data_target_fixated$Valence_Pres), ref = "1")

complete_data_target_fixated$Arousal_Pres <- relevel(as.factor(complete_data_target_fixated$Arousal_Pres), ref = "1")

complete_data_target_fixated$val_mus <- relevel(as.factor(complete_data_target_fixated$val_mus), ref = "1")

complete_data_target_fixated$arous_mus <- relevel(as.factor(complete_data_target_fixated$arous_mus), ref = "1")


```

#### Model Fixdur Sum

##### Effect Coding Variables

```{r}
# Effect-code categorical predictors
complete_data_target_fixated$Valence_Pres_fx <- ifelse(complete_data_target_fixated$Valence_Pres == "1",  1, -1)
complete_data_target_fixated$Arousal_Pres_fx <- ifelse(complete_data_target_fixated$Arousal_Pres == "1",  1, -1)
complete_data_target_fixated$val_mus_fx      <- ifelse(complete_data_target_fixated$val_mus == "1",  1, -1)
complete_data_target_fixated$arous_mus_fx    <- ifelse(complete_data_target_fixated$arous_mus == "1",  1, -1)
```

##### Model Effect Coded

```{r}
# Fit the model using effect-coded variables
model_fixdur_sum_log_fx <- lmer(
                                log(fixdur_sum_per_image) ~ 
                                Valence_Pres_fx * 
                                Arousal_Pres_fx *
                                val_mus_fx * 
                                arous_mus_fx + 
                                  mean_pupil_per_trial +
                                (1 | Subject),
                                data = complete_data_target_fixated)
```

#### Diagnostics

##### Simulate DHARMa Residuals

```{r}
library(DHARMa)
sim_res_fixdur_sum <- simulateResiduals(fittedModel = model_fixdur_sum_log_fx, n = 1000)
plot(sim_res_fixdur_sum)
```

##### Uniformity Test

```{r}
testUniformity_fixdur_sum <- testUniformity(sim_res_fixdur_sum)
testUniformity_fixdur_sum
```

##### Dispersion Test

```{r}
testDispersion_fixdur_sum <- testDispersion(sim_res_fixdur_sum)
testDispersion_fixdur_sum
```

##### Normality Test & Q-Q on raw residuals

```{r}
# resid_raw_fixdur_sum <- residuals(model_fixdur_sum_log_fx)    # conditional residuals
# fitted_raw_fixdur_sum <- fitted(model_fixdur_sum_log_fx)
# plot(fitted_raw_fixdur_sum, resid_raw_fixdur_sum, xlab="Fitted", ylab="Residuals"); abline(h=0,col="red")
# 
# 
# shapiro.test(resid_raw_fixdur_sum)     # note: large N -> sensitive
# qqnorm(resid_raw_fixdur_sum); qqline(resid_raw_fixdur_sum)

# 	Shapiro-Wilk normality test
# 
# data:  resid_raw_fixdur_sum
# W = 0.73856, p-value < 2.2e-16
```

#### Parametric Bootstrap

```{r}
# PARAMETRIC BOOTSTRAP
set.seed(1234)  # for reproducibility

boot_fixdur_sum <- bootstrap(
  model_fixdur_sum_log_fx,
  .f = fixef,          # extract fixed effects
  type = "parametric", # parametric bootstrap
  B = 2000             # number of bootstrap samples 
)

# View bootstrapped confidence intervals
ci_fixdur_sum <- confint(boot_fixdur_sum, type = "norm")  # normal-based CIs
print(ci_fixdur_sum, n = 20)


# Optional: tidy output for tables
ci_fixdur_df_sum <- as.data.frame(ci_fixdur_sum) %>%
  rename(estimate = estimate, lower = lower, upper = upper)
ci_fixdur_df_sum
```

#### Summary

```{r}
# Summary
summary(model_fixdur_sum_log_fx)
```

#### ANOVA

```{r}
Anova(model_fixdur_sum_log_fx, type = 2)
```

### LMER Model Average Fixation Duration

#### Set var as factor

```{r}

complete_data_target_fixated$Valence_Pres <- relevel(as.factor(complete_data_target_fixated$Valence_Pres), ref = "1")

complete_data_target_fixated$Arousal_Pres <- relevel(as.factor(complete_data_target_fixated$Arousal_Pres), ref = "1")

complete_data_target_fixated$val_mus <- relevel(as.factor(complete_data_target_fixated$val_mus), ref = "1")

complete_data_target_fixated$arous_mus <- relevel(as.factor(complete_data_target_fixated$arous_mus), ref = "1")
```

#### Model Fixdur Avg

##### Model effect coded

```{r}
# Fit linear mixed model on log-transformed DV
model_fixdur_avg_log <- lmer(
                                log(fixdur_avg_per_image) ~ 
                                Valence_Pres_fx * 
                                Arousal_Pres_fx *
                                val_mus_fx * 
                                arous_mus_fx + 
                                mean_pupil_per_trial +
                                (1 | Subject),
                                data = complete_data_target_fixated)
```

#### Bootstrapped Confidence Intervals

```{r}
boot_fixdur_avg <- bootstrap(
  model_fixdur_avg_log,
  .f = fixef,          # extract fixed effects
  type = "parametric", # parametric bootstrap
  B = 2000             # number of bootstrap samples 
)

# View bootstrapped confidence intervals
ci_fixdur_avg <- confint(boot_fixdur_avg, type = "norm")  # normal-based CIs
print(ci_fixdur_avg, n = 20)

```

#### Diagnostics

##### Simulate DHARMa Residuals

```{r}
sim_res_fixdur_avg <- simulateResiduals(fittedModel = model_fixdur_avg_log, n = 1000)
plot(sim_res_fixdur_avg)
```

##### Uniformity Test

```{r}
testUniformity_fixdur_avg <- testUniformity(sim_res_fixdur_avg)
testUniformity_fixdur_avg
```

##### Dispersion Test

```{r}
testDispersion_fixdur <- testDispersion(sim_res_fixdur_avg)
testDispersion_fixdur
```

##### Normality Test & Q-Q on raw residuals

```{r}
# resid_raw_fixdur_avg <- residuals(model_fixdur_avg_log)    # conditional residuals
# fitted_raw_fixdur_avg <- fitted(model_fixdur_avg_log)
# plot(fitted_raw_fixdur_avg, resid_raw_fixdur_avg, xlab="Fitted", ylab="Residuals"); abline(h=0,col="red")
# 
# 
# shapiro.test(resid_raw_fixdur_avg)     
# qqnorm(resid_raw_fixdur_avg); qqline(resid_raw_fixdur_avg)

# Shapiro-Wilk normality test
# 
# data:  resid_raw_fixdur_avg
# W = 0.99254, p-value = 1.033e-09
```

#### Summary

```{r}
# # Summary is on log scale
# summary(model_fixdur_avg_log)
```

#### ANOVA

```{r}
# Anova(model_fixdur_avg_log, type = 2) # Dont use diagnostics are off
```

### ICC

```{r}
icc(model_fixdur_avg_log)
```

### R2

```{r}
r2(model_fixdur_avg_log)
```

#### Emmean Arousal Pres

```{r}

emm_model_fixdur_avg_log <- emmeans(model_fixdur_avg_log, ~ Arousal_Pres_fx, type = "response")
summary(emm_model_fixdur_avg_log)
 
# Plot estimated marginal means with comparisons
 plot(emm_model_fixdur_avg_log, comparisons = TRUE)

# Perform pairwise comparisons
pairwise_comparisons_emm_model_fixdur_avg_log <- pairs(emm_model_fixdur_avg_log)  

# Extract pairwise comparisons 
pairwise_summary_model_fixdur_avg_log <- summary(pairwise_comparisons_emm_model_fixdur_avg_log, infer = TRUE, adjust = "sidak")

# Significant Pairwise Comparisons
significant_comparisons_emm_model_fixdur_avg_log <- pairwise_summary_model_fixdur_avg_log %>%
  filter(p.value < 0.05)  # Filter for significant comparisons

# Print or notify
if (nrow(significant_comparisons_emm_model_fixdur_avg_log) > 0) {
  print(significant_comparisons_emm_model_fixdur_avg_log)
} else {
  cat("No significant comparisons found.\n")
}
```

#### Emmeans Valence Music

```{r}
emm_model_fixdur_avg_log_val_mus <- emmeans(model_fixdur_avg_log, ~ val_mus_fx, type = "response")
summary(emm_model_fixdur_avg_log_val_mus)
 
# Plot estimated marginal means with comparisons
 plot(emm_model_fixdur_avg_log_val_mus, comparisons = TRUE)

# Perform pairwise comparisons
pairwise_comparisons_emm_model_fixdur_avg_log_val_mus <- pairs(emm_model_fixdur_avg_log_val_mus)  

# Extract pairwise comparisons 
pairwise_summary_model_fixdur_avg_log_val_mus <- summary(pairwise_comparisons_emm_model_fixdur_avg_log_val_mus, infer = TRUE, adjust = "sidak")

# Significant Pairwise Comparisons
significant_comparisons_emm_model_fixdur_avg_log_val_mus <- pairwise_summary_model_fixdur_avg_log_val_mus %>%
  filter(p.value < 0.05)  # Filter for significant comparisons

# Print or notify
if (nrow(significant_comparisons_emm_model_fixdur_avg_log_val_mus) > 0) {
  print(significant_comparisons_emm_model_fixdur_avg_log_val_mus)
} else {
  cat("No significant comparisons found.\n") }
```

### Number of Fixations Model

```{r}
model_nfix <- glmer(Number_of_fix_to_image_per_trial ~ 
                      Valence_Pres_fx * 
                      Arousal_Pres_fx * 
                      val_mus_fx * 
                      arous_mus_fx +  
                      (1|Subject),
                    family = poisson(link="log"),
                    data = complete_data_target_fixated)
```

#### Diagnostics

```{r}
sim_res_nfix <- simulateResiduals(fittedModel = model_nfix, n = 1000)
plot(sim_res_nfix)
```

#### Uniformity Test

```{r}
testUniformity(sim_res_nfix)
```

#### Dispersion Test

```{r}
testDispersion(sim_res_nfix)
```

#### Zero-Inflation Test

```{r}
testZeroInflation(sim_res_nfix)
```

#### Outlier Test

```{r}
testOutliers(sim_res_nfix,type = 'bootstrap') 
```

#### Residuals vs. Fitted

```{r}
plot(fitted(model_nfix), residuals(model_nfix, type = "pearson"))
abline(h = 0, col = "red")
```

### Negative Binomial

```{r}
# library(glmmTMB)
# 
# model_nfix_nb <- glmmTMB(
#   Number_of_fix_to_image_per_trial ~ 
#     Valence_Pres_fx * 
#     Arousal_Pres_fx *
#     val_mus_fx *
#     arous_mus_fx +
#     (1|Subject),
#   family = nbinom2, 
#   data = complete_data_target_fixated)
# 
# sim_res_nb <- simulateResiduals(model_nfix_nb, n = 1000)
# plot(sim_res_nb)
# testDispersion(sim_res_nb)
# testZeroInflation(sim_res_nb)
```

We explored modelling the number of fixations per image using Poisson mixed models, but model diagnostics (DHARMa tests for dispersion and zero structure) indicated severe underdispersion that could not be resolved with alternative model specifications. Therefore, fixation count analyses were not included in the final report.

## Simulation Based Power Analysis

### Hit Model Power Analysis

#### PowerCurve Hit Model four-way interaction

Calculate power at our n = 41 and at a higher n = 100 for an estimation of required n for 80% power

```{r}
# # Our original fitted model
# model_hit <- model_hit_img_mus_VA_fx
# 
# # Name of the 4-way interaction
# target <- "Valence_Sel_fx:Arousal_Sel_fx:val_mus_fx:arous_mus_fx"
# 
# # Set medium effect size
# # fixef(model_hit)[target] <- 0.5
# model_sim_hit_fourway <- extend(model_hit, along = "Subject", n = 100)
# fixef(model_sim_hit_fourway)[target] <- 0.5
# 
# # Run power curve by increasing number of subjects
# power_curve_fourway_hit_v2 <- powerCurve(model_sim_hit_fourway,
#                           fixed(target),
#                           along = "Subject",
#                           nsim = 100,   
#                           breaks = c( 100))  # adjusted based on our range
#                           # original breaks 41 (our n),100
# 
# power_curve_fourway_hit_v2

# Save result
# saveRDS(power_curve_fourway_hit_v2, "power_curve_fourway_hit_v2.rds")

# # Load result
#  pc_hit_fourway_v2 <- readRDS("power_curve_fourway_hit_v2.rds")

# print(pc_hit_fourway_v2)

## Power Curve nsim = 100 for n = 100
# Calculating power at 1 sample sizes along Subject
# Power for predictor 'Valence_Sel_fx:Arousal_Sel_fx:val_mus_fx:arous_mus_fx', (95% confidence interval),==============================|
# by largest value of Subject:
#     100: 64.00% (53.79, 73.36) - 28707 rows
#
# Time elapsed: 1 h 14 m 29 s

#########
# This first power calculation accidentally did not extend along subject, i.e. did not increase sample size, but instead computed 1000 simulations for our actual sample size

# Save result
#saveRDS(power_curve_fourway_hit, "power_curve_fourway_hit.rds")

# pc_hit_fourway
# Power for predictor 'Valence_Sel_fx:Arousal_Sel_fx:val_mus_fx:arous_mus_fx', (95% # confidence interval),
# by largest value of Subject:
  #   42: 34.70% (31.75, 37.74) - 11585 rows
   #  NA: 34.70% (31.75, 37.74) - 11585 rows
    # NA: 34.70% (31.75, 37.74) - 11585 rows

# Time elapsed: 15 h 16 m 0 s
 
#### n = 41 ###
## Load first power curve result of n = 41
#pc_hit_fourway_v2 <- readRDS("power_curve_fourway_hit.rds")
# print(pc_hit_fourway_v2)
```

#### Three-way Interaction V Img x A Img x A Mus

```{r}

# # Here we compute the power for the significant three-way interaction from the hit model which had the larger ChiSquare of the two.
# 
# # Our original fitted model
# model_hit <- model_hit_img_mus_VA_fx
# 
# # Name of the 3-way interaction [target]
# target_three_way_ViAiAm <- "Valence_Sel_fx:Arousal_Sel_fx:arous_mus_fx"
# 
# # Set medium effect size
# model_sim_hit_threeway_ViAiAm <- extend(model_hit, along = "Subject", n = 100)
# fixef(model_sim_hit_threeway_ViAiAm)[target_three_way_ViAiAm] <- 0.5
# 
# # Run power curve by increasing number of subjects
# power_curve_threeway_hit_ViAiAm <- powerCurve(model_sim_hit_threeway_ViAiAm,
#                           fixed(target_three_way_ViAiAm),
#                           along = "Subject",
#                           nsim = 100,  
#                           breaks = c(41, 100))  # adjusted based on our range
#                           # original breaks 41 (our n), 100
# 
# power_curve_threeway_hit_ViAiAm

# Save result
#saveRDS(power_curve_threeway_hit_ViAiAm, "power_curve_threeway_hit_ViAiAm.rds")

# # Load result
#  power_curve_threeway_hit_ViAiAm <- readRDS("power_curve_threeway_hit_ViAiAm.rds")

# print(power_curve_threeway_hit_ViAiAm)


# Power for predictor 'Valence_Sel_fx:Arousal_Sel_fx:arous_mus_fx', (95% confidence interval),
# by largest value of Subject:
#      41: 84.00% (75.32, 90.57) - 11585 rows
#     100: 99.00% (94.55, 99.97) - 28707 rows
# 
# Time elapsed: 1 h 45 m 13 s
```

#### Three-way Interaction V Img V Mus A Mus

```{r}
# Here we compute the power for the significant three-way interaction from the hit model which had the smaller ChiSquare of the two.

# # Our original fitted model
# model_hit <- model_hit_img_mus_VA_fx
# 
# # Name of the 4-way interaction [target]
# target_three_way_ViVmAm <- "Valence_Sel_fx:val_mus_fx:arous_mus_fx"
# 
# # Set medium effect size
# model_sim_hit_threeway_ViVmAm <- extend(model_hit, along = "Subject", n = 100)
# fixef(model_sim_hit_threeway_ViVmAm)[target_three_way_ViVmAm] <- 0.5
# 
# # Run power curve by increasing number of subjects
# power_curve_threeway_hit_ViVmAm <- powerCurve(model_sim_hit_threeway_ViVmAm,
#                           fixed(target_three_way_ViVmAm),
#                           along = "Subject",
#                           nsim = 100,  
#                           breaks = c(41, 100))  # adjusted based on our range
#                           # original breaks 41 (our n), 100
# 
# power_curve_threeway_hit_ViVmAm

# Save result
 #saveRDS(power_curve_threeway_hit_ViVmAm, "power_curve_threeway_hit_ViVmAm.rds")

# # Load result
#  power_curve_threeway_hit_ViVmAm <- readRDS("power_curve_threeway_hit_ViVmAm.rds")

# print(power_curve_threeway_hit_ViVmAm)


# Power for predictor 'Valence_Sel_fx:val_mus_fx:arous_mus_fx', (95% confidence interval),
# by largest value of Subject:
  #   41: 87.00% (78.80, 92.89) - 11585 rows
   # 100: 99.00% (94.55, 99.97) - 28707 rows

# Time elapsed: 1 h 49 m 27 s
```

#### Arousal Image Power

```{r}
# # Name of the fixed effect
# target_arousal_sel <- "Arousal_Sel_fx"
# 
# # Set medium effect size
# fixef(model_hit)[target_arousal_sel] <- 0.5
# 
# # Run power curve by increasing number of subjects
# power_curve_arousal_sel <- powerCurve(model_hit,
#                           fixed(target_arousal_sel),
#                           along = "Subject",
#                           nsim = 100,   
#                           breaks = c(41, 100))  # adjusted based on our range
# 
# power_curve_arousal_sel

# Save result
#saveRDS(power_curve_arousal_sel, "power_curve_arousal_sel.rds")
# 
# # Load result
#  power_curve_arousal_sel <- readRDS("power_curve_arousal_sel.rds")

# print(power_curve_arousal_sel)

# Test run with few simulations
# Calculating power at 3 sample sizes along Subject
# Power for predictor 'Arousal_Sel_fx', (95% confidence interval),=============================================================================================|
# by largest value of Subject:
#      41: 100.0% (69.15, 100.0) - 11167 rows
#      NA: 100.0% (69.15, 100.0) - 11585 rows
#      NA: 100.0% (69.15, 100.0) - 11585 rows

# Time elapsed: 0 h 8 m 12 s
 
```

#### Valence Image Power

```{r}
# # Name of the fixed effect
# target_valence_sel <- "Valence_Sel_fx"
# 
# # Set medium effect size
# fixef(model_hit)[target_valence_sel] <- 0.5
# 
# # Run power curve by increasing number of subjects
# power_curve_valence_sel <- powerCurve(model_hit,
#                           fixed(target_valence_sel),
#                           along = "Subject",
#                           nsim = 100,  
#                           breaks = c(41, 100))  # adjusted based on our range
# 
# power_curve_valence_sel

# Save result
# saveRDS(power_curve_valence_sel, "power_curve_valence_sel.rds")

# # Load result
# power_curve_valence_sel <- readRDS("power_curve_valence_sel.rds")

# Display reuslt
# print(power_curve_valence_sel)

# Power for predictor 'Valence_Sel_fx', (95% confidence interval),
# by largest value of Subject:
#      42: 100.0% (69.15, 100.0) - 11585 rows
#      NA: 100.0% (69.15, 100.0) - 11585 rows
#      NA: 100.0% (69.15, 100.0) - 11585 rows
# 
# Time elapsed: 0 h 8 m 8 s

```

#### Valence Music Power

```{r}
# # Name of the fixed effect
# target_valence_mus <- "val_mus_fx"
# 
# # Set medium effect size
# fixef(model_hit)[target_valence_mus] <- 0.5
# 
# # Run power curve by increasing number of subjects
# power_curve_valence_mus <- powerCurve(model_hit,
#                           fixed(target_valence_mus),
#                           along = "Subject",
#                           nsim = 1,  
#                           breaks = c(41, 80, 100))  # adjusted based on our range
# 
# power_curve_valence_mus
# 
# # Save result
# # saveRDS(power_curve_valence_mus, "power_curve_valence_mus.rds")
# # Load result
# # pc_val_mus <- readRDS("power_curve_valence_mus.rds")
# 
# pc_val_mus
```

#### Arousal Music Power

```{r}
# # Name of the fixed effect
# target_arous_mus <- "arous_mus_fx"
# 
# # Set medium effect size
# fixef(model_hit)[target_arous_mus] <- 0.5
# 
# # Run power curve by increasing number of subjects
# power_curve_arous_mus <- powerCurve(model_hit,
#                           fixed(target_arous_mus),
#                           along = "Subject",
#                           nsim = 1,   # we need to increase to 1000+ for final
#                           breaks = c(41, 80, 100))  # adjusted based on our range
# 
# power_curve_arous_mus

# Save result
# saveRDS(power_curve_arous_mus, "power_curve_arous_mus.rds")
# Load result
# pc <- readRDS("power_curve_arous_mus.rds")

```

### d' DPrime Model Power

#### Four-way interaction power

```{r}
# # Name of the 4-way interaction
# target_4_way_dprime <- "img_val_fx0.5:img_arousal_fx0.5:val_mus_fx0.5:arous_mus_fx0.5"
# 
# # Extend subjects
# model_sim_dprime_fourway <- extend(
#   model_dprime_cong_rev_fx, 
#   along = "Subject", 
#   n = 100
# )
# 
# # Set medium effect size
# fixef(model_sim_dprime_fourway)[target_4_way_dprime] <- 0.5
# 
# # Run power curve by increasing number of subjects
# power_curve_4_way_dprime <- powerCurve(
#   model_sim_dprime_fourway,
#   fixed(target_4_way_dprime),
#   along = "Subject",
#   nsim = 100,                
#   breaks = c(41, 100)
# )
# 
# power_curve_4_way_dprime
# 
# # Save
# saveRDS(power_curve_4_way_dprime, "power_curve_4_way_dprime.rds")
# 
# # Load result
# # pc_hit_4-way <- readRDS("power_curve_4_way_dprime.rds")
```

#### Valence x Arousal Music DPrime Power 

```{r}

# # Name of the 2-way interaction [target]
# target_twoway_dprime <- "val_mus_fx0.5:arous_mus_fx0.5"
# 
# # Set medium effect size
# model_sim_dprime_mus2 <- extend(model_dprime_cong_rev_fx, along = "Subject", n = 100)
# fixef(model_sim_dprime_mus2)[target_twoway_dprime] <- 0.5
# 
# # Run power curve by increasing number of subjects
# power_curve_two_way_dprime <- powerCurve(model_sim_dprime_mus2,
#                           fixed(target_twoway_dprime),
#                           along = "Subject",
#                           nsim = 100,  
#                           breaks = c(41, 100))  # adjusted based on our range
#                           # original breaks 41 (our n), 100
# 
# power_curve_two_way_dprime
# 
# # Save result
#  saveRDS(power_curve_two_way_dprime, "power_curve_two_way_dprime.rds")
# 
# # Load result
#  power_curve_two_way_dprime <- readRDS("power_curve_two_way_dprime.rds")
# 
# print(power_curve_two_way_dprime)
```

#### Image Valence Power

```{r}
# # Name of the 4-way interaction
# target_img_val_dprime <- "img_val_fx0.5"
# 
# # Set medium effect size
# fixef(model_dprime_cong_rev_fx)[target_img_val_dprime] <- 0.5
# 
# # Run power curve by increasing number of subjects
# power_curve_img_val_dprime <- powerCurve(model_dprime_cong_rev_fx,
#                           fixed(target_img_val_dprime),
#                           along = "Subject",
#                           nsim = 3,   
#                           breaks = c(41, 80, 100))  # adjusted based on our range
# 
# power_curve_img_val_dprime
# 
# # Save result
# saveRDS(power_curve_img_val_dprime, "power_curve_img_val_dprime.rds")
# # Load result
# # pc <- readRDS("power_curve_img_val_dprime.rds")
```

#### Image Arousal Power

```{r}
# # Name of the 4-way interaction
# target_img_arous_dprime <- "img_arousal_fx0.5"
# 
# # Set medium effect size
# fixef(model_dprime_cong_rev_fx)[target_img_arous_dprime] <- 0.5
# 
# # Run power curve by increasing number of subjects
# power_curve_img_arous_dprime <- powerCurve(model_dprime_cong_rev_fx,
#                           fixed(target_img_arous_dprime),
#                           along = "Subject",
#                           nsim = 1000, 
#                           breaks = c(41, 80, 100))  # adjusted based on our range
# 
# power_curve_img_arous_dprime
# 
# # Save result
# saveRDS(power_curve_img_arous_dprime, "power_curve_img_arous_dprime.rds")
# # Load result
# # pc <- readRDS("power_curve_img_arous_dprime.rds")
```

### Power for Fixdur avg

#### Image Arousal

```{r}
# # Name of the Fixed Effect
# target_img_arousal_fixdur <- "Arousal_Pres0"
# 
# # Set medium effect size
# model_fixdur_avg_log_sim <- extend(model_fixdur_avg_log, along = "Subject", n = 100)
# fixef(model_fixdur_avg_log_sim)[target_img_arousal_fixdur] <- 0.5
# 
# # Run power curve by increasing number of subjects
# power_curve_fixdur_avg_img_arousal <- powerCurve(model_fixdur_avg_log_sim,
#                          test = fixed(target_img_arousal_fixdur),
#                           along = "Subject",
#                           nsim = 100,  
#                           breaks = c(41, 100))  # adjusted based on our range
#                           # original breaks 41 (our n), 100
# 
# power_curve_fixdur_avg_img_arousal
# 
# # Save result
#  saveRDS(power_curve_fixdur_avg_img_arousal, "power_curve_fixdur_avg_img_arousal.rds")
# 
# # Load result
#  power_curve_fixdur_avg_img_arousal <- readRDS("power_curve_fixdur_avg_img_arousal.rds")
# 
# print(power_curve_fixdur_avg_img_arousal)
```

# Pre-Test Ratings

## Image Valence

```{r}

# Standardizing the dependent variable
pretest_img_rating$valence_img_pretest_standardized <- scale(pretest_img_rating$valence_img_pretest)


img_pretest_valence_standardized <- lm(valence_img_pretest_standardized ~ valence_binary * arousal_binary, data = pretest_img_rating)

summary(img_pretest_valence_standardized)

# Post-Hoc 
emms_img_pretest_valence_standardized <- emmeans(img_pretest_valence_standardized, pairwise ~ valence_binary * arousal_binary)

# plot(emms_img_pretest_valence_standardized)

# View results of pairwise comparisons
summary(emms_img_pretest_valence_standardized)

summary(emms_img_pretest_valence_standardized, infer = c(TRUE, TRUE))

# R² marginal (proportion of variance explained by the fixed effects)
r_squared_img_pretest_valence_standardized <- r.squaredGLMM(img_pretest_valence_standardized)

r_squared_img_pretest_valence_standardized
```

## Image Arousal

```{r}
# Standardizing the dependent variable
pretest_img_rating$arousal_img_pretest_standardized <- scale(pretest_img_rating$arousal_img_pretest)


img_pretest_arousal_standardized <- lm(arousal_img_pretest_standardized ~ valence_binary * arousal_binary, data = pretest_img_rating)

summary(img_pretest_arousal_standardized)

# Post-Hoc 
emms_img_pretest_arousal_standardized <- emmeans(img_pretest_arousal_standardized, pairwise ~ valence_binary * arousal_binary)

# View results of pairwise comparisons
summary(emms_img_pretest_arousal_standardized)
```
