# Supplementary material for: Valence–arousal interactions between images and music: differential effects on memorisation, discrimination, and fixations
Source: PeerJ. 2026 Apr 21;14:e20781. doi: 10.7717/peerj.20781 (PMC13108460; doi:10.7717/peerj.20781)
Supplement: Supplemental Information 3 — The ’Code’ folder contains an R markdown script and its html version (to view code without running R). In the ’Data’ subfolder four datasets are provided: (1) a complete trial-level dataset with per-image data and all variables used in image-level analyses, (2) an aggregated dataset with per-trial variables used for trial-level models (e.g., d’), and (3–4) raw pretest ratings for the images and music pieces used in the experiment. The R Markdwon script loads the datasets automatically, when folder structure is as provided in this zip file. A Readme text file is included. [file peerj-14-20781-s003.zip › Analysis_R_code_Revision/Code/README R Code.txt]

###  Instructions for Running the Analysis Code

To successfully run the analysis:

1. **Folder Structure**

   * Place the file `Analysis_Code.Rmd`  inside a folder named:

     ```
     Code
     ```
   * Place all data files inside a folder named:

     ```
     Data
     ```
   * Both folders (`Code` and `Data`) should be located **in the same parent directory**.

   
2. **Running the Code**

   * Open and run the R Markdown file:
     `Code/Analysis_Code.Rmd`
   * This script loads the datasets from the `Data` folder and performs all analyses.

3. **Alternatively**

   * If you prefer to view the results only (with code, but without running it), open the rendered file:
     'Analysis_Code.pdf` or the 'Analysis_Code.html' (html for easy readability and a floating table of contents).
   * This file contains the complete output, including results, without requiring R.

---

	
