# Supplementary material for: Valence–arousal interactions between images and music: differential effects on memorisation, discrimination, and fixations
Source: PeerJ. 2026 Apr 21;14:e20781. doi: 10.7717/peerj.20781 (PMC13108460; doi:10.7717/peerj.20781)
Supplement: Supplemental Information 3 — The ’Code’ folder contains an R markdown script and its html version (to view code without running R). In the ’Data’ subfolder four datasets are provided: (1) a complete trial-level dataset with per-image data and all variables used in image-level analyses, (2) an aggregated dataset with per-trial variables used for trial-level models (e.g., d’), and (3–4) raw pretest ratings for the images and music pieces used in the experiment. The R Markdwon script loads the datasets automatically, when folder structure is as provided in this zip file. A Readme text file is included. [file peerj-14-20781-s003.zip › Analysis_R_code_Revision/Data/complete_data_image_level_r.csv]

Trial	Subject	Is_Target_Sel	Valence_Pres	Arousal_Pres	valence_congruence_pres_mus_9_24	arousal_congruence_pres_mus_9_24	MusicAffect	valence_congruence_sel_mus_9_24	arousal_congruence_sel_mus_9_24	Valence_Sel	Arousal_Sel	Hit	False_Alarm	Number_of_fix_to_image_per_trial	fixdur_sum_per_image	fixdur_avg_per_image	val_pre_exp	MT_mean	PA_mean	EM_mean	GM_mean	mean_pupil_per_trial	dprime_overall
1	1	Distractor	1	1	0	1	fear	1	0	0	0	0	0	NA	NA	NA	5	1	5	6	1	0.0348174671399824	3.52095960546327
1	1	Target	0	0	1	0	fear	0	0	1	0	0	0	1	344	344	5	1	5	6	1	0.0348174671399824	3.52095960546327
1	1	Distractor	0	0	1	0	fear	1	1	0	1	0	0	NA	NA	NA	5	1	5	6	1	0.0348174671399824	3.52095960546327
1	1	Target	1	0	0	0	fear	0	1	1	1	1	0	NA	NA	NA	5	1	5	6	1	0.0348174671399824	3.52095960546327
1	1	Distractor	0	0	1	0	fear	0	1	1	1	0	0	3	2219	739.666666666667	5	1	5	6	1	0.0348174671399824	3.52095960546327
1	1	Target	0	1	1	1	fear	1	1	0	1	1	0	1	394	394	5	1	5	6	1	0.0348174671399824	3.52095960546327
1	1	Distractor	1	1	0	1	fear	0	1	1	1	0	0	NA	NA	NA	5	1	5	6	1	0.0348174671399824	3.52095960546327
1	1	Target	1	1	0	1	fear	1	0	0	0	1	0	1	1150	1150	5	1	5	6	1	0.0348174671399824	3.52095960546327
1	1	Target	1	0	0	0	fear	0	0	1	0	0	0	NA	NA	NA	5	1	5	6	1	0.0348174671399824	3.52095960546327
1	1	Distractor	1	0	0	0	fear	0	0	1	0	0	0	1	363	363	5	1	5	6	1	0.0348174671399824	3.52095960546327
1	1	Target	0	1	1	1	fear	1	0	0	0	1	0	2	1184	592	5	1	5	6	1	0.0348174671399824	3.52095960546327
1	1	Distractor	0	1	1	1	fear	1	1	0	1	0	0	2	1560	780	5	1	5	6	1	0.0348174671399824	3.52095960546327
2	1	Target	1	1	1	0	tender	1	0	1	1	0	0	3	1248	416	5	1	5	6	1	-0.0329736657727521	3.52095960546327
2	1	Distractor	0	1	0	0	tender	1	1	1	0	0	0	3	952	317.333333333333	5	1	5	6	1	-0.0329736657727521	3.52095960546327
2	1	Distractor	0	1	0	0	tender	0	1	0	0	0	0	1	411	411	5	1	5	6	1	-0.0329736657727521	3.52095960546327
2	1	Target	0	0	0	1	tender	1	0	1	1	1	0	1	213	213	5	1	5	6	1	-0.0329736657727521	3.52095960546327
2	1	Target	0	0	0	1	tender	1	1	1	0	1	0	1	296	296	5	1	5	6	1	-0.0329736657727521	3.52095960546327
2	1	Distractor	1	0	1	1	tender	0	0	0	1	0	0	1	164	164	5	1	5	6	1	-0.0329736657727521	3.52095960546327
2	1	Distractor	1	0	1	1	tender	0	0	0	1	0	0	2	346	173	5	1	5	6	1	-0.0329736657727521	3.52095960546327
2	1	Target	1	1	1	0	tender	1	0	1	1	1	0	NA	NA	NA	5	1	5	6	1	-0.0329736657727521	3.52095960546327
2	1	Target	0	1	0	0	tender	1	1	1	0	1	0	2	740	370	5	1	5	6	1	-0.0329736657727521	3.52095960546327
2	1	Target	0	0	0	1	tender	0	0	0	1	0	0	1	214	214	5	1	5	6	1	-0.0329736657727521	3.52095960546327
2	1	Distractor	1	1	1	0	tender	0	1	0	0	0	0	3	1610	536.666666666667	5	1	5	6	1	-0.0329736657727521	3.52095960546327
2	1	Distractor	1	0	1	1	tender	0	1	0	0	0	0	2	492	246	5	1	5	6	1	-0.0329736657727521	3.52095960546327
3	1	Distractor	0	0	0	0	happy	0	0	0	0	0	1	2	558	279	5	1	5	6	1	-0.102955890063603	0.430727299295457
3	1	Distractor	1	0	1	0	happy	0	0	0	0	0	0	3	758	252.666666666667	5	1	5	6	1	-0.102955890063603	0.430727299295457
3	1	Target	1	0	1	0	happy	1	1	1	1	0	0	2	755	377.5	5	1	5	6	1	-0.102955890063603	0.430727299295457
3	1	Distractor	0	1	0	1	happy	1	0	1	0	0	1	1	198	198	5	1	5	6	1	-0.102955890063603	0.430727299295457
3	1	Target	1	1	1	1	happy	1	1	1	1	0	0	2	953	476.5	5	1	5	6	1	-0.102955890063603	0.430727299295457
3	1	Target	0	1	0	1	happy	0	1	0	1	0	0	2	821	410.5	5	1	5	6	1	-0.102955890063603	0.430727299295457
3	1	Distractor	0	0	0	0	happy	1	1	1	1	0	0	3	855	285	5	1	5	6	1	-0.102955890063603	0.430727299295457
3	1	Distractor	0	0	0	0	happy	1	0	1	0	0	0	NA	NA	NA	5	1	5	6	1	-0.102955890063603	0.430727299295457
3	1	Target	0	1	0	1	happy	0	1	0	1	1	0	NA	NA	NA	5	1	5	6	1	-0.102955890063603	0.430727299295457
3	1	Target	1	1	1	1	happy	0	0	0	0	1	0	1	229	229	5	1	5	6	1	-0.102955890063603	0.430727299295457
3	1	Distractor	1	0	1	0	happy	1	0	1	0	0	0	1	247	247	5	1	5	6	1	-0.102955890063603	0.430727299295457
3	1	Target	1	1	1	1	happy	0	1	0	1	1	0	2	1233	616.5	5	1	5	6	1	-0.102955890063603	0.430727299295457
4	1	Target	0	1	1	0	sad	0	1	1	0	0	0	2	574	287	5	1	5	6	1	-0.151346163646864	0.430727299295457
4	1	Target	0	0	1	1	sad	0	1	1	0	0	0	1	164	164	5	1	5	6	1	-0.151346163646864	0.430727299295457
4	1	Target	0	0	1	1	sad	0	1	1	0	1	0	2	476	238	5	1	5	6	1	-0.151346163646864	0.430727299295457
4	1	Target	1	1	0	0	sad	1	0	0	1	1	0	1	164	164	5	1	5	6	1	-0.151346163646864	0.430727299295457
4	1	Distractor	0	1	1	0	sad	1	0	0	1	0	0	3	806	268.666666666667	5	1	5	6	1	-0.151346163646864	0.430727299295457
4	1	Target	1	0	0	1	sad	1	1	0	0	0	0	2	477	238.5	5	1	5	6	1	-0.151346163646864	0.430727299295457
4	1	Target	1	1	0	0	sad	0	0	1	1	1	0	2	379	189.5	5	1	5	6	1	-0.151346163646864	0.430727299295457
4	1	Distractor	1	0	0	1	sad	0	0	1	1	0	0	3	986	328.666666666667	5	1	5	6	1	-0.151346163646864	0.430727299295457
4	1	Distractor	1	0	0	1	sad	1	1	0	0	0	0	2	657	328.5	5	1	5	6	1	-0.151346163646864	0.430727299295457
4	1	Distractor	1	1	0	0	sad	0	0	1	1	0	0	NA	NA	NA	5	1	5	6	1	-0.151346163646864	0.430727299295457
4	1	Distractor	0	1	1	0	sad	1	0	0	1	0	1	2	724	362	5	1	5	6	1	-0.151346163646864	0.430727299295457
4	1	Distractor	0	0	1	1	sad	1	1	0	0	0	1	2	444	222	5	1	5	6	1	-0.151346163646864	0.430727299295457
5	1	Distractor	0	0	0	1	tender	1	0	1	1	0	0	1	427	427	5	1	5	6	1	-0.0266427604750413	4.05765387226951
5	1	Distractor	1	0	1	1	tender	1	1	1	0	0	0	2	1117	558.5	5	1	5	6	1	-0.0266427604750413	4.05765387226951
5	1	Target	0	1	0	0	tender	1	1	1	0	1	0	3	508	169.333333333333	5	1	5	6	1	-0.0266427604750413	4.05765387226951
5	1	Distractor	0	0	0	1	tender	1	1	1	0	0	0	2	657	328.5	5	1	5	6	1	-0.0266427604750413	4.05765387226951
5	1	Target	0	1	0	0	tender	0	1	0	0	1	0	1	345	345	5	1	5	6	1	-0.0266427604750413	4.05765387226951
5	1	Target	1	1	1	0	tender	0	1	0	0	1	0	NA	NA	NA	5	1	5	6	1	-0.0266427604750413	4.05765387226951
5	1	Distractor	0	1	0	0	tender	1	0	1	1	0	0	1	99	99	5	1	5	6	1	-0.0266427604750413	4.05765387226951
5	1	Target	1	1	1	0	tender	1	0	1	1	1	0	3	1199	399.666666666667	5	1	5	6	1	-0.0266427604750413	4.05765387226951
5	1	Target	1	0	1	1	tender	0	1	0	0	1	0	NA	NA	NA	5	1	5	6	1	-0.0266427604750413	4.05765387226951
5	1	Target	1	0	1	1	tender	0	0	0	1	0	0	1	296	296	5	1	5	6	1	-0.0266427604750413	4.05765387226951
5	1	Distractor	1	1	1	0	tender	0	0	0	1	0	0	1	591	591	5	1	5	6	1	-0.0266427604750413	4.05765387226951
5	1	Distractor	0	0	0	1	tender	0	0	0	1	0	0	4	1036	259	5	1	5	6	1	-0.0266427604750413	4.05765387226951
6	1	Distractor	1	0	1	1	tender	1	0	1	1	0	0	1	166	166	5	1	5	6	1	-0.0396602991232612	2.12281074006611
6	1	Distractor	0	1	0	0	tender	1	0	1	1	0	0	1	230	230	5	1	5	6	1	-0.0396602991232612	2.12281074006611
6	1	Target	1	1	1	0	tender	0	0	0	1	1	0	2	641	320.5	5	1	5	6	1	-0.0396602991232612	2.12281074006611
6	1	Target	1	0	1	1	tender	1	1	1	0	0	0	1	132	132	5	1	5	6	1	-0.0396602991232612	2.12281074006611
6	1	Target	0	0	0	1	tender	0	0	0	1	0	0	1	838	838	5	1	5	6	1	-0.0396602991232612	2.12281074006611
6	1	Distractor	1	1	1	0	tender	1	0	1	1	0	0	1	213	213	5	1	5	6	1	-0.0396602991232612	2.12281074006611
6	1	Target	0	0	0	1	tender	0	0	0	1	0	0	2	543	271.5	5	1	5	6	1	-0.0396602991232612	2.12281074006611
6	1	Distractor	0	1	0	0	tender	0	1	0	0	0	0	1	329	329	5	1	5	6	1	-0.0396602991232612	2.12281074006611
6	1	Target	1	0	1	1	tender	1	1	1	0	0	0	NA	NA	NA	5	1	5	6	1	-0.0396602991232612	2.12281074006611
6	1	Distractor	1	1	1	0	tender	0	1	0	0	0	0	NA	NA	NA	5	1	5	6	1	-0.0396602991232612	2.12281074006611
6	1	Distractor	0	1	0	0	tender	1	1	1	0	0	0	2	3565	1782.5	5	1	5	6	1	-0.0396602991232612	2.12281074006611
6	1	Target	0	0	0	1	tender	0	1	0	0	0	0	NA	NA	NA	5	1	5	6	1	-0.0396602991232612	2.12281074006611
7	1	Target	0	0	0	0	happy	1	1	1	1	1	0	2	378	189	5	1	5	6	1	0.026876638840255	3.52095960546327
7	1	Target	0	1	0	1	happy	1	0	1	0	1	0	3	1035	345	5	1	5	6	1	0.026876638840255	3.52095960546327
7	1	Distractor	0	1	0	1	happy	0	1	0	1	0	0	3	690	230	5	1	5	6	1	0.026876638840255	3.52095960546327
7	1	Target	1	0	1	0	happy	1	1	1	1	1	0	1	296	296	5	1	5	6	1	0.026876638840255	3.52095960546327
7	1	Distractor	1	0	1	0	happy	1	1	1	1	0	0	2	443	221.5	5	1	5	6	1	0.026876638840255	3.52095960546327
7	1	Distractor	0	0	0	0	happy	0	0	0	0	0	0	2	740	370	5	1	5	6	1	0.026876638840255	3.52095960546327
7	1	Distractor	0	1	0	1	happy	0	0	0	0	0	0	2	454	227	5	1	5	6	1	0.026876638840255	3.52095960546327
7	1	Distractor	1	1	1	1	happy	1	0	1	0	0	0	2	969	484.5	5	1	5	6	1	0.026876638840255	3.52095960546327
7	1	Distractor	1	1	1	1	happy	0	1	0	1	0	0	1	198	198	5	1	5	6	1	0.026876638840255	3.52095960546327
7	1	Target	1	1	1	1	happy	0	1	0	1	1	0	3	1100	366.666666666667	5	1	5	6	1	0.026876638840255	3.52095960546327
7	1	Target	1	0	1	0	happy	1	0	1	0	0	0	1	148	148	5	1	5	6	1	0.026876638840255	3.52095960546327
7	1	Target	0	0	0	0	happy	0	0	0	0	0	0	NA	NA	NA	5	1	5	6	1	0.026876638840255	3.52095960546327
8	1	Target	0	1	1	1	fear	0	1	1	1	1	0	2	740	370	5	1	5	6	1	-0.0454359180558676	3.09023230616781
8	1	Target	0	1	1	1	fear	0	0	1	0	1	0	4	897	224.25	5	1	5	6	1	-0.0454359180558676	3.09023230616781
8	1	Target	0	0	1	0	fear	0	0	1	0	1	0	2	674	337	5	1	5	6	1	-0.0454359180558676	3.09023230616781
8	1	Distractor	0	1	1	1	fear	1	0	0	0	0	0	2	624	312	5	1	5	6	1	-0.0454359180558676	3.09023230616781
8	1	Distractor	1	1	0	1	fear	1	1	0	1	0	0	2	412	206	5	1	5	6	1	-0.0454359180558676	3.09023230616781
8	1	Distractor	1	0	0	0	fear	1	1	0	1	0	0	3	478	159.333333333333	5	1	5	6	1	-0.0454359180558676	3.09023230616781
8	1	Distractor	0	0	1	0	fear	0	1	1	1	0	0	NA	NA	NA	5	1	5	6	1	-0.0454359180558676	3.09023230616781
8	1	Target	0	0	1	0	fear	1	0	0	0	0	0	1	197	197	5	1	5	6	1	-0.0454359180558676	3.09023230616781
8	1	Distractor	1	1	0	1	fear	1	1	0	1	0	0	1	263	263	5	1	5	6	1	-0.0454359180558676	3.09023230616781
8	1	Distractor	1	0	0	0	fear	0	0	1	0	0	0	1	411	411	5	1	5	6	1	-0.0454359180558676	3.09023230616781
8	1	Target	1	1	0	1	fear	1	0	0	0	0	0	1	198	198	5	1	5	6	1	-0.0454359180558676	3.09023230616781
8	1	Target	1	0	0	0	fear	0	1	1	1	0	0	NA	NA	NA	5	1	5	6	1	-0.0454359180558676	3.09023230616781
9	1	Target	1	1	0	0	sad	1	1	0	0	1	0	4	1625	406.25	5	1	5	6	1	-0.103311581338145	3.09023230616781
9	1	Target	1	1	0	0	sad	1	0	0	1	1	0	3	1444	481.333333333333	5	1	5	6	1	-0.103311581338145	3.09023230616781
9	1	Target	0	0	1	1	sad	1	1	0	0	0	0	NA	NA	NA	5	1	5	6	1	-0.103311581338145	3.09023230616781
9	1	Target	1	1	0	0	sad	0	1	1	0	1	0	3	526	175.333333333333	5	1	5	6	1	-0.103311581338145	3.09023230616781
9	1	Distractor	1	0	0	1	sad	0	0	1	1	0	0	NA	NA	NA	5	1	5	6	1	-0.103311581338145	3.09023230616781
9	1	Distractor	0	1	1	0	sad	0	0	1	1	0	0	2	591	295.5	5	1	5	6	1	-0.103311581338145	3.09023230616781
9	1	Distractor	0	1	1	0	sad	1	0	0	1	0	0	1	427	427	5	1	5	6	1	-0.103311581338145	3.09023230616781
9	1	Target	0	0	1	1	sad	1	0	0	1	0	0	NA	NA	NA	5	1	5	6	1	-0.103311581338145	3.09023230616781
9	1	Distractor	1	0	0	1	sad	0	1	1	0	0	0	2	855	427.5	5	1	5	6	1	-0.103311581338145	3.09023230616781
9	1	Distractor	0	0	1	1	sad	0	0	1	1	0	0	1	329	329	5	1	5	6	1	-0.103311581338145	3.09023230616781
9	1	Distractor	1	0	0	1	sad	0	1	1	0	0	0	2	592	296	5	1	5	6	1	-0.103311581338145	3.09023230616781
9	1	Target	0	1	1	0	sad	1	1	0	0	0	0	1	394	394	5	1	5	6	1	-0.103311581338145	3.09023230616781
10	1	Target	1	0	0	0	noaudio	0	0	0	0	1	0	1	296	296	5	1	5	6	1	-0.0425943932292238	NA
10	1	Distractor	0	1	0	0	noaudio	1	1	1	1	0	0	1	198	198	5	1	5	6	1	-0.0425943932292238	NA
10	1	Target	1	0	0	0	noaudio	1	0	1	0	0	0	1	165	165	5	1	5	6	1	-0.0425943932292238	NA
10	1	Target	1	1	0	0	noaudio	1	1	1	1	0	0	3	625	208.333333333333	5	1	5	6	1	-0.0425943932292238	NA
10	1	Target	1	0	0	0	noaudio	1	0	1	0	1	0	1	313	313	5	1	5	6	1	-0.0425943932292238	NA
10	1	Distractor	1	1	0	0	noaudio	0	1	0	1	0	0	1	394	394	5	1	5	6	1	-0.0425943932292238	NA
10	1	Distractor	0	0	0	0	noaudio	0	0	0	0	0	0	2	822	411	5	1	5	6	1	-0.0425943932292238	NA
10	1	Distractor	0	1	0	0	noaudio	0	0	0	0	0	0	2	428	214	5	1	5	6	1	-0.0425943932292238	NA
10	1	Target	0	1	0	0	noaudio	0	1	0	1	1	0	4	1365	341.25	5	1	5	6	1	-0.0425943932292238	NA
10	1	Distractor	1	1	0	0	noaudio	1	1	1	1	0	0	5	1215	243	5	1	5	6	1	-0.0425943932292238	NA
10	1	Target	0	0	0	0	noaudio	1	0	1	0	1	0	1	459	459	5	1	5	6	1	-0.0425943932292238	NA
10	1	Distractor	0	0	0	0	noaudio	0	1	0	1	0	0	NA	NA	NA	5	1	5	6	1	-0.0425943932292238	NA
11	1	Target	0	0	1	0	fear	1	0	0	0	1	0	3	213	71	5	1	5	6	1	-0.020758703312442	3.52095960546327
11	1	Target	1	1	0	1	fear	0	1	1	1	1	0	2	328	164	5	1	5	6	1	-0.020758703312442	3.52095960546327
11	1	Distractor	1	0	0	0	fear	0	0	1	0	0	0	2	297	148.5	5	1	5	6	1	-0.020758703312442	3.52095960546327
11	1	Target	0	1	1	1	fear	0	0	1	0	0	0	NA	NA	NA	5	1	5	6	1	-0.020758703312442	3.52095960546327
11	1	Target	1	1	0	1	fear	1	0	0	0	1	0	NA	NA	NA	5	1	5	6	1	-0.020758703312442	3.52095960546327
11	1	Distractor	1	1	0	1	fear	0	1	1	1	0	0	5	398	79.6	5	1	5	6	1	-0.020758703312442	3.52095960546327
11	1	Distractor	0	0	1	0	fear	0	0	1	0	0	0	NA	NA	NA	5	1	5	6	1	-0.020758703312442	3.52095960546327
11	1	Target	0	0	1	0	fear	0	1	1	1	0	0	2	131	65.5	5	1	5	6	1	-0.020758703312442	3.52095960546327
11	1	Distractor	0	1	1	1	fear	1	1	0	1	0	0	NA	NA	NA	5	1	5	6	1	-0.020758703312442	3.52095960546327
11	1	Target	0	1	1	1	fear	1	1	0	1	1	0	3	107	35.6666666666667	5	1	5	6	1	-0.020758703312442	3.52095960546327
11	1	Distractor	1	0	0	0	fear	1	0	0	0	0	0	NA	NA	NA	5	1	5	6	1	-0.020758703312442	3.52095960546327
11	1	Distractor	1	0	0	0	fear	1	1	0	1	0	0	1	48	48	5	1	5	6	1	-0.020758703312442	3.52095960546327
12	1	Target	0	0	0	0	happy	0	0	0	0	1	0	NA	NA	NA	5	1	5	6	1	-0.156665889982147	3.09023230616781
12	1	Distractor	0	1	0	1	happy	0	0	0	0	0	0	1	180	180	5	1	5	6	1	-0.156665889982147	3.09023230616781
12	1	Target	0	1	0	1	happy	1	1	1	1	0	0	NA	NA	NA	5	1	5	6	1	-0.156665889982147	3.09023230616781
12	1	Distractor	1	1	1	1	happy	1	0	1	0	0	0	2	328	164	5	1	5	6	1	-0.156665889982147	3.09023230616781
12	1	Distractor	1	0	1	0	happy	1	1	1	1	0	0	2	147	73.5	5	1	5	6	1	-0.156665889982147	3.09023230616781
12	1	Distractor	0	0	0	0	happy	1	0	1	0	0	0	NA	NA	NA	5	1	5	6	1	-0.156665889982147	3.09023230616781
12	1	Target	0	1	0	1	happy	0	1	0	1	1	0	1	33	33	5	1	5	6	1	-0.156665889982147	3.09023230616781
12	1	Distractor	0	0	0	0	happy	0	1	0	1	0	0	6	379	63.1666666666667	5	1	5	6	1	-0.156665889982147	3.09023230616781
12	1	Target	1	1	1	1	happy	1	0	1	0	0	0	NA	NA	NA	5	1	5	6	1	-0.156665889982147	3.09023230616781
12	1	Target	1	0	1	0	happy	0	0	0	0	0	0	NA	NA	NA	5	1	5	6	1	-0.156665889982147	3.09023230616781
12	1	Distractor	1	0	1	0	happy	1	1	1	1	0	0	NA	NA	NA	5	1	5	6	1	-0.156665889982147	3.09023230616781
12	1	Target	1	1	1	1	happy	0	1	0	1	1	0	4	199	49.75	5	1	5	6	1	-0.156665889982147	3.09023230616781
13	1	Target	0	1	0	0	tender	1	0	1	1	1	0	2	296	148	5	1	5	6	1	-0.0441317436012192	3.09023230616781
13	1	Target	1	1	1	0	tender	0	0	0	1	1	0	1	65	65	5	1	5	6	1	-0.0441317436012192	3.09023230616781
13	1	Target	1	0	1	1	tender	1	0	1	1	1	0	NA	NA	NA	5	1	5	6	1	-0.0441317436012192	3.09023230616781
13	1	Distractor	0	1	0	0	tender	0	1	0	0	0	0	NA	NA	NA	5	1	5	6	1	-0.0441317436012192	3.09023230616781
13	1	Distractor	0	1	0	0	tender	0	0	0	1	0	0	3	214	71.3333333333333	5	1	5	6	1	-0.0441317436012192	3.09023230616781
13	1	Distractor	1	0	1	1	tender	0	1	0	0	0	0	NA	NA	NA	5	1	5	6	1	-0.0441317436012192	3.09023230616781
13	1	Distractor	1	1	1	0	tender	1	0	1	1	0	0	5	347	69.4	5	1	5	6	1	-0.0441317436012192	3.09023230616781
13	1	Target	1	0	1	1	tender	0	0	0	1	0	0	NA	NA	NA	5	1	5	6	1	-0.0441317436012192	3.09023230616781
13	1	Distractor	1	1	1	0	tender	1	1	1	0	0	0	1	98	98	5	1	5	6	1	-0.0441317436012192	3.09023230616781
13	1	Distractor	0	0	0	1	tender	0	1	0	0	0	0	1	164	164	5	1	5	6	1	-0.0441317436012192	3.09023230616781
13	1	Target	0	0	0	1	tender	1	1	1	0	0	0	1	33	33	5	1	5	6	1	-0.0441317436012192	3.09023230616781
13	1	Target	0	0	0	1	tender	1	1	1	0	0	0	NA	NA	NA	5	1	5	6	1	-0.0441317436012192	3.09023230616781
14	1	Distractor	1	0	1	0	happy	1	1	1	1	0	0	1	148	148	5	1	5	6	1	-0.0388860709587516	3.52095960546327
14	1	Distractor	1	1	1	1	happy	1	1	1	1	0	0	7	640	91.4285714285714	5	1	5	6	1	-0.0388860709587516	3.52095960546327
14	1	Distractor	1	0	1	0	happy	1	1	1	1	0	0	1	48	48	5	1	5	6	1	-0.0388860709587516	3.52095960546327
14	1	Target	1	1	1	1	happy	0	0	0	0	1	0	1	33	33	5	1	5	6	1	-0.0388860709587516	3.52095960546327
14	1	Target	0	0	0	0	happy	0	0	0	0	0	0	1	33	33	5	1	5	6	1	-0.0388860709587516	3.52095960546327
14	1	Target	0	0	0	0	happy	0	1	0	1	1	0	2	66	33	5	1	5	6	1	-0.0388860709587516	3.52095960546327
14	1	Distractor	1	0	1	0	happy	0	0	0	0	0	0	NA	NA	NA	5	1	5	6	1	-0.0388860709587516	3.52095960546327
14	1	Target	1	1	1	1	happy	0	1	0	1	1	0	4	247	61.75	5	1	5	6	1	-0.0388860709587516	3.52095960546327
14	1	Distractor	0	1	0	1	happy	1	0	1	0	0	0	NA	NA	NA	5	1	5	6	1	-0.0388860709587516	3.52095960546327
14	1	Target	0	1	0	1	happy	1	0	1	0	0	0	NA	NA	NA	5	1	5	6	1	-0.0388860709587516	3.52095960546327
14	1	Distractor	0	1	0	1	happy	1	0	1	0	0	0	1	49	49	5	1	5	6	1	-0.0388860709587516	3.52095960546327
14	1	Target	0	0	0	0	happy	0	1	0	1	1	0	2	377	188.5	5	1	5	6	1	-0.0388860709587516	3.52095960546327
15	1	Target	1	1	0	0	noaudio	1	0	1	0	1	0	NA	NA	NA	5	1	5	6	1	-0.0106758099399409	NA
15	1	Distractor	0	0	0	0	noaudio	0	1	0	1	0	0	NA	NA	NA	5	1	5	6	1	-0.0106758099399409	NA
15	1	Distractor	1	0	0	0	noaudio	1	0	1	0	0	0	2	81	40.5	5	1	5	6	1	-0.0106758099399409	NA
15	1	Target	0	1	0	0	noaudio	0	0	0	0	1	0	4	215	53.75	5	1	5	6	1	-0.0106758099399409	NA
15	1	Distractor	1	0	0	0	noaudio	1	1	1	1	0	0	NA	NA	NA	5	1	5	6	1	-0.0106758099399409	NA
15	1	Target	0	0	0	0	noaudio	0	1	0	1	1	0	3	262	87.3333333333333	5	1	5	6	1	-0.0106758099399409	NA
15	1	Target	0	1	0	0	noaudio	1	1	1	1	1	0	3	559	186.333333333333	5	1	5	6	1	-0.0106758099399409	NA
15	1	Distractor	1	0	0	0	noaudio	0	1	0	1	0	0	NA	NA	NA	5	1	5	6	1	-0.0106758099399409	NA
15	1	Target	1	1	0	0	noaudio	1	1	1	1	0	0	1	116	116	5	1	5	6	1	-0.0106758099399409	NA
15	1	Target	1	1	0	0	noaudio	1	0	1	0	0	0	3	180	60	5	1	5	6	1	-0.0106758099399409	NA
15	1	Distractor	0	1	0	0	noaudio	0	0	0	0	0	0	2	182	91	5	1	5	6	1	-0.0106758099399409	NA
15	1	Distractor	0	0	0	0	noaudio	0	0	0	0	0	0	1	33	33	5	1	5	6	1	-0.0106758099399409	NA
16	1	Distractor	1	1	1	0	tender	1	1	1	0	0	0	3	492	164	5	1	5	6	1	-0.0151774401987669	2.65950500687236
16	1	Target	0	1	0	0	tender	1	0	1	1	1	0	NA	NA	NA	5	1	5	6	1	-0.0151774401987669	2.65950500687236
16	1	Target	1	1	1	0	tender	0	1	0	0	0	0	1	71	71	5	1	5	6	1	-0.0151774401987669	2.65950500687236
16	1	Distractor	1	0	1	1	tender	1	1	1	0	0	0	NA	NA	NA	5	1	5	6	1	-0.0151774401987669	2.65950500687236
16	1	Distractor	0	0	0	1	tender	0	1	0	0	0	0	2	82	41	5	1	5	6	1	-0.0151774401987669	2.65950500687236
16	1	Distractor	0	1	0	0	tender	1	0	1	1	0	0	1	33	33	5	1	5	6	1	-0.0151774401987669	2.65950500687236
16	1	Target	1	0	1	1	tender	0	0	0	1	0	0	2	131	65.5	5	1	5	6	1	-0.0151774401987669	2.65950500687236
16	1	Distractor	0	0	0	1	tender	0	0	0	1	0	0	NA	NA	NA	5	1	5	6	1	-0.0151774401987669	2.65950500687236
16	1	Distractor	1	1	1	0	tender	0	1	0	0	0	0	1	50	50	5	1	5	6	1	-0.0151774401987669	2.65950500687236
16	1	Target	0	1	0	0	tender	1	1	1	0	0	0	3	131	43.6666666666667	5	1	5	6	1	-0.0151774401987669	2.65950500687236
16	1	Target	1	0	1	1	tender	1	0	1	1	0	0	6	527	87.8333333333333	5	1	5	6	1	-0.0151774401987669	2.65950500687236
16	1	Target	0	0	0	1	tender	0	0	0	1	1	0	NA	NA	NA	5	1	5	6	1	-0.0151774401987669	2.65950500687236
17	1	Target	1	1	1	0	tender	0	1	0	0	0	0	2	181	90.5	5	1	5	6	1	0.0325667067011064	3.52095960546327
17	1	Distractor	0	1	0	0	tender	1	0	1	1	0	0	2	146	73	5	1	5	6	1	0.0325667067011064	3.52095960546327
17	1	Target	1	0	1	1	tender	1	0	1	1	1	0	NA	NA	NA	5	1	5	6	1	0.0325667067011064	3.52095960546327
17	1	Target	0	0	0	1	tender	0	0	0	1	1	0	2	98	49	5	1	5	6	1	0.0325667067011064	3.52095960546327
17	1	Target	0	1	0	0	tender	0	0	0	1	1	0	1	116	116	5	1	5	6	1	0.0325667067011064	3.52095960546327
17	1	Target	1	1	1	0	tender	1	1	1	0	1	0	3	193	64.3333333333333	5	1	5	6	1	0.0325667067011064	3.52095960546327
17	1	Distractor	1	1	1	0	tender	0	1	0	0	0	0	1	65	65	5	1	5	6	1	0.0325667067011064	3.52095960546327
17	1	Distractor	1	0	1	1	tender	1	1	1	0	0	0	3	296	98.6666666666667	5	1	5	6	1	0.0325667067011064	3.52095960546327
17	1	Distractor	1	0	1	1	tender	0	1	0	0	0	0	NA	NA	NA	5	1	5	6	1	0.0325667067011064	3.52095960546327
17	1	Distractor	0	0	0	1	tender	1	0	1	1	0	0	1	48	48	5	1	5	6	1	0.0325667067011064	3.52095960546327
17	1	Target	0	0	0	1	tender	1	1	1	0	0	0	2	228	114	5	1	5	6	1	0.0325667067011064	3.52095960546327
17	1	Distractor	0	1	0	0	tender	0	0	0	1	0	0	NA	NA	NA	5	1	5	6	1	0.0325667067011064	3.52095960546327
18	1	Target	1	1	0	0	noaudio	1	0	1	0	1	0	4	410	102.5	5	1	5	6	1	-0.0169669113665268	NA
18	1	Distractor	0	0	0	0	noaudio	1	0	1	0	0	0	3	149	49.6666666666667	5	1	5	6	1	-0.0169669113665268	NA
18	1	Target	0	0	0	0	noaudio	1	0	1	0	1	0	1	82	82	5	1	5	6	1	-0.0169669113665268	NA
18	1	Distractor	1	1	0	0	noaudio	0	1	0	1	0	0	3	215	71.6666666666667	5	1	5	6	1	-0.0169669113665268	NA
18	1	Target	0	1	0	0	noaudio	0	1	0	1	1	0	5	573	114.6	5	1	5	6	1	-0.0169669113665268	NA
18	1	Target	0	1	0	0	noaudio	1	1	1	1	0	0	2	147	73.5	5	1	5	6	1	-0.0169669113665268	NA
18	1	Distractor	1	0	0	0	noaudio	0	0	0	0	0	0	NA	NA	NA	5	1	5	6	1	-0.0169669113665268	NA
18	1	Distractor	0	0	0	0	noaudio	0	0	0	0	0	0	1	49	49	5	1	5	6	1	-0.0169669113665268	NA
18	1	Distractor	1	1	0	0	noaudio	1	1	1	1	0	0	NA	NA	NA	5	1	5	6	1	-0.0169669113665268	NA
18	1	Target	1	0	0	0	noaudio	0	1	0	1	1	0	1	33	33	5	1	5	6	1	-0.0169669113665268	NA
18	1	Distractor	0	1	0	0	noaudio	1	1	1	1	0	0	1	65	65	5	1	5	6	1	-0.0169669113665268	NA
18	1	Target	1	0	0	0	noaudio	0	0	0	0	0	0	1	33	33	5	1	5	6	1	-0.0169669113665268	NA
19	1	Distractor	1	1	1	0	tender	0	1	0	0	0	0	4	231	57.75	5	1	5	6	1	-0.0158448488941165	2.65950500687236
19	1	Distractor	1	0	1	1	tender	0	1	0	0	0	0	4	234	58.5	5	1	5	6	1	-0.0158448488941165	2.65950500687236
19	1	Target	1	1	1	0	tender	1	1	1	0	0	0	2	131	65.5	5	1	5	6	1	-0.0158448488941165	2.65950500687236
19	1	Distractor	0	0	0	1	tender	1	0	1	1	0	0	NA	NA	NA	5	1	5	6	1	-0.0158448488941165	2.65950500687236
19	1	Distractor	0	0	0	1	tender	1	0	1	1	0	0	2	247	123.5	5	1	5	6	1	-0.0158448488941165	2.65950500687236
19	1	Target	0	1	0	0	tender	0	0	0	1	1	0	6	610	101.666666666667	5	1	5	6	1	-0.0158448488941165	2.65950500687236
19	1	Distractor	0	1	0	0	tender	0	1	0	0	0	0	3	147	49	5	1	5	6	1	-0.0158448488941165	2.65950500687236
19	1	Distractor	0	0	0	1	tender	1	1	1	0	0	0	NA	NA	NA	5	1	5	6	1	-0.0158448488941165	2.65950500687236
19	1	Target	0	1	0	0	tender	1	0	1	1	0	0	NA	NA	NA	5	1	5	6	1	-0.0158448488941165	2.65950500687236
19	1	Target	1	0	1	1	tender	1	1	1	0	0	0	2	147	73.5	5	1	5	6	1	-0.0158448488941165	2.65950500687236
19	1	Target	1	1	1	0	tender	0	0	0	1	1	0	NA	NA	NA	5	1	5	6	1	-0.0158448488941165	2.65950500687236
19	1	Target	1	0	1	1	tender	0	0	0	1	0	0	2	99	49.5	5	1	5	6	1	-0.0158448488941165	2.65950500687236
20	1	Target	1	1	0	0	sad	1	0	0	1	1	0	1	197	197	5	1	5	6	1	0.0114834383697203	3.52095960546327
20	1	Target	1	0	0	1	sad	1	1	0	0	0	0	2	377	188.5	5	1	5	6	1	0.0114834383697203	3.52095960546327
20	1	Target	0	0	1	1	sad	0	1	1	0	1	0	3	805	268.333333333333	5	1	5	6	1	0.0114834383697203	3.52095960546327
20	1	Target	1	1	0	0	sad	0	0	1	1	1	0	3	1053	351	5	1	5	6	1	0.0114834383697203	3.52095960546327
20	1	Distractor	1	1	0	0	sad	0	0	1	1	0	0	6	1810	301.666666666667	5	1	5	6	1	0.0114834383697203	3.52095960546327
20	1	Target	0	1	1	0	sad	0	0	1	1	0	0	1	362	362	5	1	5	6	1	0.0114834383697203	3.52095960546327
20	1	Distractor	0	1	1	0	sad	0	1	1	0	0	0	1	66	66	5	1	5	6	1	0.0114834383697203	3.52095960546327
20	1	Target	0	1	1	0	sad	1	0	0	1	1	0	2	837	418.5	5	1	5	6	1	0.0114834383697203	3.52095960546327
20	1	Distractor	0	0	1	1	sad	0	1	1	0	0	0	NA	NA	NA	5	1	5	6	1	0.0114834383697203	3.52095960546327
20	1	Distractor	1	0	0	1	sad	1	1	0	0	0	0	2	724	362	5	1	5	6	1	0.0114834383697203	3.52095960546327
20	1	Distractor	1	0	0	1	sad	1	1	0	0	0	0	1	296	296	5	1	5	6	1	0.0114834383697203	3.52095960546327
20	1	Distractor	0	0	1	1	sad	1	0	0	1	0	0	NA	NA	NA	5	1	5	6	1	0.0114834383697203	3.52095960546327
21	1	Distractor	0	1	1	0	sad	1	1	0	0	0	0	NA	NA	NA	5	1	5	6	1	-0.0927897994085528	0.536694266806244
21	1	Target	1	0	0	1	sad	0	0	1	1	0	0	NA	NA	NA	5	1	5	6	1	-0.0927897994085528	0.536694266806244
21	1	Distractor	0	0	1	1	sad	0	1	1	0	0	0	3	149	49.6666666666667	5	1	5	6	1	-0.0927897994085528	0.536694266806244
21	1	Distractor	1	1	0	0	sad	1	0	0	1	0	0	1	64	64	5	1	5	6	1	-0.0927897994085528	0.536694266806244
21	1	Distractor	1	0	0	1	sad	0	1	1	0	0	0	5	361	72.2	5	1	5	6	1	-0.0927897994085528	0.536694266806244
21	1	Target	0	0	1	1	sad	1	0	0	1	0	0	NA	NA	NA	5	1	5	6	1	-0.0927897994085528	0.536694266806244
21	1	Distractor	1	1	0	0	sad	1	1	0	0	0	0	NA	NA	NA	5	1	5	6	1	-0.0927897994085528	0.536694266806244
21	1	Target	0	1	1	0	sad	0	0	1	1	1	0	2	66	33	5	1	5	6	1	-0.0927897994085528	0.536694266806244
21	1	Distractor	0	1	1	0	sad	0	0	1	1	0	1	3	394	131.333333333333	5	1	5	6	1	-0.0927897994085528	0.536694266806244
21	1	Target	0	0	1	1	sad	0	1	1	0	0	0	1	49	49	5	1	5	6	1	-0.0927897994085528	0.536694266806244
21	1	Target	1	1	0	0	sad	1	0	0	1	1	0	NA	NA	NA	5	1	5	6	1	-0.0927897994085528	0.536694266806244
21	1	Target	1	0	0	1	sad	1	1	0	0	0	0	NA	NA	NA	5	1	5	6	1	-0.0927897994085528	0.536694266806244
22	1	Target	1	0	0	0	fear	1	0	0	0	0	0	5	265	53	5	1	5	6	1	-0.0525280877751061	2.65950500687236
22	1	Distractor	1	1	0	1	fear	0	1	1	1	0	0	2	81	40.5	5	1	5	6	1	-0.0525280877751061	2.65950500687236
22	1	Distractor	1	0	0	0	fear	0	0	1	0	0	0	2	131	65.5	5	1	5	6	1	-0.0525280877751061	2.65950500687236
22	1	Distractor	0	0	1	0	fear	1	0	0	0	0	0	2	296	148	5	1	5	6	1	-0.0525280877751061	2.65950500687236
22	1	Distractor	1	1	0	1	fear	0	1	1	1	0	0	3	526	175.333333333333	5	1	5	6	1	-0.0525280877751061	2.65950500687236
22	1	Target	1	0	0	0	fear	0	0	1	0	1	0	NA	NA	NA	5	1	5	6	1	-0.0525280877751061	2.65950500687236
22	1	Target	0	1	1	1	fear	1	1	0	1	0	0	1	82	82	5	1	5	6	1	-0.0525280877751061	2.65950500687236
22	1	Target	1	1	0	1	fear	0	0	1	0	0	0	4	346	86.5	5	1	5	6	1	-0.0525280877751061	2.65950500687236
22	1	Distractor	0	0	1	0	fear	0	1	1	1	0	0	NA	NA	NA	5	1	5	6	1	-0.0525280877751061	2.65950500687236
22	1	Distractor	0	1	1	1	fear	1	0	0	0	0	0	NA	NA	NA	5	1	5	6	1	-0.0525280877751061	2.65950500687236
22	1	Target	0	1	1	1	fear	1	1	0	1	1	0	2	82	41	5	1	5	6	1	-0.0525280877751061	2.65950500687236
22	1	Target	0	0	1	0	fear	1	1	0	1	0	0	3	245	81.6666666666667	5	1	5	6	1	-0.0525280877751061	2.65950500687236
23	1	Target	1	0	1	0	happy	0	1	0	1	0	0	3	247	82.3333333333333	5	1	5	6	1	-0.166058730105549	0.967421566101701
23	1	Distractor	1	1	1	1	happy	1	0	1	0	0	0	2	98	49	5	1	5	6	1	-0.166058730105549	0.967421566101701
23	1	Target	1	0	1	0	happy	1	0	1	0	0	0	NA	NA	NA	5	1	5	6	1	-0.166058730105549	0.967421566101701
23	1	Target	0	1	0	1	happy	0	1	0	1	1	0	2	84	42	5	1	5	6	1	-0.166058730105549	0.967421566101701
23	1	Target	0	0	0	0	happy	0	0	0	0	1	0	3	395	131.666666666667	5	1	5	6	1	-0.166058730105549	0.967421566101701
23	1	Distractor	0	1	0	1	happy	0	0	0	0	0	0	1	82	82	5	1	5	6	1	-0.166058730105549	0.967421566101701
23	1	Distractor	0	0	0	0	happy	1	0	1	0	0	1	2	674	337	5	1	5	6	1	-0.166058730105549	0.967421566101701
23	1	Target	0	0	0	0	happy	1	1	1	1	1	0	2	66	33	5	1	5	6	1	-0.166058730105549	0.967421566101701
23	1	Distractor	0	1	0	1	happy	1	1	1	1	0	0	1	328	328	5	1	5	6	1	-0.166058730105549	0.967421566101701
23	1	Distractor	1	0	1	0	happy	1	1	1	1	0	0	6	462	77	5	1	5	6	1	-0.166058730105549	0.967421566101701
23	1	Target	1	1	1	1	happy	0	1	0	1	0	0	1	33	33	5	1	5	6	1	-0.166058730105549	0.967421566101701
23	1	Distractor	1	1	1	1	happy	0	0	0	0	0	0	NA	NA	NA	5	1	5	6	1	-0.166058730105549	0.967421566101701
24	1	Target	0	1	0	1	happy	0	0	0	0	0	0	8	756	94.5	5	1	5	6	1	-0.0720280652811635	2.65950500687236
24	1	Distractor	0	1	0	1	happy	1	1	1	1	0	0	1	98	98	5	1	5	6	1	-0.0720280652811635	2.65950500687236
24	1	Target	1	1	1	1	happy	0	0	0	0	0	0	3	182	60.6666666666667	5	1	5	6	1	-0.0720280652811635	2.65950500687236
24	1	Target	0	0	0	0	happy	1	0	1	0	0	0	1	33	33	5	1	5	6	1	-0.0720280652811635	2.65950500687236
24	1	Target	1	0	1	0	happy	1	1	1	1	1	0	1	345	345	5	1	5	6	1	-0.0720280652811635	2.65950500687236
24	1	Distractor	0	0	0	0	happy	1	1	1	1	0	0	3	99	33	5	1	5	6	1	-0.0720280652811635	2.65950500687236
24	1	Target	1	0	1	0	happy	1	0	1	0	0	0	NA	NA	NA	5	1	5	6	1	-0.0720280652811635	2.65950500687236
24	1	Target	1	1	1	1	happy	0	1	0	1	1	0	NA	NA	NA	5	1	5	6	1	-0.0720280652811635	2.65950500687236
24	1	Distractor	0	0	0	0	happy	0	1	0	1	0	0	NA	NA	NA	5	1	5	6	1	-0.0720280652811635	2.65950500687236
24	1	Distractor	1	1	1	1	happy	1	0	1	0	0	0	NA	NA	NA	5	1	5	6	1	-0.0720280652811635	2.65950500687236
24	1	Distractor	1	0	1	0	happy	0	0	0	0	0	0	1	48	48	5	1	5	6	1	-0.0720280652811635	2.65950500687236
24	1	Distractor	0	1	0	1	happy	0	1	0	1	0	0	NA	NA	NA	5	1	5	6	1	-0.0720280652811635	2.65950500687236
25	1	Target	0	0	0	1	tender	0	1	0	0	0	0	1	148	148	5	1	5	6	1	0.0332535410534631	2.65950500687236
25	1	Distractor	1	1	1	0	tender	1	0	1	1	0	0	NA	NA	NA	5	1	5	6	1	0.0332535410534631	2.65950500687236
25	1	Distractor	0	0	0	1	tender	1	0	1	1	0	0	1	82	82	5	1	5	6	1	0.0332535410534631	2.65950500687236
25	1	Target	1	0	1	1	tender	0	0	0	1	0	0	1	49	49	5	1	5	6	1	0.0332535410534631	2.65950500687236
25	1	Target	0	1	0	0	tender	1	1	1	0	1	0	2	412	206	5	1	5	6	1	0.0332535410534631	2.65950500687236
25	1	Distractor	1	1	1	0	tender	0	0	0	1	0	0	2	116	58	5	1	5	6	1	0.0332535410534631	2.65950500687236
25	1	Distractor	0	1	0	0	tender	1	1	1	0	0	0	2	98	49	5	1	5	6	1	0.0332535410534631	2.65950500687236
25	1	Target	0	0	0	1	tender	1	0	1	1	1	0	NA	NA	NA	5	1	5	6	1	0.0332535410534631	2.65950500687236
25	1	Target	1	0	1	1	tender	0	1	0	0	0	0	1	378	378	5	1	5	6	1	0.0332535410534631	2.65950500687236
25	1	Distractor	1	1	1	0	tender	1	1	1	0	0	0	NA	NA	NA	5	1	5	6	1	0.0332535410534631	2.65950500687236
25	1	Distractor	1	0	1	1	tender	0	1	0	0	0	0	2	787	393.5	5	1	5	6	1	0.0332535410534631	2.65950500687236
25	1	Target	0	1	0	0	tender	0	0	0	1	0	0	1	65	65	5	1	5	6	1	0.0332535410534631	2.65950500687236
26	1	Target	1	1	1	1	happy	1	0	1	0	1	0	NA	NA	NA	5	1	5	6	1	-0.114623854686906	0.967421566101701
26	1	Distractor	0	1	0	1	happy	1	0	1	0	0	0	1	33	33	5	1	5	6	1	-0.114623854686906	0.967421566101701
26	1	Distractor	0	0	0	0	happy	1	1	1	1	0	0	3	147	49	5	1	5	6	1	-0.114623854686906	0.967421566101701
26	1	Target	1	0	1	0	happy	0	0	0	0	1	0	5	249	49.8	5	1	5	6	1	-0.114623854686906	0.967421566101701
26	1	Distractor	1	0	1	0	happy	0	0	0	0	0	0	1	164	164	5	1	5	6	1	-0.114623854686906	0.967421566101701
26	1	Distractor	0	1	0	1	happy	0	1	0	1	0	0	1	49	49	5	1	5	6	1	-0.114623854686906	0.967421566101701
26	1	Target	0	0	0	0	happy	1	1	1	1	0	0	NA	NA	NA	5	1	5	6	1	-0.114623854686906	0.967421566101701
26	1	Target	0	1	0	1	happy	1	1	1	1	1	0	NA	NA	NA	5	1	5	6	1	-0.114623854686906	0.967421566101701
26	1	Distractor	1	1	1	1	happy	0	0	0	0	0	1	NA	NA	NA	5	1	5	6	1	-0.114623854686906	0.967421566101701
26	1	Target	1	1	1	1	happy	0	1	0	1	0	0	3	378	126	5	1	5	6	1	-0.114623854686906	0.967421566101701
26	1	Distractor	0	0	0	0	happy	1	0	1	0	0	0	3	165	55	5	1	5	6	1	-0.114623854686906	0.967421566101701
26	1	Target	1	0	1	0	happy	0	1	0	1	0	0	NA	NA	NA	5	1	5	6	1	-0.114623854686906	0.967421566101701
27	1	Target	0	1	0	0	noaudio	0	0	0	0	0	0	1	34	34	5	1	5	6	1	-0.00536785144425751	NA
27	1	Distractor	0	0	0	0	noaudio	1	0	1	0	0	0	2	82	41	5	1	5	6	1	-0.00536785144425751	NA
27	1	Target	1	0	0	0	noaudio	0	1	0	1	1	0	2	99	49.5	5	1	5	6	1	-0.00536785144425751	NA
27	1	Distractor	1	0	0	0	noaudio	1	1	1	1	0	0	NA	NA	NA	5	1	5	6	1	-0.00536785144425751	NA
27	1	Target	0	0	0	0	noaudio	0	1	0	1	0	0	2	149	74.5	5	1	5	6	1	-0.00536785144425751	NA
27	1	Distractor	1	1	0	0	noaudio	1	0	1	0	0	0	1	130	130	5	1	5	6	1	-0.00536785144425751	NA
27	1	Distractor	1	1	0	0	noaudio	1	1	1	1	0	0	5	182	36.4	5	1	5	6	1	-0.00536785144425751	NA
27	1	Distractor	0	1	0	0	noaudio	0	0	0	0	0	0	2	181	90.5	5	1	5	6	1	-0.00536785144425751	NA
27	1	Target	1	0	0	0	noaudio	1	1	1	1	0	0	NA	NA	NA	5	1	5	6	1	-0.00536785144425751	NA
27	1	Distractor	0	0	0	0	noaudio	0	0	0	0	0	0	2	327	163.5	5	1	5	6	1	-0.00536785144425751	NA
27	1	Target	0	1	0	0	noaudio	1	0	1	0	1	0	2	99	49.5	5	1	5	6	1	-0.00536785144425751	NA
27	1	Target	1	1	0	0	noaudio	0	1	0	1	0	0	4	195	48.75	5	1	5	6	1	-0.00536785144425751	NA
28	1	Target	1	0	0	0	fear	0	1	1	1	1	0	3	148	49.3333333333333	5	1	5	6	1	-0.12613312250431	0.536694266806244
28	1	Target	1	0	0	0	fear	0	1	1	1	0	0	NA	NA	NA	5	1	5	6	1	-0.12613312250431	0.536694266806244
28	1	Distractor	0	0	1	0	fear	0	0	1	0	0	0	2	116	58	5	1	5	6	1	-0.12613312250431	0.536694266806244
28	1	Distractor	0	0	1	0	fear	0	0	1	0	0	0	3	115	38.3333333333333	5	1	5	6	1	-0.12613312250431	0.536694266806244
28	1	Distractor	1	1	0	1	fear	1	0	0	0	0	0	NA	NA	NA	5	1	5	6	1	-0.12613312250431	0.536694266806244
28	1	Target	1	0	0	0	fear	1	1	0	1	0	0	NA	NA	NA	5	1	5	6	1	-0.12613312250431	0.536694266806244
28	1	Target	1	1	0	1	fear	0	1	1	1	1	0	8	906	113.25	5	1	5	6	1	-0.12613312250431	0.536694266806244
28	1	Distractor	0	1	1	1	fear	1	1	0	1	0	1	3	181	60.3333333333333	5	1	5	6	1	-0.12613312250431	0.536694266806244
28	1	Target	1	1	0	1	fear	1	1	0	1	0	0	1	33	33	5	1	5	6	1	-0.12613312250431	0.536694266806244
28	1	Distractor	0	0	1	0	fear	1	0	0	0	0	0	1	49	49	5	1	5	6	1	-0.12613312250431	0.536694266806244
28	1	Target	0	1	1	1	fear	0	0	1	0	0	0	NA	NA	NA	5	1	5	6	1	-0.12613312250431	0.536694266806244
28	1	Distractor	0	1	1	1	fear	1	0	0	0	0	0	2	410	205	5	1	5	6	1	-0.12613312250431	0.536694266806244
29	1	Target	1	1	0	0	sad	0	1	1	0	1	0	NA	NA	NA	5	1	5	6	1	0.00438004730185608	1.9348431322034
29	1	Distractor	0	1	1	0	sad	1	1	0	0	0	0	2	165	82.5	5	1	5	6	1	0.00438004730185608	1.9348431322034
29	1	Distractor	0	0	1	1	sad	1	0	0	1	0	0	8	461	57.625	5	1	5	6	1	0.00438004730185608	1.9348431322034
29	1	Target	1	0	0	1	sad	1	0	0	1	1	0	1	82	82	5	1	5	6	1	0.00438004730185608	1.9348431322034
29	1	Distractor	1	1	0	0	sad	0	1	1	0	0	1	2	130	65	5	1	5	6	1	0.00438004730185608	1.9348431322034
29	1	Distractor	0	1	1	0	sad	1	1	0	0	0	0	1	33	33	5	1	5	6	1	0.00438004730185608	1.9348431322034
29	1	Target	1	1	0	0	sad	0	0	1	1	1	0	NA	NA	NA	5	1	5	6	1	0.00438004730185608	1.9348431322034
29	1	Target	0	1	1	0	sad	0	0	1	1	0	0	1	64	64	5	1	5	6	1	0.00438004730185608	1.9348431322034
29	1	Distractor	0	0	1	1	sad	1	1	0	0	0	0	1	198	198	5	1	5	6	1	0.00438004730185608	1.9348431322034
29	1	Distractor	0	0	1	1	sad	0	1	1	0	0	0	5	297	59.4	5	1	5	6	1	0.00438004730185608	1.9348431322034
29	1	Target	1	0	0	1	sad	1	0	0	1	1	0	NA	NA	NA	5	1	5	6	1	0.00438004730185608	1.9348431322034
29	1	Target	1	0	0	1	sad	0	0	1	1	1	0	1	99	99	5	1	5	6	1	0.00438004730185608	1.9348431322034
30	1	Target	1	1	1	1	happy	0	0	0	0	0	0	NA	NA	NA	5	1	5	6	1	0.0670055626371839	1.39814886539716
30	1	Target	1	1	1	1	happy	0	0	0	0	1	0	3	509	169.666666666667	5	1	5	6	1	0.0670055626371839	1.39814886539716
30	1	Distractor	1	1	1	1	happy	1	1	1	1	0	0	3	361	120.333333333333	5	1	5	6	1	0.0670055626371839	1.39814886539716
30	1	Target	1	0	1	0	happy	0	1	0	1	1	0	2	477	238.5	5	1	5	6	1	0.0670055626371839	1.39814886539716
30	1	Target	1	0	1	0	happy	1	1	1	1	0	0	3	692	230.666666666667	5	1	5	6	1	0.0670055626371839	1.39814886539716
30	1	Distractor	1	0	1	0	happy	1	1	1	1	0	0	2	411	205.5	5	1	5	6	1	0.0670055626371839	1.39814886539716
30	1	Target	0	0	0	0	happy	0	1	0	1	1	0	3	1183	394.333333333333	5	1	5	6	1	0.0670055626371839	1.39814886539716
30	1	Distractor	0	0	0	0	happy	0	0	0	0	0	0	2	559	279.5	5	1	5	6	1	0.0670055626371839	1.39814886539716
30	1	Distractor	0	0	0	0	happy	1	0	1	0	0	0	2	625	312.5	5	1	5	6	1	0.0670055626371839	1.39814886539716
30	1	Target	0	1	0	1	happy	1	0	1	0	1	0	3	772	257.333333333333	5	1	5	6	1	0.0670055626371839	1.39814886539716
30	1	Distractor	0	1	0	1	happy	0	1	0	1	0	1	2	822	411	5	1	5	6	1	0.0670055626371839	1.39814886539716
30	1	Distractor	0	1	0	1	happy	1	0	1	0	0	0	1	361	361	5	1	5	6	1	0.0670055626371839	1.39814886539716
31	1	Distractor	1	0	1	0	happy	1	1	1	1	0	0	NA	NA	NA	5	1	5	6	1	0.041480179675738	0.536694266806244
31	1	Distractor	0	1	0	1	happy	0	1	0	1	0	0	2	197	98.5	5	1	5	6	1	0.041480179675738	0.536694266806244
31	1	Target	0	1	0	1	happy	1	1	1	1	1	0	1	196	196	5	1	5	6	1	0.041480179675738	0.536694266806244
31	1	Distractor	1	1	1	1	happy	0	0	0	0	0	0	1	165	165	5	1	5	6	1	0.041480179675738	0.536694266806244
31	1	Distractor	0	0	0	0	happy	1	0	1	0	0	1	4	359	89.75	5	1	5	6	1	0.041480179675738	0.536694266806244
31	1	Target	1	0	1	0	happy	1	0	1	0	0	0	NA	NA	NA	5	1	5	6	1	0.041480179675738	0.536694266806244
31	1	Distractor	1	0	1	0	happy	1	0	1	0	0	0	NA	NA	NA	5	1	5	6	1	0.041480179675738	0.536694266806244
31	1	Distractor	0	0	0	0	happy	0	0	0	0	0	0	1	33	33	5	1	5	6	1	0.041480179675738	0.536694266806244
31	1	Target	1	1	1	1	happy	0	1	0	1	0	0	4	1105	276.25	5	1	5	6	1	0.041480179675738	0.536694266806244
31	1	Target	0	1	0	1	happy	1	1	1	1	0	0	1	115	115	5	1	5	6	1	0.041480179675738	0.536694266806244
31	1	Target	0	0	0	0	happy	0	0	0	0	0	0	NA	NA	NA	5	1	5	6	1	0.041480179675738	0.536694266806244
31	1	Target	1	1	1	1	happy	0	1	0	1	1	0	2	230	115	5	1	5	6	1	0.041480179675738	0.536694266806244
32	1	Distractor	1	0	0	0	fear	1	0	0	0	0	0	2	361	180.5	5	1	5	6	1	0.0399839060554429	0.967421566101701
32	1	Distractor	1	1	0	1	fear	0	0	1	0	0	0	2	180	90	5	1	5	6	1	0.0399839060554429	0.967421566101701
32	1	Distractor	1	1	0	1	fear	0	1	1	1	0	0	1	34	34	5	1	5	6	1	0.0399839060554429	0.967421566101701
32	1	Distractor	0	0	1	0	fear	0	0	1	0	0	1	3	181	60.3333333333333	5	1	5	6	1	0.0399839060554429	0.967421566101701
32	1	Target	0	0	1	0	fear	0	1	1	1	1	0	1	33	33	5	1	5	6	1	0.0399839060554429	0.967421566101701
32	1	Target	1	1	0	1	fear	1	1	0	1	1	0	2	198	99	5	1	5	6	1	0.0399839060554429	0.967421566101701
32	1	Target	0	1	1	1	fear	0	0	1	0	1	0	NA	NA	NA	5	1	5	6	1	0.0399839060554429	0.967421566101701
32	1	Target	1	0	0	0	fear	0	1	1	1	0	0	1	81	81	5	1	5	6	1	0.0399839060554429	0.967421566101701
32	1	Target	0	0	1	0	fear	1	0	0	0	0	0	1	197	197	5	1	5	6	1	0.0399839060554429	0.967421566101701
32	1	Distractor	0	1	1	1	fear	1	1	0	1	0	0	NA	NA	NA	5	1	5	6	1	0.0399839060554429	0.967421566101701
32	1	Target	0	1	1	1	fear	1	1	0	1	0	0	NA	NA	NA	5	1	5	6	1	0.0399839060554429	0.967421566101701
32	1	Distractor	1	0	0	0	fear	1	0	0	0	0	0	3	166	55.3333333333333	5	1	5	6	1	0.0399839060554429	0.967421566101701
33	1	Target	0	1	1	1	fear	1	0	0	0	0	0	1	132	132	5	1	5	6	1	-0.0125767915134276	4.05765387226951
33	1	Distractor	0	1	1	1	fear	1	0	0	0	0	0	2	198	99	5	1	5	6	1	-0.0125767915134276	4.05765387226951
33	1	Distractor	0	1	1	1	fear	1	1	0	1	0	0	NA	NA	NA	5	1	5	6	1	-0.0125767915134276	4.05765387226951
33	1	Distractor	1	1	0	1	fear	0	1	1	1	0	0	NA	NA	NA	5	1	5	6	1	-0.0125767915134276	4.05765387226951
33	1	Target	1	1	0	1	fear	1	0	0	0	1	0	NA	NA	NA	5	1	5	6	1	-0.0125767915134276	4.05765387226951
33	1	Target	1	1	0	1	fear	0	0	1	0	1	0	NA	NA	NA	5	1	5	6	1	-0.0125767915134276	4.05765387226951
33	1	Target	0	0	1	0	fear	0	1	1	1	1	0	NA	NA	NA	5	1	5	6	1	-0.0125767915134276	4.05765387226951
33	1	Distractor	0	0	1	0	fear	0	1	1	1	0	0	3	395	131.666666666667	5	1	5	6	1	-0.0125767915134276	4.05765387226951
33	1	Target	0	0	1	0	fear	0	0	1	0	1	0	NA	NA	NA	5	1	5	6	1	-0.0125767915134276	4.05765387226951
33	1	Distractor	1	0	0	0	fear	1	1	0	1	0	0	2	690	345	5	1	5	6	1	-0.0125767915134276	4.05765387226951
33	1	Distractor	1	0	0	0	fear	0	0	1	0	0	0	NA	NA	NA	5	1	5	6	1	-0.0125767915134276	4.05765387226951
33	1	Target	1	0	0	0	fear	1	1	0	1	1	0	4	561	140.25	5	1	5	6	1	-0.0125767915134276	4.05765387226951
34	1	Distractor	1	1	0	0	noaudio	0	0	0	0	0	0	2	245	122.5	5	1	5	6	1	-0.0726666311781527	NA
34	1	Target	1	1	0	0	noaudio	1	1	1	1	1	0	1	66	66	5	1	5	6	1	-0.0726666311781527	NA
34	1	Target	1	0	0	0	noaudio	0	1	0	1	1	0	3	344	114.666666666667	5	1	5	6	1	-0.0726666311781527	NA
34	1	Distractor	1	0	0	0	noaudio	1	0	1	0	0	1	2	66	33	5	1	5	6	1	-0.0726666311781527	NA
34	1	Target	0	0	0	0	noaudio	1	1	1	1	1	0	1	33	33	5	1	5	6	1	-0.0726666311781527	NA
34	1	Distractor	0	0	0	0	noaudio	0	0	0	0	0	0	1	33	33	5	1	5	6	1	-0.0726666311781527	NA
34	1	Target	1	1	0	0	noaudio	0	1	0	1	0	0	NA	NA	NA	5	1	5	6	1	-0.0726666311781527	NA
34	1	Distractor	0	0	0	0	noaudio	1	1	1	1	0	0	NA	NA	NA	5	1	5	6	1	-0.0726666311781527	NA
34	1	Distractor	1	0	0	0	noaudio	0	0	0	0	0	0	1	115	115	5	1	5	6	1	-0.0726666311781527	NA
34	1	Distractor	0	1	0	0	noaudio	1	0	1	0	0	0	NA	NA	NA	5	1	5	6	1	-0.0726666311781527	NA
34	1	Target	0	1	0	0	noaudio	0	1	0	1	0	0	3	128	42.6666666666667	5	1	5	6	1	-0.0726666311781527	NA
34	1	Target	0	1	0	0	noaudio	1	0	1	0	0	0	1	49	49	5	1	5	6	1	-0.0726666311781527	NA
35	1	Target	0	1	1	1	fear	1	0	0	0	1	0	3	132	44	5	1	5	6	1	0.00233813353546484	0.967421566101701
35	1	Target	1	1	0	1	fear	0	1	1	1	1	0	1	67	67	5	1	5	6	1	0.00233813353546484	0.967421566101701
35	1	Target	1	1	0	1	fear	0	1	1	1	0	0	3	164	54.6666666666667	5	1	5	6	1	0.00233813353546484	0.967421566101701
35	1	Distractor	0	1	1	1	fear	0	0	1	0	0	0	1	66	66	5	1	5	6	1	0.00233813353546484	0.967421566101701
35	1	Target	0	0	1	0	fear	0	0	1	0	1	0	1	66	66	5	1	5	6	1	0.00233813353546484	0.967421566101701
35	1	Distractor	1	0	0	0	fear	1	1	0	1	0	0	NA	NA	NA	5	1	5	6	1	0.00233813353546484	0.967421566101701
35	1	Distractor	0	0	1	0	fear	0	1	1	1	0	1	NA	NA	NA	5	1	5	6	1	0.00233813353546484	0.967421566101701
35	1	Target	0	0	1	0	fear	0	0	1	0	0	0	NA	NA	NA	5	1	5	6	1	0.00233813353546484	0.967421566101701
35	1	Distractor	1	1	0	1	fear	1	0	0	0	0	0	1	47	47	5	1	5	6	1	0.00233813353546484	0.967421566101701
35	1	Target	1	0	0	0	fear	1	1	0	1	0	0	5	427	85.4	5	1	5	6	1	0.00233813353546484	0.967421566101701
35	1	Distractor	1	0	0	0	fear	1	0	0	0	0	0	NA	NA	NA	5	1	5	6	1	0.00233813353546484	0.967421566101701
35	1	Distractor	0	1	1	1	fear	1	1	0	1	0	0	3	116	38.6666666666667	5	1	5	6	1	0.00233813353546484	0.967421566101701
36	1	Distractor	0	0	0	0	happy	0	0	0	0	0	0	1	83	83	5	1	5	6	1	-0.000756506712146835	2.65950500687236
36	1	Target	1	1	1	1	happy	0	0	0	0	1	0	1	33	33	5	1	5	6	1	-0.000756506712146835	2.65950500687236
36	1	Distractor	1	0	1	0	happy	1	0	1	0	0	0	3	359	119.666666666667	5	1	5	6	1	-0.000756506712146835	2.65950500687236
36	1	Target	0	0	0	0	happy	0	1	0	1	0	0	NA	NA	NA	5	1	5	6	1	-0.000756506712146835	2.65950500687236
36	1	Distractor	1	0	1	0	happy	1	1	1	1	0	0	4	264	66	5	1	5	6	1	-0.000756506712146835	2.65950500687236
36	1	Distractor	0	1	0	1	happy	1	0	1	0	0	0	2	115	57.5	5	1	5	6	1	-0.000756506712146835	2.65950500687236
36	1	Distractor	1	1	1	1	happy	0	1	0	1	0	0	1	33	33	5	1	5	6	1	-0.000756506712146835	2.65950500687236
36	1	Target	0	1	0	1	happy	1	1	1	1	1	0	1	246	246	5	1	5	6	1	-0.000756506712146835	2.65950500687236
36	1	Target	1	1	1	1	happy	0	0	0	0	0	0	4	277	69.25	5	1	5	6	1	-0.000756506712146835	2.65950500687236
36	1	Distractor	0	1	0	1	happy	1	1	1	1	0	0	2	180	90	5	1	5	6	1	-0.000756506712146835	2.65950500687236
36	1	Target	1	0	1	0	happy	1	0	1	0	0	0	NA	NA	NA	5	1	5	6	1	-0.000756506712146835	2.65950500687236
36	1	Target	0	0	0	0	happy	0	1	0	1	0	0	5	217	43.4	5	1	5	6	1	-0.000756506712146835	2.65950500687236
1	2	Distractor	0	0	0	1	tender	1	0	1	1	0	1	NA	NA	NA	4	2	5.66666666666667	5.66666666666667	2	0.270379044664047	1.39814886539716
1	2	Distractor	1	1	1	0	tender	1	1	1	0	0	0	NA	NA	NA	4	2	5.66666666666667	5.66666666666667	2	0.270379044664047	1.39814886539716
1	2	Target	1	0	1	1	tender	0	1	0	0	1	0	NA	NA	NA	4	2	5.66666666666667	5.66666666666667	2	0.270379044664047	1.39814886539716
1	2	Target	0	1	0	0	tender	1	0	1	1	1	0	2	247	123.5	4	2	5.66666666666667	5.66666666666667	2	0.270379044664047	1.39814886539716
1	2	Target	0	1	0	0	tender	1	1	1	0	0	0	2	641	320.5	4	2	5.66666666666667	5.66666666666667	2	0.270379044664047	1.39814886539716
1	2	Distractor	0	0	0	1	tender	1	1	1	0	0	0	2	426	213	4	2	5.66666666666667	5.66666666666667	2	0.270379044664047	1.39814886539716
1	2	Distractor	1	1	1	0	tender	0	1	0	0	0	0	1	263	263	4	2	5.66666666666667	5.66666666666667	2	0.270379044664047	1.39814886539716
1	2	Target	0	1	0	0	tender	0	1	0	0	1	0	3	1970	656.666666666667	4	2	5.66666666666667	5.66666666666667	2	0.270379044664047	1.39814886539716
1	2	Target	1	0	1	1	tender	1	0	1	1	1	0	1	378	378	4	2	5.66666666666667	5.66666666666667	2	0.270379044664047	1.39814886539716
1	2	Target	0	0	0	1	tender	0	0	0	1	1	0	1	131	131	4	2	5.66666666666667	5.66666666666667	2	0.270379044664047	1.39814886539716
1	2	Distractor	1	0	1	1	tender	0	0	0	1	0	1	1	82	82	4	2	5.66666666666667	5.66666666666667	2	0.270379044664047	1.39814886539716
1	2	Distractor	1	1	1	0	tender	0	0	0	1	0	0	1	313	313	4	2	5.66666666666667	5.66666666666667	2	0.270379044664047	1.39814886539716
2	2	Target	0	0	0	0	happy	1	0	1	0	1	0	2	476	238	4	2	5.66666666666667	5.66666666666667	2	-0.1051879455539	4.68643805155741
2	2	Target	0	1	0	1	happy	0	0	0	0	1	0	1	493	493	4	2	5.66666666666667	5.66666666666667	2	-0.1051879455539	4.68643805155741
2	2	Distractor	1	0	1	0	happy	1	1	1	1	0	0	3	707	235.666666666667	4	2	5.66666666666667	5.66666666666667	2	-0.1051879455539	4.68643805155741
2	2	Distractor	0	0	0	0	happy	0	1	0	1	0	0	1	197	197	4	2	5.66666666666667	5.66666666666667	2	-0.1051879455539	4.68643805155741
2	2	Target	0	1	0	1	happy	0	1	0	1	1	0	2	1545	772.5	4	2	5.66666666666667	5.66666666666667	2	-0.1051879455539	4.68643805155741
2	2	Target	1	1	1	1	happy	1	1	1	1	1	0	NA	NA	NA	4	2	5.66666666666667	5.66666666666667	2	-0.1051879455539	4.68643805155741
2	2	Distractor	1	0	1	0	happy	0	0	0	0	0	1	2	722	361	4	2	5.66666666666667	5.66666666666667	2	-0.1051879455539	4.68643805155741
2	2	Distractor	1	1	1	1	happy	0	1	0	1	0	0	2	641	320.5	4	2	5.66666666666667	5.66666666666667	2	-0.1051879455539	4.68643805155741
2	2	Target	0	0	0	0	happy	1	1	1	1	1	0	1	295	295	4	2	5.66666666666667	5.66666666666667	2	-0.1051879455539	4.68643805155741
2	2	Distractor	1	1	1	1	happy	1	0	1	0	0	0	2	952	476	4	2	5.66666666666667	5.66666666666667	2	-0.1051879455539	4.68643805155741
2	2	Target	1	0	1	0	happy	1	0	1	0	1	0	1	132	132	4	2	5.66666666666667	5.66666666666667	2	-0.1051879455539	4.68643805155741
2	2	Distractor	0	1	0	1	happy	0	0	0	0	0	0	1	393	393	4	2	5.66666666666667	5.66666666666667	2	-0.1051879455539	4.68643805155741
3	2	Target	0	0	1	1	sad	0	0	1	1	0	0	NA	NA	NA	4	2	5.66666666666667	5.66666666666667	2	-0.121232796227972	1.9348431322034
3	2	Target	1	0	0	1	sad	1	0	0	1	1	0	1	1068	1068	4	2	5.66666666666667	5.66666666666667	2	-0.121232796227972	1.9348431322034
3	2	Target	1	0	0	1	sad	1	1	0	0	1	0	1	493	493	4	2	5.66666666666667	5.66666666666667	2	-0.121232796227972	1.9348431322034
3	2	Distractor	0	1	1	0	sad	0	0	1	1	0	0	3	838	279.333333333333	4	2	5.66666666666667	5.66666666666667	2	-0.121232796227972	1.9348431322034
3	2	Distractor	1	1	0	0	sad	1	1	0	0	0	0	1	624	624	4	2	5.66666666666667	5.66666666666667	2	-0.121232796227972	1.9348431322034
3	2	Distractor	1	0	0	1	sad	1	1	0	0	0	0	1	148	148	4	2	5.66666666666667	5.66666666666667	2	-0.121232796227972	1.9348431322034
3	2	Distractor	0	1	1	0	sad	1	0	0	1	0	0	1	329	329	4	2	5.66666666666667	5.66666666666667	2	-0.121232796227972	1.9348431322034
3	2	Distractor	0	1	1	0	sad	0	1	1	0	0	0	2	690	345	4	2	5.66666666666667	5.66666666666667	2	-0.121232796227972	1.9348431322034
3	2	Distractor	0	0	1	1	sad	0	1	1	0	0	1	NA	NA	NA	4	2	5.66666666666667	5.66666666666667	2	-0.121232796227972	1.9348431322034
3	2	Target	0	0	1	1	sad	0	0	1	1	1	0	1	164	164	4	2	5.66666666666667	5.66666666666667	2	-0.121232796227972	1.9348431322034
3	2	Target	1	1	0	0	sad	0	1	1	0	1	0	NA	NA	NA	4	2	5.66666666666667	5.66666666666667	2	-0.121232796227972	1.9348431322034
3	2	Target	1	1	0	0	sad	1	0	0	1	1	0	2	641	320.5	4	2	5.66666666666667	5.66666666666667	2	-0.121232796227972	1.9348431322034
4	2	Target	1	1	1	1	happy	1	1	1	1	1	0	1	854	854	4	2	5.66666666666667	5.66666666666667	2	-0.025164259433759	4.68643805155741
4	2	Target	0	1	0	1	happy	1	1	1	1	1	0	1	838	838	4	2	5.66666666666667	5.66666666666667	2	-0.025164259433759	4.68643805155741
4	2	Distractor	0	0	0	0	happy	1	0	1	0	0	1	1	378	378	4	2	5.66666666666667	5.66666666666667	2	-0.025164259433759	4.68643805155741
4	2	Target	1	0	1	0	happy	1	1	1	1	1	0	1	181	181	4	2	5.66666666666667	5.66666666666667	2	-0.025164259433759	4.68643805155741
4	2	Distractor	0	0	0	0	happy	0	0	0	0	0	0	NA	NA	NA	4	2	5.66666666666667	5.66666666666667	2	-0.025164259433759	4.68643805155741
4	2	Target	1	0	1	0	happy	1	0	1	0	1	0	4	832	208	4	2	5.66666666666667	5.66666666666667	2	-0.025164259433759	4.68643805155741
4	2	Distractor	0	0	0	0	happy	0	0	0	0	0	0	2	296	148	4	2	5.66666666666667	5.66666666666667	2	-0.025164259433759	4.68643805155741
4	2	Distractor	0	1	0	1	happy	0	1	0	1	0	0	NA	NA	NA	4	2	5.66666666666667	5.66666666666667	2	-0.025164259433759	4.68643805155741
4	2	Target	0	1	0	1	happy	0	0	0	0	1	0	1	920	920	4	2	5.66666666666667	5.66666666666667	2	-0.025164259433759	4.68643805155741
4	2	Target	1	1	1	1	happy	0	1	0	1	1	0	2	1068	534	4	2	5.66666666666667	5.66666666666667	2	-0.025164259433759	4.68643805155741
4	2	Distractor	1	0	1	0	happy	1	0	1	0	0	0	NA	NA	NA	4	2	5.66666666666667	5.66666666666667	2	-0.025164259433759	4.68643805155741
4	2	Distractor	1	1	1	1	happy	0	1	0	1	0	0	NA	NA	NA	4	2	5.66666666666667	5.66666666666667	2	-0.025164259433759	4.68643805155741
5	2	Distractor	0	0	0	1	tender	0	0	0	1	0	0	NA	NA	NA	4	2	5.66666666666667	5.66666666666667	2	0.0235115933734283	1.39814886539716
5	2	Target	1	1	1	0	tender	1	0	1	1	1	0	1	542	542	4	2	5.66666666666667	5.66666666666667	2	0.0235115933734283	1.39814886539716
5	2	Target	0	1	0	0	tender	0	1	0	0	1	0	1	1052	1052	4	2	5.66666666666667	5.66666666666667	2	0.0235115933734283	1.39814886539716
5	2	Distractor	1	0	1	1	tender	0	1	0	0	0	0	1	181	181	4	2	5.66666666666667	5.66666666666667	2	0.0235115933734283	1.39814886539716
5	2	Distractor	1	0	1	1	tender	1	0	1	1	0	1	NA	NA	NA	4	2	5.66666666666667	5.66666666666667	2	0.0235115933734283	1.39814886539716
5	2	Distractor	0	0	0	1	tender	0	0	0	1	0	0	1	707	707	4	2	5.66666666666667	5.66666666666667	2	0.0235115933734283	1.39814886539716
5	2	Distractor	0	1	0	0	tender	0	0	0	1	0	1	1	164	164	4	2	5.66666666666667	5.66666666666667	2	0.0235115933734283	1.39814886539716
5	2	Distractor	1	0	1	1	tender	1	1	1	0	0	0	1	213	213	4	2	5.66666666666667	5.66666666666667	2	0.0235115933734283	1.39814886539716
5	2	Target	1	1	1	0	tender	1	1	1	0	0	0	NA	NA	NA	4	2	5.66666666666667	5.66666666666667	2	0.0235115933734283	1.39814886539716
5	2	Target	0	1	0	0	tender	0	1	0	0	1	0	1	427	427	4	2	5.66666666666667	5.66666666666667	2	0.0235115933734283	1.39814886539716
5	2	Target	0	0	0	1	tender	1	0	1	1	1	0	NA	NA	NA	4	2	5.66666666666667	5.66666666666667	2	0.0235115933734283	1.39814886539716
5	2	Target	1	1	1	0	tender	1	1	1	0	1	0	2	1102	551	4	2	5.66666666666667	5.66666666666667	2	0.0235115933734283	1.39814886539716
6	2	Distractor	1	1	1	1	happy	0	0	0	0	0	0	NA	NA	NA	4	2	5.66666666666667	5.66666666666667	2	-0.19162935931942	6.80924879162352
6	2	Distractor	0	0	0	0	happy	1	1	1	1	0	0	1	493	493	4	2	5.66666666666667	5.66666666666667	2	-0.19162935931942	6.80924879162352
6	2	Target	1	0	1	0	happy	1	1	1	1	1	0	NA	NA	NA	4	2	5.66666666666667	5.66666666666667	2	-0.19162935931942	6.80924879162352
6	2	Target	0	0	0	0	happy	1	1	1	1	1	0	NA	NA	NA	4	2	5.66666666666667	5.66666666666667	2	-0.19162935931942	6.80924879162352
6	2	Distractor	1	1	1	1	happy	0	1	0	1	0	0	2	904	452	4	2	5.66666666666667	5.66666666666667	2	-0.19162935931942	6.80924879162352
6	2	Target	1	0	1	0	happy	0	0	0	0	1	0	3	705	235	4	2	5.66666666666667	5.66666666666667	2	-0.19162935931942	6.80924879162352
6	2	Distractor	0	0	0	0	happy	1	0	1	0	0	0	1	181	181	4	2	5.66666666666667	5.66666666666667	2	-0.19162935931942	6.80924879162352
6	2	Distractor	1	1	1	1	happy	0	0	0	0	0	0	1	246	246	4	2	5.66666666666667	5.66666666666667	2	-0.19162935931942	6.80924879162352
6	2	Target	1	0	1	0	happy	1	0	1	0	1	0	1	313	313	4	2	5.66666666666667	5.66666666666667	2	-0.19162935931942	6.80924879162352
6	2	Target	0	1	0	1	happy	0	1	0	1	1	0	1	360	360	4	2	5.66666666666667	5.66666666666667	2	-0.19162935931942	6.80924879162352
6	2	Target	0	1	0	1	happy	0	1	0	1	1	0	1	1102	1102	4	2	5.66666666666667	5.66666666666667	2	-0.19162935931942	6.80924879162352
6	2	Distractor	0	1	0	1	happy	1	0	1	0	0	0	1	658	658	4	2	5.66666666666667	5.66666666666667	2	-0.19162935931942	6.80924879162352
7	2	Distractor	1	0	1	0	happy	0	0	0	0	0	0	NA	NA	NA	4	2	5.66666666666667	5.66666666666667	2	-0.248322053284409	6.80924879162352
7	2	Distractor	1	0	1	0	happy	1	1	1	1	0	0	NA	NA	NA	4	2	5.66666666666667	5.66666666666667	2	-0.248322053284409	6.80924879162352
7	2	Distractor	1	1	1	1	happy	1	1	1	1	0	0	3	1724	574.666666666667	4	2	5.66666666666667	5.66666666666667	2	-0.248322053284409	6.80924879162352
7	2	Target	0	0	0	0	happy	1	1	1	1	1	0	NA	NA	NA	4	2	5.66666666666667	5.66666666666667	2	-0.248322053284409	6.80924879162352
7	2	Distractor	0	1	0	1	happy	0	1	0	1	0	0	1	460	460	4	2	5.66666666666667	5.66666666666667	2	-0.248322053284409	6.80924879162352
7	2	Distractor	0	0	0	0	happy	0	1	0	1	0	0	1	213	213	4	2	5.66666666666667	5.66666666666667	2	-0.248322053284409	6.80924879162352
7	2	Target	0	0	0	0	happy	0	1	0	1	1	0	2	839	419.5	4	2	5.66666666666667	5.66666666666667	2	-0.248322053284409	6.80924879162352
7	2	Target	1	1	1	1	happy	0	0	0	0	1	0	1	130	130	4	2	5.66666666666667	5.66666666666667	2	-0.248322053284409	6.80924879162352
7	2	Target	1	0	1	0	happy	1	0	1	0	1	0	1	213	213	4	2	5.66666666666667	5.66666666666667	2	-0.248322053284409	6.80924879162352
7	2	Distractor	0	1	0	1	happy	1	0	1	0	0	0	2	558	279	4	2	5.66666666666667	5.66666666666667	2	-0.248322053284409	6.80924879162352
7	2	Target	1	1	1	1	happy	1	0	1	0	1	0	1	214	214	4	2	5.66666666666667	5.66666666666667	2	-0.248322053284409	6.80924879162352
7	2	Target	0	1	0	1	happy	0	0	0	0	1	0	4	1644	411	4	2	5.66666666666667	5.66666666666667	2	-0.248322053284409	6.80924879162352
8	2	Distractor	1	0	1	1	tender	0	1	0	0	0	0	1	428	428	4	2	5.66666666666667	5.66666666666667	2	-0.0363638126343639	1.9348431322034
8	2	Target	1	1	1	0	tender	1	1	1	0	1	0	3	1068	356	4	2	5.66666666666667	5.66666666666667	2	-0.0363638126343639	1.9348431322034
8	2	Target	0	1	0	0	tender	1	1	1	0	1	0	NA	NA	NA	4	2	5.66666666666667	5.66666666666667	2	-0.0363638126343639	1.9348431322034
8	2	Target	1	1	1	0	tender	1	1	1	0	1	0	NA	NA	NA	4	2	5.66666666666667	5.66666666666667	2	-0.0363638126343639	1.9348431322034
8	2	Distractor	0	1	0	0	tender	1	0	1	1	0	0	1	82	82	4	2	5.66666666666667	5.66666666666667	2	-0.0363638126343639	1.9348431322034
8	2	Distractor	0	0	0	1	tender	0	0	0	1	0	0	2	657	328.5	4	2	5.66666666666667	5.66666666666667	2	-0.0363638126343639	1.9348431322034
8	2	Distractor	0	0	0	1	tender	0	1	0	0	0	0	3	410	136.666666666667	4	2	5.66666666666667	5.66666666666667	2	-0.0363638126343639	1.9348431322034
8	2	Target	1	0	1	1	tender	0	0	0	1	1	0	2	689	344.5	4	2	5.66666666666667	5.66666666666667	2	-0.0363638126343639	1.9348431322034
8	2	Distractor	0	0	0	1	tender	0	0	0	1	0	0	2	396	198	4	2	5.66666666666667	5.66666666666667	2	-0.0363638126343639	1.9348431322034
8	2	Target	1	1	1	0	tender	1	0	1	1	1	0	3	1136	378.666666666667	4	2	5.66666666666667	5.66666666666667	2	-0.0363638126343639	1.9348431322034
8	2	Target	1	0	1	1	tender	1	0	1	1	0	0	1	362	362	4	2	5.66666666666667	5.66666666666667	2	-0.0363638126343639	1.9348431322034
8	2	Distractor	0	1	0	0	tender	0	1	0	0	0	1	1	312	312	4	2	5.66666666666667	5.66666666666667	2	-0.0363638126343639	1.9348431322034
9	2	Distractor	0	1	0	1	happy	1	1	1	1	0	0	1	755	755	4	2	5.66666666666667	5.66666666666667	2	0.0460352635722514	1.9348431322034
9	2	Target	1	1	1	1	happy	1	1	1	1	1	0	2	639	319.5	4	2	5.66666666666667	5.66666666666667	2	0.0460352635722514	1.9348431322034
9	2	Target	1	0	1	0	happy	1	0	1	0	1	0	2	313	156.5	4	2	5.66666666666667	5.66666666666667	2	0.0460352635722514	1.9348431322034
9	2	Distractor	1	1	1	1	happy	0	1	0	1	0	0	2	296	148	4	2	5.66666666666667	5.66666666666667	2	0.0460352635722514	1.9348431322034
9	2	Distractor	1	0	1	0	happy	0	0	0	0	0	0	1	296	296	4	2	5.66666666666667	5.66666666666667	2	0.0460352635722514	1.9348431322034
9	2	Target	1	1	1	1	happy	1	1	1	1	1	0	1	181	181	4	2	5.66666666666667	5.66666666666667	2	0.0460352635722514	1.9348431322034
9	2	Distractor	1	0	1	0	happy	1	0	1	0	0	0	2	262	131	4	2	5.66666666666667	5.66666666666667	2	0.0460352635722514	1.9348431322034
9	2	Distractor	0	0	0	0	happy	0	1	0	1	0	1	NA	NA	NA	4	2	5.66666666666667	5.66666666666667	2	0.0460352635722514	1.9348431322034
9	2	Distractor	0	0	0	0	happy	0	0	0	0	0	0	2	641	320.5	4	2	5.66666666666667	5.66666666666667	2	0.0460352635722514	1.9348431322034
9	2	Target	0	1	0	1	happy	1	0	1	0	1	0	2	608	304	4	2	5.66666666666667	5.66666666666667	2	0.0460352635722514	1.9348431322034
9	2	Target	0	0	0	0	happy	0	1	0	1	1	0	1	969	969	4	2	5.66666666666667	5.66666666666667	2	0.0460352635722514	1.9348431322034
9	2	Target	0	1	0	1	happy	0	0	0	0	0	0	2	822	411	4	2	5.66666666666667	5.66666666666667	2	0.0460352635722514	1.9348431322034
10	2	Target	1	0	1	1	tender	0	1	0	0	0	0	2	395	197.5	4	2	5.66666666666667	5.66666666666667	2	0.0137819194986159	3.52095960546327
10	2	Target	1	0	1	1	tender	1	1	1	0	1	0	2	428	214	4	2	5.66666666666667	5.66666666666667	2	0.0137819194986159	3.52095960546327
10	2	Target	0	0	0	1	tender	0	1	0	0	1	0	2	476	238	4	2	5.66666666666667	5.66666666666667	2	0.0137819194986159	3.52095960546327
10	2	Distractor	1	1	1	0	tender	0	0	0	1	0	0	2	789	394.5	4	2	5.66666666666667	5.66666666666667	2	0.0137819194986159	3.52095960546327
10	2	Target	1	1	1	0	tender	1	0	1	1	1	0	2	575	287.5	4	2	5.66666666666667	5.66666666666667	2	0.0137819194986159	3.52095960546327
10	2	Distractor	0	1	0	0	tender	1	1	1	0	0	0	1	559	559	4	2	5.66666666666667	5.66666666666667	2	0.0137819194986159	3.52095960546327
10	2	Target	0	1	0	0	tender	1	0	1	1	0	0	1	312	312	4	2	5.66666666666667	5.66666666666667	2	0.0137819194986159	3.52095960546327
10	2	Distractor	1	0	1	1	tender	0	0	0	1	0	0	NA	NA	NA	4	2	5.66666666666667	5.66666666666667	2	0.0137819194986159	3.52095960546327
10	2	Distractor	0	1	0	0	tender	0	1	0	0	0	0	1	115	115	4	2	5.66666666666667	5.66666666666667	2	0.0137819194986159	3.52095960546327
10	2	Distractor	0	0	0	1	tender	1	0	1	1	0	0	1	428	428	4	2	5.66666666666667	5.66666666666667	2	0.0137819194986159	3.52095960546327
10	2	Target	1	1	1	0	tender	1	1	1	0	1	0	2	1199	599.5	4	2	5.66666666666667	5.66666666666667	2	0.0137819194986159	3.52095960546327
10	2	Distractor	0	0	0	1	tender	0	0	0	1	0	0	3	591	197	4	2	5.66666666666667	5.66666666666667	2	0.0137819194986159	3.52095960546327
11	2	Distractor	0	0	0	1	tender	0	1	0	0	0	0	NA	NA	NA	4	2	5.66666666666667	5.66666666666667	2	0.137846931926053	4.05765387226951
11	2	Distractor	1	0	1	1	tender	1	1	1	0	0	0	1	328	328	4	2	5.66666666666667	5.66666666666667	2	0.137846931926053	4.05765387226951
11	2	Target	1	0	1	1	tender	1	1	1	0	1	0	3	147	49	4	2	5.66666666666667	5.66666666666667	2	0.137846931926053	4.05765387226951
11	2	Distractor	1	0	1	1	tender	1	0	1	1	0	0	1	33	33	4	2	5.66666666666667	5.66666666666667	2	0.137846931926053	4.05765387226951
11	2	Distractor	1	1	1	0	tender	0	0	0	1	0	0	3	264	88	4	2	5.66666666666667	5.66666666666667	2	0.137846931926053	4.05765387226951
11	2	Target	0	1	0	0	tender	0	0	0	1	1	0	2	217	108.5	4	2	5.66666666666667	5.66666666666667	2	0.137846931926053	4.05765387226951
11	2	Target	0	0	0	1	tender	0	1	0	0	1	0	1	65	65	4	2	5.66666666666667	5.66666666666667	2	0.137846931926053	4.05765387226951
11	2	Distractor	0	1	0	0	tender	1	0	1	1	0	0	NA	NA	NA	4	2	5.66666666666667	5.66666666666667	2	0.137846931926053	4.05765387226951
11	2	Distractor	1	1	1	0	tender	0	1	0	0	0	0	NA	NA	NA	4	2	5.66666666666667	5.66666666666667	2	0.137846931926053	4.05765387226951
11	2	Target	1	1	1	0	tender	1	0	1	1	1	0	3	229	76.3333333333333	4	2	5.66666666666667	5.66666666666667	2	0.137846931926053	4.05765387226951
11	2	Target	0	0	0	1	tender	1	1	1	0	0	0	NA	NA	NA	4	2	5.66666666666667	5.66666666666667	2	0.137846931926053	4.05765387226951
11	2	Target	0	1	0	0	tender	0	0	0	1	1	0	1	98	98	4	2	5.66666666666667	5.66666666666667	2	0.137846931926053	4.05765387226951
12	2	Target	1	0	1	1	tender	0	1	0	0	0	0	NA	NA	NA	4	2	5.66666666666667	5.66666666666667	2	-0.0922233420023272	0.967421566101701
12	2	Distractor	1	1	1	0	tender	0	0	0	1	0	0	2	196	98	4	2	5.66666666666667	5.66666666666667	2	-0.0922233420023272	0.967421566101701
12	2	Target	0	1	0	0	tender	1	1	1	0	1	0	NA	NA	NA	4	2	5.66666666666667	5.66666666666667	2	-0.0922233420023272	0.967421566101701
12	2	Distractor	1	0	1	1	tender	0	1	0	0	0	1	6	609	101.5	4	2	5.66666666666667	5.66666666666667	2	-0.0922233420023272	0.967421566101701
12	2	Distractor	1	0	1	1	tender	0	0	0	1	0	0	4	346	86.5	4	2	5.66666666666667	5.66666666666667	2	-0.0922233420023272	0.967421566101701
12	2	Distractor	0	0	0	1	tender	1	0	1	1	0	0	NA	NA	NA	4	2	5.66666666666667	5.66666666666667	2	-0.0922233420023272	0.967421566101701
12	2	Target	0	1	0	0	tender	0	0	0	1	1	0	3	246	82	4	2	5.66666666666667	5.66666666666667	2	-0.0922233420023272	0.967421566101701
12	2	Distractor	0	1	0	0	tender	0	1	0	0	0	0	2	361	180.5	4	2	5.66666666666667	5.66666666666667	2	-0.0922233420023272	0.967421566101701
12	2	Distractor	0	0	0	1	tender	1	1	1	0	0	0	1	49	49	4	2	5.66666666666667	5.66666666666667	2	-0.0922233420023272	0.967421566101701
12	2	Target	0	0	0	1	tender	1	0	1	1	0	0	5	328	65.6	4	2	5.66666666666667	5.66666666666667	2	-0.0922233420023272	0.967421566101701
12	2	Target	1	1	1	0	tender	1	0	1	1	1	0	1	181	181	4	2	5.66666666666667	5.66666666666667	2	-0.0922233420023272	0.967421566101701
12	2	Target	1	1	1	0	tender	1	1	1	0	0	0	1	50	50	4	2	5.66666666666667	5.66666666666667	2	-0.0922233420023272	0.967421566101701
13	2	Target	1	1	0	0	noaudio	1	1	1	1	1	0	5	493	98.6	4	2	5.66666666666667	5.66666666666667	2	-0.0909720983030681	NA
13	2	Distractor	1	1	0	0	noaudio	1	1	1	1	0	0	NA	NA	NA	4	2	5.66666666666667	5.66666666666667	2	-0.0909720983030681	NA
13	2	Target	1	0	0	0	noaudio	1	0	1	0	1	0	2	100	50	4	2	5.66666666666667	5.66666666666667	2	-0.0909720983030681	NA
13	2	Distractor	0	1	0	0	noaudio	0	1	0	1	0	0	3	395	131.666666666667	4	2	5.66666666666667	5.66666666666667	2	-0.0909720983030681	NA
13	2	Distractor	1	1	0	0	noaudio	1	1	1	1	0	0	NA	NA	NA	4	2	5.66666666666667	5.66666666666667	2	-0.0909720983030681	NA
13	2	Distractor	1	0	0	0	noaudio	0	1	0	1	0	0	1	99	99	4	2	5.66666666666667	5.66666666666667	2	-0.0909720983030681	NA
13	2	Target	0	1	0	0	noaudio	0	0	0	0	1	0	2	376	188	4	2	5.66666666666667	5.66666666666667	2	-0.0909720983030681	NA
13	2	Distractor	0	0	0	0	noaudio	0	0	0	0	0	0	4	444	111	4	2	5.66666666666667	5.66666666666667	2	-0.0909720983030681	NA
13	2	Target	1	0	0	0	noaudio	0	0	0	0	1	0	1	99	99	4	2	5.66666666666667	5.66666666666667	2	-0.0909720983030681	NA
13	2	Target	0	0	0	0	noaudio	0	1	0	1	1	0	1	82	82	4	2	5.66666666666667	5.66666666666667	2	-0.0909720983030681	NA
13	2	Target	0	0	0	0	noaudio	1	0	1	0	0	0	2	214	107	4	2	5.66666666666667	5.66666666666667	2	-0.0909720983030681	NA
13	2	Distractor	0	1	0	0	noaudio	1	0	1	0	0	0	1	48	48	4	2	5.66666666666667	5.66666666666667	2	-0.0909720983030681	NA
14	2	Target	0	1	0	0	tender	0	1	0	0	1	0	1	51	51	4	2	5.66666666666667	5.66666666666667	2	-0.12927085318715	0.430727299295457
14	2	Target	1	1	1	0	tender	1	0	1	1	0	0	2	311	155.5	4	2	5.66666666666667	5.66666666666667	2	-0.12927085318715	0.430727299295457
14	2	Distractor	0	0	0	1	tender	1	1	1	0	0	1	NA	NA	NA	4	2	5.66666666666667	5.66666666666667	2	-0.12927085318715	0.430727299295457
14	2	Distractor	1	1	1	0	tender	1	1	1	0	0	0	1	209	209	4	2	5.66666666666667	5.66666666666667	2	-0.12927085318715	0.430727299295457
14	2	Target	1	0	1	1	tender	1	1	1	0	0	0	2	66	33	4	2	5.66666666666667	5.66666666666667	2	-0.12927085318715	0.430727299295457
14	2	Distractor	0	0	0	1	tender	0	1	0	0	0	1	NA	NA	NA	4	2	5.66666666666667	5.66666666666667	2	-0.12927085318715	0.430727299295457
14	2	Target	1	0	1	1	tender	1	0	1	1	0	0	6	528	88	4	2	5.66666666666667	5.66666666666667	2	-0.12927085318715	0.430727299295457
14	2	Target	0	1	0	0	tender	0	1	0	0	1	0	NA	NA	NA	4	2	5.66666666666667	5.66666666666667	2	-0.12927085318715	0.430727299295457
14	2	Distractor	1	1	1	0	tender	0	0	0	1	0	0	NA	NA	NA	4	2	5.66666666666667	5.66666666666667	2	-0.12927085318715	0.430727299295457
14	2	Distractor	0	0	0	1	tender	1	0	1	1	0	0	1	66	66	4	2	5.66666666666667	5.66666666666667	2	-0.12927085318715	0.430727299295457
14	2	Distractor	1	0	1	1	tender	0	0	0	1	0	0	6	375	62.5	4	2	5.66666666666667	5.66666666666667	2	-0.12927085318715	0.430727299295457
14	2	Target	0	1	0	0	tender	0	0	0	1	1	0	1	50	50	4	2	5.66666666666667	5.66666666666667	2	-0.12927085318715	0.430727299295457
15	2	Target	1	0	0	1	sad	0	0	1	1	1	0	1	67	67	4	2	5.66666666666667	5.66666666666667	2	-0.0976558974027427	1.39814886539716
15	2	Target	1	1	0	0	sad	1	1	0	0	0	0	2	148	74	4	2	5.66666666666667	5.66666666666667	2	-0.0976558974027427	1.39814886539716
15	2	Target	1	1	0	0	sad	0	1	1	0	1	0	5	378	75.6	4	2	5.66666666666667	5.66666666666667	2	-0.0976558974027427	1.39814886539716
15	2	Target	0	0	1	1	sad	0	1	1	0	1	0	1	49	49	4	2	5.66666666666667	5.66666666666667	2	-0.0976558974027427	1.39814886539716
15	2	Distractor	0	0	1	1	sad	0	0	1	1	0	0	1	98	98	4	2	5.66666666666667	5.66666666666667	2	-0.0976558974027427	1.39814886539716
15	2	Distractor	0	1	1	0	sad	0	0	1	1	0	0	5	346	69.2	4	2	5.66666666666667	5.66666666666667	2	-0.0976558974027427	1.39814886539716
15	2	Distractor	1	1	0	0	sad	1	1	0	0	0	0	NA	NA	NA	4	2	5.66666666666667	5.66666666666667	2	-0.0976558974027427	1.39814886539716
15	2	Distractor	1	0	0	1	sad	1	0	0	1	0	0	3	147	49	4	2	5.66666666666667	5.66666666666667	2	-0.0976558974027427	1.39814886539716
15	2	Distractor	1	0	0	1	sad	1	1	0	0	0	0	1	50	50	4	2	5.66666666666667	5.66666666666667	2	-0.0976558974027427	1.39814886539716
15	2	Target	0	1	1	0	sad	0	1	1	0	0	0	1	49	49	4	2	5.66666666666667	5.66666666666667	2	-0.0976558974027427	1.39814886539716
15	2	Target	0	1	1	0	sad	1	0	0	1	1	0	1	50	50	4	2	5.66666666666667	5.66666666666667	2	-0.0976558974027427	1.39814886539716
15	2	Distractor	0	0	1	1	sad	1	0	0	1	0	1	1	33	33	4	2	5.66666666666667	5.66666666666667	2	-0.0976558974027427	1.39814886539716
16	2	Target	1	0	1	1	tender	1	0	1	1	1	0	NA	NA	NA	4	2	5.66666666666667	5.66666666666667	2	-0.130148488422802	1.39814886539716
16	2	Target	1	1	1	0	tender	1	1	1	0	1	0	4	1048	262	4	2	5.66666666666667	5.66666666666667	2	-0.130148488422802	1.39814886539716
16	2	Distractor	1	0	1	1	tender	0	0	0	1	0	0	NA	NA	NA	4	2	5.66666666666667	5.66666666666667	2	-0.130148488422802	1.39814886539716
16	2	Target	0	1	0	0	tender	0	1	0	0	1	0	1	82	82	4	2	5.66666666666667	5.66666666666667	2	-0.130148488422802	1.39814886539716
16	2	Distractor	0	0	0	1	tender	1	1	1	0	0	1	NA	NA	NA	4	2	5.66666666666667	5.66666666666667	2	-0.130148488422802	1.39814886539716
16	2	Distractor	0	0	0	1	tender	0	1	0	0	0	0	NA	NA	NA	4	2	5.66666666666667	5.66666666666667	2	-0.130148488422802	1.39814886539716
16	2	Target	1	1	1	0	tender	0	0	0	1	0	0	4	525	131.25	4	2	5.66666666666667	5.66666666666667	2	-0.130148488422802	1.39814886539716
16	2	Distractor	0	1	0	0	tender	0	1	0	0	0	0	2	113	56.5	4	2	5.66666666666667	5.66666666666667	2	-0.130148488422802	1.39814886539716
16	2	Target	1	0	1	1	tender	1	0	1	1	1	0	1	49	49	4	2	5.66666666666667	5.66666666666667	2	-0.130148488422802	1.39814886539716
16	2	Distractor	0	0	0	1	tender	1	0	1	1	0	0	NA	NA	NA	4	2	5.66666666666667	5.66666666666667	2	-0.130148488422802	1.39814886539716
16	2	Target	0	1	0	0	tender	1	1	1	0	0	0	5	311	62.2	4	2	5.66666666666667	5.66666666666667	2	-0.130148488422802	1.39814886539716
16	2	Distractor	1	1	1	0	tender	0	0	0	1	0	0	NA	NA	NA	4	2	5.66666666666667	5.66666666666667	2	-0.130148488422802	1.39814886539716
17	2	Target	0	0	1	0	fear	0	0	1	0	1	0	NA	NA	NA	4	2	5.66666666666667	5.66666666666667	2	-0.037583075593944	4.14974378475117
17	2	Target	1	1	0	1	fear	0	1	1	1	1	0	1	49	49	4	2	5.66666666666667	5.66666666666667	2	-0.037583075593944	4.14974378475117
17	2	Target	1	0	0	0	fear	0	0	1	0	1	0	NA	NA	NA	4	2	5.66666666666667	5.66666666666667	2	-0.037583075593944	4.14974378475117
17	2	Distractor	0	1	1	1	fear	0	1	1	1	0	0	NA	NA	NA	4	2	5.66666666666667	5.66666666666667	2	-0.037583075593944	4.14974378475117
17	2	Distractor	1	1	0	1	fear	1	0	0	0	0	0	3	311	103.666666666667	4	2	5.66666666666667	5.66666666666667	2	-0.037583075593944	4.14974378475117
17	2	Target	1	0	0	0	fear	1	1	0	1	1	0	1	49	49	4	2	5.66666666666667	5.66666666666667	2	-0.037583075593944	4.14974378475117
17	2	Distractor	1	0	0	0	fear	1	0	0	0	0	1	2	83	41.5	4	2	5.66666666666667	5.66666666666667	2	-0.037583075593944	4.14974378475117
17	2	Target	1	1	0	1	fear	1	0	0	0	1	0	3	149	49.6666666666667	4	2	5.66666666666667	5.66666666666667	2	-0.037583075593944	4.14974378475117
17	2	Target	0	0	1	0	fear	0	0	1	0	1	0	2	131	65.5	4	2	5.66666666666667	5.66666666666667	2	-0.037583075593944	4.14974378475117
17	2	Distractor	0	1	1	1	fear	0	1	1	1	0	1	NA	NA	NA	4	2	5.66666666666667	5.66666666666667	2	-0.037583075593944	4.14974378475117
17	2	Distractor	0	0	1	0	fear	1	1	0	1	0	0	2	66	33	4	2	5.66666666666667	5.66666666666667	2	-0.037583075593944	4.14974378475117
17	2	Distractor	0	1	1	1	fear	1	1	0	1	0	0	1	33	33	4	2	5.66666666666667	5.66666666666667	2	-0.037583075593944	4.14974378475117
18	2	Distractor	1	0	0	0	fear	1	0	0	0	0	1	5	263	52.6	4	2	5.66666666666667	5.66666666666667	2	-0.113123677063414	1.9348431322034
18	2	Distractor	0	0	1	0	fear	0	1	1	1	0	0	2	543	271.5	4	2	5.66666666666667	5.66666666666667	2	-0.113123677063414	1.9348431322034
18	2	Distractor	0	1	1	1	fear	0	1	1	1	0	0	1	82	82	4	2	5.66666666666667	5.66666666666667	2	-0.113123677063414	1.9348431322034
18	2	Distractor	0	0	1	0	fear	0	0	1	0	0	0	1	33	33	4	2	5.66666666666667	5.66666666666667	2	-0.113123677063414	1.9348431322034
18	2	Target	1	0	0	0	fear	0	1	1	1	1	0	1	83	83	4	2	5.66666666666667	5.66666666666667	2	-0.113123677063414	1.9348431322034
18	2	Target	0	0	1	0	fear	1	0	0	0	1	0	1	82	82	4	2	5.66666666666667	5.66666666666667	2	-0.113123677063414	1.9348431322034
18	2	Target	1	1	0	1	fear	0	0	1	0	0	0	NA	NA	NA	4	2	5.66666666666667	5.66666666666667	2	-0.113123677063414	1.9348431322034
18	2	Target	0	1	1	1	fear	1	0	0	0	1	0	3	299	99.6666666666667	4	2	5.66666666666667	5.66666666666667	2	-0.113123677063414	1.9348431322034
18	2	Distractor	1	1	0	1	fear	1	1	0	1	0	0	2	113	56.5	4	2	5.66666666666667	5.66666666666667	2	-0.113123677063414	1.9348431322034
18	2	Distractor	1	0	0	0	fear	1	1	0	1	0	0	NA	NA	NA	4	2	5.66666666666667	5.66666666666667	2	-0.113123677063414	1.9348431322034
18	2	Target	0	1	1	1	fear	0	0	1	0	1	0	NA	NA	NA	4	2	5.66666666666667	5.66666666666667	2	-0.113123677063414	1.9348431322034
18	2	Target	1	1	0	1	fear	1	1	0	1	1	0	NA	NA	NA	4	2	5.66666666666667	5.66666666666667	2	-0.113123677063414	1.9348431322034
19	2	Target	0	0	0	0	noaudio	0	0	0	0	1	0	1	82	82	4	2	5.66666666666667	5.66666666666667	2	-0.0943717319252757	NA
19	2	Target	1	0	0	0	noaudio	1	1	1	1	1	0	1	33	33	4	2	5.66666666666667	5.66666666666667	2	-0.0943717319252757	NA
19	2	Distractor	0	0	0	0	noaudio	1	1	1	1	0	0	NA	NA	NA	4	2	5.66666666666667	5.66666666666667	2	-0.0943717319252757	NA
19	2	Distractor	1	1	0	0	noaudio	1	0	1	0	0	0	2	81	40.5	4	2	5.66666666666667	5.66666666666667	2	-0.0943717319252757	NA
19	2	Distractor	0	1	0	0	noaudio	1	1	1	1	0	0	NA	NA	NA	4	2	5.66666666666667	5.66666666666667	2	-0.0943717319252757	NA
19	2	Distractor	0	1	0	0	noaudio	0	0	0	0	0	0	NA	NA	NA	4	2	5.66666666666667	5.66666666666667	2	-0.0943717319252757	NA
19	2	Distractor	1	0	0	0	noaudio	1	0	1	0	0	1	2	66	33	4	2	5.66666666666667	5.66666666666667	2	-0.0943717319252757	NA
19	2	Target	1	1	0	0	noaudio	1	0	1	0	1	0	NA	NA	NA	4	2	5.66666666666667	5.66666666666667	2	-0.0943717319252757	NA
19	2	Target	1	0	0	0	noaudio	0	1	0	1	1	0	NA	NA	NA	4	2	5.66666666666667	5.66666666666667	2	-0.0943717319252757	NA
19	2	Target	1	1	0	0	noaudio	0	1	0	1	1	0	3	179	59.6666666666667	4	2	5.66666666666667	5.66666666666667	2	-0.0943717319252757	NA
19	2	Distractor	0	1	0	0	noaudio	0	1	0	1	0	0	NA	NA	NA	4	2	5.66666666666667	5.66666666666667	2	-0.0943717319252757	NA
19	2	Target	0	0	0	0	noaudio	0	0	0	0	0	0	7	396	56.5714285714286	4	2	5.66666666666667	5.66666666666667	2	-0.0943717319252757	NA
20	2	Distractor	0	0	1	0	fear	1	0	0	0	0	0	3	434	144.666666666667	4	2	5.66666666666667	5.66666666666667	2	0.032838937881947	0.430727299295457
20	2	Target	1	1	0	1	fear	0	1	1	1	1	0	2	378	189	4	2	5.66666666666667	5.66666666666667	2	0.032838937881947	0.430727299295457
20	2	Target	0	0	1	0	fear	0	1	1	1	0	0	2	311	155.5	4	2	5.66666666666667	5.66666666666667	2	0.032838937881947	0.430727299295457
20	2	Target	1	0	0	0	fear	1	0	0	0	0	0	1	247	247	4	2	5.66666666666667	5.66666666666667	2	0.032838937881947	0.430727299295457
20	2	Target	0	1	1	1	fear	0	0	1	0	1	0	3	640	213.333333333333	4	2	5.66666666666667	5.66666666666667	2	0.032838937881947	0.430727299295457
20	2	Target	1	1	0	1	fear	1	1	0	1	1	0	1	148	148	4	2	5.66666666666667	5.66666666666667	2	0.032838937881947	0.430727299295457
20	2	Distractor	0	1	1	1	fear	1	1	0	1	0	0	2	460	230	4	2	5.66666666666667	5.66666666666667	2	0.032838937881947	0.430727299295457
20	2	Distractor	0	1	1	1	fear	0	1	1	1	0	0	1	180	180	4	2	5.66666666666667	5.66666666666667	2	0.032838937881947	0.430727299295457
20	2	Distractor	1	0	0	0	fear	0	0	1	0	0	1	3	887	295.666666666667	4	2	5.66666666666667	5.66666666666667	2	0.032838937881947	0.430727299295457
20	2	Distractor	1	1	0	1	fear	0	0	1	0	0	0	1	279	279	4	2	5.66666666666667	5.66666666666667	2	0.032838937881947	0.430727299295457
20	2	Distractor	1	0	0	0	fear	1	0	0	0	0	1	NA	NA	NA	4	2	5.66666666666667	5.66666666666667	2	0.032838937881947	0.430727299295457
20	2	Target	0	0	1	0	fear	1	1	0	1	0	0	2	873	436.5	4	2	5.66666666666667	5.66666666666667	2	0.032838937881947	0.430727299295457
21	2	Distractor	1	1	0	1	fear	1	0	0	0	0	0	1	99	99	4	2	5.66666666666667	5.66666666666667	2	-0.110695779376921	1.9348431322034
21	2	Target	0	1	1	1	fear	0	1	1	1	1	0	5	329	65.8	4	2	5.66666666666667	5.66666666666667	2	-0.110695779376921	1.9348431322034
21	2	Target	1	0	0	0	fear	1	0	0	0	1	0	NA	NA	NA	4	2	5.66666666666667	5.66666666666667	2	-0.110695779376921	1.9348431322034
21	2	Distractor	0	0	1	0	fear	0	0	1	0	0	1	NA	NA	NA	4	2	5.66666666666667	5.66666666666667	2	-0.110695779376921	1.9348431322034
21	2	Target	0	0	1	0	fear	0	0	1	0	0	0	NA	NA	NA	4	2	5.66666666666667	5.66666666666667	2	-0.110695779376921	1.9348431322034
21	2	Distractor	1	0	0	0	fear	1	1	0	1	0	0	3	181	60.3333333333333	4	2	5.66666666666667	5.66666666666667	2	-0.110695779376921	1.9348431322034
21	2	Distractor	0	0	1	0	fear	0	1	1	1	0	0	1	65	65	4	2	5.66666666666667	5.66666666666667	2	-0.110695779376921	1.9348431322034
21	2	Target	1	0	0	0	fear	0	0	1	0	1	0	3	163	54.3333333333333	4	2	5.66666666666667	5.66666666666667	2	-0.110695779376921	1.9348431322034
21	2	Distractor	0	1	1	1	fear	0	1	1	1	0	0	4	211	52.75	4	2	5.66666666666667	5.66666666666667	2	-0.110695779376921	1.9348431322034
21	2	Target	1	1	0	1	fear	1	1	0	1	1	0	NA	NA	NA	4	2	5.66666666666667	5.66666666666667	2	-0.110695779376921	1.9348431322034
21	2	Target	0	1	1	1	fear	1	1	0	1	1	0	NA	NA	NA	4	2	5.66666666666667	5.66666666666667	2	-0.110695779376921	1.9348431322034
21	2	Distractor	1	1	0	1	fear	1	0	0	0	0	0	3	131	43.6666666666667	4	2	5.66666666666667	5.66666666666667	2	-0.110695779376921	1.9348431322034
22	2	Distractor	1	0	1	0	happy	0	0	0	0	0	0	NA	NA	NA	4	2	5.66666666666667	5.66666666666667	2	-0.13379773951381	1.39814886539716
22	2	Distractor	0	0	0	0	happy	1	1	1	1	0	0	3	280	93.3333333333333	4	2	5.66666666666667	5.66666666666667	2	-0.13379773951381	1.39814886539716
22	2	Distractor	0	0	0	0	happy	1	0	1	0	0	1	NA	NA	NA	4	2	5.66666666666667	5.66666666666667	2	-0.13379773951381	1.39814886539716
22	2	Target	0	1	0	1	happy	1	1	1	1	1	0	2	757	378.5	4	2	5.66666666666667	5.66666666666667	2	-0.13379773951381	1.39814886539716
22	2	Distractor	1	0	1	0	happy	0	0	0	0	0	0	1	48	48	4	2	5.66666666666667	5.66666666666667	2	-0.13379773951381	1.39814886539716
22	2	Distractor	1	1	1	1	happy	1	1	1	1	0	0	2	100	50	4	2	5.66666666666667	5.66666666666667	2	-0.13379773951381	1.39814886539716
22	2	Target	1	1	1	1	happy	1	0	1	0	0	0	4	183	45.75	4	2	5.66666666666667	5.66666666666667	2	-0.13379773951381	1.39814886539716
22	2	Distractor	1	1	1	1	happy	0	1	0	1	0	0	1	147	147	4	2	5.66666666666667	5.66666666666667	2	-0.13379773951381	1.39814886539716
22	2	Target	0	0	0	0	happy	0	1	0	1	1	0	NA	NA	NA	4	2	5.66666666666667	5.66666666666667	2	-0.13379773951381	1.39814886539716
22	2	Target	1	0	1	0	happy	1	0	1	0	1	0	1	48	48	4	2	5.66666666666667	5.66666666666667	2	-0.13379773951381	1.39814886539716
22	2	Target	0	1	0	1	happy	0	1	0	1	0	0	NA	NA	NA	4	2	5.66666666666667	5.66666666666667	2	-0.13379773951381	1.39814886539716
22	2	Target	0	1	0	1	happy	0	0	0	0	1	0	NA	NA	NA	4	2	5.66666666666667	5.66666666666667	2	-0.13379773951381	1.39814886539716
23	2	Target	1	1	1	1	happy	1	0	1	0	1	0	1	66	66	4	2	5.66666666666667	5.66666666666667	2	0.014945317923251	1.39814886539716
23	2	Target	0	0	0	0	happy	1	0	1	0	0	0	NA	NA	NA	4	2	5.66666666666667	5.66666666666667	2	0.014945317923251	1.39814886539716
23	2	Distractor	0	1	0	1	happy	1	0	1	0	0	0	4	493	123.25	4	2	5.66666666666667	5.66666666666667	2	0.014945317923251	1.39814886539716
23	2	Target	1	0	1	0	happy	0	1	0	1	1	0	NA	NA	NA	4	2	5.66666666666667	5.66666666666667	2	0.014945317923251	1.39814886539716
23	2	Target	0	0	0	0	happy	1	1	1	1	1	0	1	394	394	4	2	5.66666666666667	5.66666666666667	2	0.014945317923251	1.39814886539716
23	2	Distractor	0	1	0	1	happy	0	1	0	1	0	0	NA	NA	NA	4	2	5.66666666666667	5.66666666666667	2	0.014945317923251	1.39814886539716
23	2	Distractor	0	1	0	1	happy	1	1	1	1	0	0	5	604	120.8	4	2	5.66666666666667	5.66666666666667	2	0.014945317923251	1.39814886539716
23	2	Distractor	1	1	1	1	happy	0	0	0	0	0	0	NA	NA	NA	4	2	5.66666666666667	5.66666666666667	2	0.014945317923251	1.39814886539716
23	2	Target	1	0	1	0	happy	1	1	1	1	1	0	1	49	49	4	2	5.66666666666667	5.66666666666667	2	0.014945317923251	1.39814886539716
23	2	Distractor	0	0	0	0	happy	0	0	0	0	0	0	4	231	57.75	4	2	5.66666666666667	5.66666666666667	2	0.014945317923251	1.39814886539716
23	2	Target	1	0	1	0	happy	0	1	0	1	0	0	1	33	33	4	2	5.66666666666667	5.66666666666667	2	0.014945317923251	1.39814886539716
23	2	Distractor	1	1	1	1	happy	0	0	0	0	0	1	NA	NA	NA	4	2	5.66666666666667	5.66666666666667	2	0.014945317923251	1.39814886539716
24	2	Distractor	1	1	0	0	sad	1	1	0	0	0	0	1	33	33	4	2	5.66666666666667	5.66666666666667	2	-0.288576920541031	4.05765387226951
24	2	Target	0	0	1	1	sad	0	0	1	1	1	0	NA	NA	NA	4	2	5.66666666666667	5.66666666666667	2	-0.288576920541031	4.05765387226951
24	2	Target	1	0	0	1	sad	0	1	1	0	0	0	1	33	33	4	2	5.66666666666667	5.66666666666667	2	-0.288576920541031	4.05765387226951
24	2	Distractor	0	1	1	0	sad	0	1	1	0	0	0	1	116	116	4	2	5.66666666666667	5.66666666666667	2	-0.288576920541031	4.05765387226951
24	2	Target	1	0	0	1	sad	0	1	1	0	1	0	NA	NA	NA	4	2	5.66666666666667	5.66666666666667	2	-0.288576920541031	4.05765387226951
24	2	Distractor	0	1	1	0	sad	1	0	0	1	0	0	NA	NA	NA	4	2	5.66666666666667	5.66666666666667	2	-0.288576920541031	4.05765387226951
24	2	Target	1	0	0	1	sad	0	0	1	1	1	0	NA	NA	NA	4	2	5.66666666666667	5.66666666666667	2	-0.288576920541031	4.05765387226951
24	2	Distractor	0	1	1	0	sad	1	1	0	0	0	0	1	33	33	4	2	5.66666666666667	5.66666666666667	2	-0.288576920541031	4.05765387226951
24	2	Distractor	1	1	0	0	sad	1	0	0	1	0	0	NA	NA	NA	4	2	5.66666666666667	5.66666666666667	2	-0.288576920541031	4.05765387226951
24	2	Target	1	1	0	0	sad	1	1	0	0	1	0	3	131	43.6666666666667	4	2	5.66666666666667	5.66666666666667	2	-0.288576920541031	4.05765387226951
24	2	Distractor	0	0	1	1	sad	0	0	1	1	0	0	NA	NA	NA	4	2	5.66666666666667	5.66666666666667	2	-0.288576920541031	4.05765387226951
24	2	Target	0	0	1	1	sad	1	0	0	1	1	0	4	197	49.25	4	2	5.66666666666667	5.66666666666667	2	-0.288576920541031	4.05765387226951
25	2	Distractor	1	1	0	1	fear	1	0	0	0	0	0	1	101	101	4	2	5.66666666666667	5.66666666666667	2	-0.109411393761139	6.80924879162352
25	2	Target	1	0	0	0	fear	0	1	1	1	1	0	NA	NA	NA	4	2	5.66666666666667	5.66666666666667	2	-0.109411393761139	6.80924879162352
25	2	Target	0	1	1	1	fear	0	0	1	0	1	0	NA	NA	NA	4	2	5.66666666666667	5.66666666666667	2	-0.109411393761139	6.80924879162352
25	2	Distractor	1	1	0	1	fear	1	1	0	1	0	0	2	99	49.5	4	2	5.66666666666667	5.66666666666667	2	-0.109411393761139	6.80924879162352
25	2	Distractor	1	0	0	0	fear	0	1	1	1	0	0	2	181	90.5	4	2	5.66666666666667	5.66666666666667	2	-0.109411393761139	6.80924879162352
25	2	Distractor	1	0	0	0	fear	1	0	0	0	0	0	2	296	148	4	2	5.66666666666667	5.66666666666667	2	-0.109411393761139	6.80924879162352
25	2	Target	0	1	1	1	fear	0	1	1	1	1	0	4	642	160.5	4	2	5.66666666666667	5.66666666666667	2	-0.109411393761139	6.80924879162352
25	2	Target	0	0	1	0	fear	1	0	0	0	1	0	NA	NA	NA	4	2	5.66666666666667	5.66666666666667	2	-0.109411393761139	6.80924879162352
25	2	Distractor	1	1	0	1	fear	0	0	1	0	0	0	1	377	377	4	2	5.66666666666667	5.66666666666667	2	-0.109411393761139	6.80924879162352
25	2	Distractor	0	0	1	0	fear	0	0	1	0	0	0	1	148	148	4	2	5.66666666666667	5.66666666666667	2	-0.109411393761139	6.80924879162352
25	2	Target	0	0	1	0	fear	1	1	0	1	1	0	2	481	240.5	4	2	5.66666666666667	5.66666666666667	2	-0.109411393761139	6.80924879162352
25	2	Target	0	1	1	1	fear	1	1	0	1	1	0	2	229	114.5	4	2	5.66666666666667	5.66666666666667	2	-0.109411393761139	6.80924879162352
26	2	Distractor	0	0	1	1	sad	1	1	0	0	0	0	1	82	82	4	2	5.66666666666667	5.66666666666667	2	-0.222746003897628	1.9348431322034
26	2	Target	0	1	1	0	sad	0	0	1	1	0	0	NA	NA	NA	4	2	5.66666666666667	5.66666666666667	2	-0.222746003897628	1.9348431322034
26	2	Target	0	1	1	0	sad	0	1	1	0	1	0	NA	NA	NA	4	2	5.66666666666667	5.66666666666667	2	-0.222746003897628	1.9348431322034
26	2	Target	0	1	1	0	sad	1	0	0	1	1	0	1	378	378	4	2	5.66666666666667	5.66666666666667	2	-0.222746003897628	1.9348431322034
26	2	Distractor	0	0	1	1	sad	0	0	1	1	0	0	5	458	91.6	4	2	5.66666666666667	5.66666666666667	2	-0.222746003897628	1.9348431322034
26	2	Target	1	1	0	0	sad	1	1	0	0	1	0	NA	NA	NA	4	2	5.66666666666667	5.66666666666667	2	-0.222746003897628	1.9348431322034
26	2	Distractor	1	0	0	1	sad	0	0	1	1	0	0	NA	NA	NA	4	2	5.66666666666667	5.66666666666667	2	-0.222746003897628	1.9348431322034
26	2	Distractor	1	1	0	0	sad	1	0	0	1	0	0	2	179	89.5	4	2	5.66666666666667	5.66666666666667	2	-0.222746003897628	1.9348431322034
26	2	Distractor	1	0	0	1	sad	1	1	0	0	0	0	1	297	297	4	2	5.66666666666667	5.66666666666667	2	-0.222746003897628	1.9348431322034
26	2	Target	1	0	0	1	sad	1	0	0	1	1	0	1	49	49	4	2	5.66666666666667	5.66666666666667	2	-0.222746003897628	1.9348431322034
26	2	Distractor	0	0	1	1	sad	0	1	1	0	0	1	2	98	49	4	2	5.66666666666667	5.66666666666667	2	-0.222746003897628	1.9348431322034
26	2	Target	1	1	0	0	sad	0	1	1	0	1	0	1	49	49	4	2	5.66666666666667	5.66666666666667	2	-0.222746003897628	1.9348431322034
27	2	Distractor	1	0	1	0	happy	0	0	0	0	0	0	NA	NA	NA	4	2	5.66666666666667	5.66666666666667	2	-0.0641062884158057	1.9348431322034
27	2	Distractor	1	1	1	1	happy	1	1	1	1	0	0	2	213	106.5	4	2	5.66666666666667	5.66666666666667	2	-0.0641062884158057	1.9348431322034
27	2	Target	1	1	1	1	happy	0	1	0	1	1	0	1	50	50	4	2	5.66666666666667	5.66666666666667	2	-0.0641062884158057	1.9348431322034
27	2	Target	0	0	0	0	happy	1	0	1	0	1	0	1	180	180	4	2	5.66666666666667	5.66666666666667	2	-0.0641062884158057	1.9348431322034
27	2	Target	1	0	1	0	happy	0	0	0	0	0	0	2	198	99	4	2	5.66666666666667	5.66666666666667	2	-0.0641062884158057	1.9348431322034
27	2	Target	0	0	0	0	happy	1	1	1	1	1	0	2	279	139.5	4	2	5.66666666666667	5.66666666666667	2	-0.0641062884158057	1.9348431322034
27	2	Target	0	0	0	0	happy	1	0	1	0	1	0	NA	NA	NA	4	2	5.66666666666667	5.66666666666667	2	-0.0641062884158057	1.9348431322034
27	2	Distractor	0	1	0	1	happy	0	1	0	1	0	0	2	189	94.5	4	2	5.66666666666667	5.66666666666667	2	-0.0641062884158057	1.9348431322034
27	2	Distractor	1	1	1	1	happy	1	1	1	1	0	0	1	33	33	4	2	5.66666666666667	5.66666666666667	2	-0.0641062884158057	1.9348431322034
27	2	Distractor	1	0	1	0	happy	0	0	0	0	0	0	2	245	122.5	4	2	5.66666666666667	5.66666666666667	2	-0.0641062884158057	1.9348431322034
27	2	Target	0	1	0	1	happy	0	1	0	1	1	0	1	33	33	4	2	5.66666666666667	5.66666666666667	2	-0.0641062884158057	1.9348431322034
27	2	Distractor	0	1	0	1	happy	1	0	1	0	0	1	1	33	33	4	2	5.66666666666667	5.66666666666667	2	-0.0641062884158057	1.9348431322034
28	2	Target	0	0	0	0	happy	0	0	0	0	1	0	1	361	361	4	2	5.66666666666667	5.66666666666667	2	-0.0948970538279735	1.9348431322034
28	2	Distractor	0	1	0	1	happy	1	1	1	1	0	0	2	99	49.5	4	2	5.66666666666667	5.66666666666667	2	-0.0948970538279735	1.9348431322034
28	2	Distractor	0	1	0	1	happy	1	0	1	0	0	0	NA	NA	NA	4	2	5.66666666666667	5.66666666666667	2	-0.0948970538279735	1.9348431322034
28	2	Target	0	0	0	0	happy	1	1	1	1	1	0	3	231	77	4	2	5.66666666666667	5.66666666666667	2	-0.0948970538279735	1.9348431322034
28	2	Target	0	1	0	1	happy	0	1	0	1	1	0	5	246	49.2	4	2	5.66666666666667	5.66666666666667	2	-0.0948970538279735	1.9348431322034
28	2	Distractor	1	1	1	1	happy	1	0	1	0	0	1	1	149	149	4	2	5.66666666666667	5.66666666666667	2	-0.0948970538279735	1.9348431322034
28	2	Distractor	0	0	0	0	happy	0	1	0	1	0	0	1	48	48	4	2	5.66666666666667	5.66666666666667	2	-0.0948970538279735	1.9348431322034
28	2	Target	1	0	1	0	happy	1	0	1	0	0	0	2	163	81.5	4	2	5.66666666666667	5.66666666666667	2	-0.0948970538279735	1.9348431322034
28	2	Distractor	1	0	1	0	happy	1	1	1	1	0	0	1	525	525	4	2	5.66666666666667	5.66666666666667	2	-0.0948970538279735	1.9348431322034
28	2	Target	1	0	1	0	happy	0	1	0	1	1	0	3	132	44	4	2	5.66666666666667	5.66666666666667	2	-0.0948970538279735	1.9348431322034
28	2	Target	1	1	1	1	happy	0	0	0	0	1	0	4	228	57	4	2	5.66666666666667	5.66666666666667	2	-0.0948970538279735	1.9348431322034
28	2	Distractor	1	1	1	1	happy	0	0	0	0	0	0	4	362	90.5	4	2	5.66666666666667	5.66666666666667	2	-0.0948970538279735	1.9348431322034
29	2	Distractor	1	1	0	0	sad	1	1	0	0	0	0	1	65	65	4	2	5.66666666666667	5.66666666666667	2	-0.014306616010438	1.9348431322034
29	2	Distractor	0	1	1	0	sad	0	0	1	1	0	0	NA	NA	NA	4	2	5.66666666666667	5.66666666666667	2	-0.014306616010438	1.9348431322034
29	2	Target	1	0	0	1	sad	1	0	0	1	1	0	5	460	92	4	2	5.66666666666667	5.66666666666667	2	-0.014306616010438	1.9348431322034
29	2	Target	1	1	0	0	sad	0	1	1	0	1	0	2	409	204.5	4	2	5.66666666666667	5.66666666666667	2	-0.014306616010438	1.9348431322034
29	2	Target	0	1	1	0	sad	1	0	0	1	1	0	NA	NA	NA	4	2	5.66666666666667	5.66666666666667	2	-0.014306616010438	1.9348431322034
29	2	Target	0	1	1	0	sad	0	1	1	0	0	0	NA	NA	NA	4	2	5.66666666666667	5.66666666666667	2	-0.014306616010438	1.9348431322034
29	2	Target	1	0	0	1	sad	0	0	1	1	1	0	NA	NA	NA	4	2	5.66666666666667	5.66666666666667	2	-0.014306616010438	1.9348431322034
29	2	Distractor	0	0	1	1	sad	0	0	1	1	0	0	2	123	61.5	4	2	5.66666666666667	5.66666666666667	2	-0.014306616010438	1.9348431322034
29	2	Target	0	0	1	1	sad	1	1	0	0	1	0	NA	NA	NA	4	2	5.66666666666667	5.66666666666667	2	-0.014306616010438	1.9348431322034
29	2	Distractor	1	0	0	1	sad	1	0	0	1	0	1	1	148	148	4	2	5.66666666666667	5.66666666666667	2	-0.014306616010438	1.9348431322034
29	2	Distractor	1	1	0	0	sad	0	1	1	0	0	0	NA	NA	NA	4	2	5.66666666666667	5.66666666666667	2	-0.014306616010438	1.9348431322034
29	2	Distractor	0	0	1	1	sad	1	1	0	0	0	0	NA	NA	NA	4	2	5.66666666666667	5.66666666666667	2	-0.014306616010438	1.9348431322034
30	2	Target	0	1	0	1	happy	0	0	0	0	1	0	NA	NA	NA	4	2	5.66666666666667	5.66666666666667	2	-0.224911753266717	6.80924879162352
30	2	Distractor	0	0	0	0	happy	1	1	1	1	0	0	2	643	321.5	4	2	5.66666666666667	5.66666666666667	2	-0.224911753266717	6.80924879162352
30	2	Distractor	1	1	1	1	happy	0	1	0	1	0	0	1	327	327	4	2	5.66666666666667	5.66666666666667	2	-0.224911753266717	6.80924879162352
30	2	Target	1	1	1	1	happy	1	0	1	0	1	0	1	509	509	4	2	5.66666666666667	5.66666666666667	2	-0.224911753266717	6.80924879162352
30	2	Target	0	1	0	1	happy	1	1	1	1	1	0	4	937	234.25	4	2	5.66666666666667	5.66666666666667	2	-0.224911753266717	6.80924879162352
30	2	Distractor	1	1	1	1	happy	0	1	0	1	0	0	1	836	836	4	2	5.66666666666667	5.66666666666667	2	-0.224911753266717	6.80924879162352
30	2	Distractor	1	0	1	0	happy	1	0	1	0	0	0	3	1100	366.666666666667	4	2	5.66666666666667	5.66666666666667	2	-0.224911753266717	6.80924879162352
30	2	Distractor	1	0	1	0	happy	1	0	1	0	0	0	1	247	247	4	2	5.66666666666667	5.66666666666667	2	-0.224911753266717	6.80924879162352
30	2	Target	0	0	0	0	happy	0	0	0	0	1	0	1	443	443	4	2	5.66666666666667	5.66666666666667	2	-0.224911753266717	6.80924879162352
30	2	Target	0	1	0	1	happy	1	1	1	1	1	0	1	526	526	4	2	5.66666666666667	5.66666666666667	2	-0.224911753266717	6.80924879162352
30	2	Distractor	0	0	0	0	happy	0	1	0	1	0	0	1	543	543	4	2	5.66666666666667	5.66666666666667	2	-0.224911753266717	6.80924879162352
30	2	Target	1	0	1	0	happy	0	0	0	0	1	0	2	575	287.5	4	2	5.66666666666667	5.66666666666667	2	-0.224911753266717	6.80924879162352
31	2	Target	1	1	1	0	tender	1	0	1	1	1	0	2	427	213.5	4	2	5.66666666666667	5.66666666666667	2	-0.0962862482380101	1.9348431322034
31	2	Target	1	1	1	0	tender	1	0	1	1	1	0	2	754	377	4	2	5.66666666666667	5.66666666666667	2	-0.0962862482380101	1.9348431322034
31	2	Distractor	0	1	0	0	tender	1	1	1	0	0	0	1	328	328	4	2	5.66666666666667	5.66666666666667	2	-0.0962862482380101	1.9348431322034
31	2	Distractor	1	0	1	1	tender	1	0	1	1	0	0	1	396	396	4	2	5.66666666666667	5.66666666666667	2	-0.0962862482380101	1.9348431322034
31	2	Target	1	1	1	0	tender	0	0	0	1	1	0	2	673	336.5	4	2	5.66666666666667	5.66666666666667	2	-0.0962862482380101	1.9348431322034
31	2	Distractor	0	0	0	1	tender	0	1	0	0	0	0	1	213	213	4	2	5.66666666666667	5.66666666666667	2	-0.0962862482380101	1.9348431322034
31	2	Distractor	1	0	1	1	tender	0	1	0	0	0	1	1	559	559	4	2	5.66666666666667	5.66666666666667	2	-0.0962862482380101	1.9348431322034
31	2	Distractor	1	0	1	1	tender	0	0	0	1	0	0	1	312	312	4	2	5.66666666666667	5.66666666666667	2	-0.0962862482380101	1.9348431322034
31	2	Target	0	1	0	0	tender	0	1	0	0	1	0	1	297	297	4	2	5.66666666666667	5.66666666666667	2	-0.0962862482380101	1.9348431322034
31	2	Target	0	0	0	1	tender	1	1	1	0	0	0	2	345	172.5	4	2	5.66666666666667	5.66666666666667	2	-0.0962862482380101	1.9348431322034
31	2	Target	0	1	0	0	tender	1	1	1	0	1	0	2	625	312.5	4	2	5.66666666666667	5.66666666666667	2	-0.0962862482380101	1.9348431322034
31	2	Distractor	0	0	0	1	tender	0	0	0	1	0	0	2	2054	1027	4	2	5.66666666666667	5.66666666666667	2	-0.0962862482380101	1.9348431322034
32	2	Target	0	1	1	0	sad	1	1	0	0	0	0	NA	NA	NA	4	2	5.66666666666667	5.66666666666667	2	-0.237216868805636	1.39814886539716
32	2	Target	1	1	0	0	sad	0	0	1	1	1	0	3	446	148.666666666667	4	2	5.66666666666667	5.66666666666667	2	-0.237216868805636	1.39814886539716
32	2	Distractor	0	0	1	1	sad	1	1	0	0	0	1	NA	NA	NA	4	2	5.66666666666667	5.66666666666667	2	-0.237216868805636	1.39814886539716
32	2	Distractor	1	0	0	1	sad	0	1	1	0	0	0	3	871	290.333333333333	4	2	5.66666666666667	5.66666666666667	2	-0.237216868805636	1.39814886539716
32	2	Target	0	1	1	0	sad	1	0	0	1	1	0	2	693	346.5	4	2	5.66666666666667	5.66666666666667	2	-0.237216868805636	1.39814886539716
32	2	Distractor	0	0	1	1	sad	1	0	0	1	0	0	1	361	361	4	2	5.66666666666667	5.66666666666667	2	-0.237216868805636	1.39814886539716
32	2	Distractor	1	0	0	1	sad	1	0	0	1	0	0	2	179	89.5	4	2	5.66666666666667	5.66666666666667	2	-0.237216868805636	1.39814886539716
32	2	Distractor	0	1	1	0	sad	0	0	1	1	0	0	1	328	328	4	2	5.66666666666667	5.66666666666667	2	-0.237216868805636	1.39814886539716
32	2	Target	1	0	0	1	sad	0	1	1	0	1	0	1	230	230	4	2	5.66666666666667	5.66666666666667	2	-0.237216868805636	1.39814886539716
32	2	Target	1	1	0	0	sad	1	1	0	0	0	0	4	1002	250.5	4	2	5.66666666666667	5.66666666666667	2	-0.237216868805636	1.39814886539716
32	2	Target	0	0	1	1	sad	0	1	1	0	1	0	NA	NA	NA	4	2	5.66666666666667	5.66666666666667	2	-0.237216868805636	1.39814886539716
32	2	Distractor	1	1	0	0	sad	0	0	1	1	0	0	1	147	147	4	2	5.66666666666667	5.66666666666667	2	-0.237216868805636	1.39814886539716
33	2	Target	0	0	1	1	sad	1	1	0	0	1	0	1	214	214	4	2	5.66666666666667	5.66666666666667	2	-0.138243275998523	1.9348431322034
33	2	Distractor	0	0	1	1	sad	0	0	1	1	0	0	2	706	353	4	2	5.66666666666667	5.66666666666667	2	-0.138243275998523	1.9348431322034
33	2	Target	1	1	0	0	sad	0	1	1	0	1	0	2	608	304	4	2	5.66666666666667	5.66666666666667	2	-0.138243275998523	1.9348431322034
33	2	Distractor	0	1	1	0	sad	1	1	0	0	0	0	1	526	526	4	2	5.66666666666667	5.66666666666667	2	-0.138243275998523	1.9348431322034
33	2	Distractor	1	0	0	1	sad	0	0	1	1	0	0	1	165	165	4	2	5.66666666666667	5.66666666666667	2	-0.138243275998523	1.9348431322034
33	2	Distractor	0	1	1	0	sad	0	0	1	1	0	0	2	378	189	4	2	5.66666666666667	5.66666666666667	2	-0.138243275998523	1.9348431322034
33	2	Distractor	1	1	0	0	sad	1	0	0	1	0	0	2	689	344.5	4	2	5.66666666666667	5.66666666666667	2	-0.138243275998523	1.9348431322034
33	2	Distractor	1	0	0	1	sad	0	1	1	0	0	1	2	623	311.5	4	2	5.66666666666667	5.66666666666667	2	-0.138243275998523	1.9348431322034
33	2	Target	0	1	1	0	sad	1	0	0	1	0	0	2	790	395	4	2	5.66666666666667	5.66666666666667	2	-0.138243275998523	1.9348431322034
33	2	Target	1	1	0	0	sad	1	1	0	0	1	0	2	1150	575	4	2	5.66666666666667	5.66666666666667	2	-0.138243275998523	1.9348431322034
33	2	Target	1	0	0	1	sad	0	1	1	0	1	0	2	444	222	4	2	5.66666666666667	5.66666666666667	2	-0.138243275998523	1.9348431322034
33	2	Target	0	0	1	1	sad	1	0	0	1	1	0	2	361	180.5	4	2	5.66666666666667	5.66666666666667	2	-0.138243275998523	1.9348431322034
34	2	Target	0	1	0	1	happy	0	0	0	0	0	0	1	148	148	4	2	5.66666666666667	5.66666666666667	2	-0.0963434262638729	0.861454598590915
34	2	Target	0	0	0	0	happy	1	1	1	1	1	0	NA	NA	NA	4	2	5.66666666666667	5.66666666666667	2	-0.0963434262638729	0.861454598590915
34	2	Distractor	1	1	1	1	happy	1	0	1	0	0	1	2	1034	517	4	2	5.66666666666667	5.66666666666667	2	-0.0963434262638729	0.861454598590915
34	2	Distractor	1	1	1	1	happy	0	1	0	1	0	0	1	276	276	4	2	5.66666666666667	5.66666666666667	2	-0.0963434262638729	0.861454598590915
34	2	Target	1	1	1	1	happy	0	1	0	1	0	0	2	245	122.5	4	2	5.66666666666667	5.66666666666667	2	-0.0963434262638729	0.861454598590915
34	2	Distractor	1	0	1	0	happy	1	0	1	0	0	0	4	723	180.75	4	2	5.66666666666667	5.66666666666667	2	-0.0963434262638729	0.861454598590915
34	2	Distractor	0	1	0	1	happy	0	0	0	0	0	0	2	198	99	4	2	5.66666666666667	5.66666666666667	2	-0.0963434262638729	0.861454598590915
34	2	Distractor	0	1	0	1	happy	1	1	1	1	0	0	1	198	198	4	2	5.66666666666667	5.66666666666667	2	-0.0963434262638729	0.861454598590915
34	2	Target	0	0	0	0	happy	1	1	1	1	1	0	2	495	247.5	4	2	5.66666666666667	5.66666666666667	2	-0.0963434262638729	0.861454598590915
34	2	Distractor	0	0	0	0	happy	0	0	0	0	0	1	3	115	38.3333333333333	4	2	5.66666666666667	5.66666666666667	2	-0.0963434262638729	0.861454598590915
34	2	Target	1	0	1	0	happy	0	1	0	1	1	0	1	99	99	4	2	5.66666666666667	5.66666666666667	2	-0.0963434262638729	0.861454598590915
34	2	Target	1	0	1	0	happy	1	0	1	0	1	0	NA	NA	NA	4	2	5.66666666666667	5.66666666666667	2	-0.0963434262638729	0.861454598590915
35	2	Distractor	1	0	1	1	tender	0	1	0	0	0	0	2	674	337	4	2	5.66666666666667	5.66666666666667	2	-0.100931268865074	4.05765387226951
35	2	Target	1	1	1	0	tender	1	0	1	1	1	0	2	509	254.5	4	2	5.66666666666667	5.66666666666667	2	-0.100931268865074	4.05765387226951
35	2	Target	0	0	0	1	tender	1	1	1	0	1	0	2	611	305.5	4	2	5.66666666666667	5.66666666666667	2	-0.100931268865074	4.05765387226951
35	2	Distractor	1	1	1	0	tender	1	0	1	1	0	0	1	575	575	4	2	5.66666666666667	5.66666666666667	2	-0.100931268865074	4.05765387226951
35	2	Target	0	1	0	0	tender	1	1	1	0	1	0	NA	NA	NA	4	2	5.66666666666667	5.66666666666667	2	-0.100931268865074	4.05765387226951
35	2	Distractor	1	1	1	0	tender	0	1	0	0	0	0	2	1051	525.5	4	2	5.66666666666667	5.66666666666667	2	-0.100931268865074	4.05765387226951
35	2	Distractor	1	0	1	1	tender	0	0	0	1	0	0	3	1151	383.666666666667	4	2	5.66666666666667	5.66666666666667	2	-0.100931268865074	4.05765387226951
35	2	Distractor	0	0	0	1	tender	0	0	0	1	0	0	1	229	229	4	2	5.66666666666667	5.66666666666667	2	-0.100931268865074	4.05765387226951
35	2	Target	1	0	1	1	tender	0	1	0	0	1	0	3	559	186.333333333333	4	2	5.66666666666667	5.66666666666667	2	-0.100931268865074	4.05765387226951
35	2	Target	0	0	0	1	tender	1	1	1	0	0	0	2	919	459.5	4	2	5.66666666666667	5.66666666666667	2	-0.100931268865074	4.05765387226951
35	2	Target	0	1	0	0	tender	1	0	1	1	1	0	2	246	123	4	2	5.66666666666667	5.66666666666667	2	-0.100931268865074	4.05765387226951
35	2	Distractor	0	1	0	0	tender	0	0	0	1	0	0	NA	NA	NA	4	2	5.66666666666667	5.66666666666667	2	-0.100931268865074	4.05765387226951
36	2	Target	0	0	0	0	happy	0	0	0	0	1	0	NA	NA	NA	4	2	5.66666666666667	5.66666666666667	2	-0.203239562164417	3.52095960546327
36	2	Target	0	0	0	0	happy	1	1	1	1	1	0	1	509	509	4	2	5.66666666666667	5.66666666666667	2	-0.203239562164417	3.52095960546327
36	2	Target	1	1	1	1	happy	0	0	0	0	1	0	2	493	246.5	4	2	5.66666666666667	5.66666666666667	2	-0.203239562164417	3.52095960546327
36	2	Target	1	1	1	1	happy	0	0	0	0	0	0	3	871	290.333333333333	4	2	5.66666666666667	5.66666666666667	2	-0.203239562164417	3.52095960546327
36	2	Distractor	1	1	1	1	happy	0	1	0	1	0	0	2	344	172	4	2	5.66666666666667	5.66666666666667	2	-0.203239562164417	3.52095960546327
36	2	Target	1	0	1	0	happy	1	1	1	1	0	0	NA	NA	NA	4	2	5.66666666666667	5.66666666666667	2	-0.203239562164417	3.52095960546327
36	2	Distractor	0	0	0	0	happy	1	0	1	0	0	0	2	294	147	4	2	5.66666666666667	5.66666666666667	2	-0.203239562164417	3.52095960546327
36	2	Target	0	1	0	1	happy	1	1	1	1	1	0	2	673	336.5	4	2	5.66666666666667	5.66666666666667	2	-0.203239562164417	3.52095960546327
36	2	Distractor	0	1	0	1	happy	1	0	1	0	0	0	2	445	222.5	4	2	5.66666666666667	5.66666666666667	2	-0.203239562164417	3.52095960546327
36	2	Distractor	0	1	0	1	happy	0	1	0	1	0	0	3	542	180.666666666667	4	2	5.66666666666667	5.66666666666667	2	-0.203239562164417	3.52095960546327
36	2	Distractor	1	0	1	0	happy	1	0	1	0	0	0	2	344	172	4	2	5.66666666666667	5.66666666666667	2	-0.203239562164417	3.52095960546327
36	2	Distractor	1	0	1	0	happy	0	1	0	1	0	0	2	280	140	4	2	5.66666666666667	5.66666666666667	2	-0.203239562164417	3.52095960546327
1	3	Distractor	0	0	0	0	happy	0	0	0	0	0	0	3	1035	345	2	1.33333333333333	5.66666666666667	5.33333333333333	1.33333333333333	0.0226269914020941	4.05765387226951
1	3	Distractor	1	0	1	0	happy	1	1	1	1	0	0	3	246	82	2	1.33333333333333	5.66666666666667	5.33333333333333	1.33333333333333	0.0226269914020941	4.05765387226951
1	3	Distractor	0	1	0	1	happy	1	0	1	0	0	0	2	722	361	2	1.33333333333333	5.66666666666667	5.33333333333333	1.33333333333333	0.0226269914020941	4.05765387226951
1	3	Distractor	1	1	1	1	happy	1	1	1	1	0	0	2	871	435.5	2	1.33333333333333	5.66666666666667	5.33333333333333	1.33333333333333	0.0226269914020941	4.05765387226951
1	3	Target	1	1	1	1	happy	0	0	0	0	1	0	1	313	313	2	1.33333333333333	5.66666666666667	5.33333333333333	1.33333333333333	0.0226269914020941	4.05765387226951
1	3	Target	1	0	1	0	happy	0	1	0	1	1	0	1	740	740	2	1.33333333333333	5.66666666666667	5.33333333333333	1.33333333333333	0.0226269914020941	4.05765387226951
1	3	Distractor	0	0	0	0	happy	1	0	1	0	0	0	1	247	247	2	1.33333333333333	5.66666666666667	5.33333333333333	1.33333333333333	0.0226269914020941	4.05765387226951
1	3	Distractor	0	1	0	1	happy	1	1	1	1	0	0	1	444	444	2	1.33333333333333	5.66666666666667	5.33333333333333	1.33333333333333	0.0226269914020941	4.05765387226951
1	3	Target	0	1	0	1	happy	0	1	0	1	1	0	1	328	328	2	1.33333333333333	5.66666666666667	5.33333333333333	1.33333333333333	0.0226269914020941	4.05765387226951
1	3	Target	0	0	0	0	happy	1	0	1	0	1	0	2	773	386.5	2	1.33333333333333	5.66666666666667	5.33333333333333	1.33333333333333	0.0226269914020941	4.05765387226951
1	3	Target	1	1	1	1	happy	0	0	0	0	0	0	2	624	312	2	1.33333333333333	5.66666666666667	5.33333333333333	1.33333333333333	0.0226269914020941	4.05765387226951
1	3	Target	1	0	1	0	happy	0	1	0	1	1	0	1	377	377	2	1.33333333333333	5.66666666666667	5.33333333333333	1.33333333333333	0.0226269914020941	4.05765387226951
2	3	Distractor	0	0	0	0	happy	0	0	0	0	0	0	1	280	280	2	1.33333333333333	5.66666666666667	5.33333333333333	1.33333333333333	0.0124852424875729	2.65950500687236
2	3	Target	1	0	1	0	happy	1	1	1	1	1	0	1	99	99	2	1.33333333333333	5.66666666666667	5.33333333333333	1.33333333333333	0.0124852424875729	2.65950500687236
2	3	Distractor	1	1	1	1	happy	1	0	1	0	0	0	2	362	181	2	1.33333333333333	5.66666666666667	5.33333333333333	1.33333333333333	0.0124852424875729	2.65950500687236
2	3	Distractor	1	0	1	0	happy	1	1	1	1	0	0	1	493	493	2	1.33333333333333	5.66666666666667	5.33333333333333	1.33333333333333	0.0124852424875729	2.65950500687236
2	3	Target	0	1	0	1	happy	1	1	1	1	0	0	4	1428	357	2	1.33333333333333	5.66666666666667	5.33333333333333	1.33333333333333	0.0124852424875729	2.65950500687236
2	3	Distractor	0	1	0	1	happy	1	0	1	0	0	0	1	590	590	2	1.33333333333333	5.66666666666667	5.33333333333333	1.33333333333333	0.0124852424875729	2.65950500687236
2	3	Target	1	1	1	1	happy	1	0	1	0	0	0	1	33	33	2	1.33333333333333	5.66666666666667	5.33333333333333	1.33333333333333	0.0124852424875729	2.65950500687236
2	3	Target	1	1	1	1	happy	0	1	0	1	1	0	NA	NA	NA	2	1.33333333333333	5.66666666666667	5.33333333333333	1.33333333333333	0.0124852424875729	2.65950500687236
2	3	Distractor	0	0	0	0	happy	0	1	0	1	0	0	3	1214	404.666666666667	2	1.33333333333333	5.66666666666667	5.33333333333333	1.33333333333333	0.0124852424875729	2.65950500687236
2	3	Distractor	0	0	0	0	happy	0	0	0	0	0	0	NA	NA	NA	2	1.33333333333333	5.66666666666667	5.33333333333333	1.33333333333333	0.0124852424875729	2.65950500687236
2	3	Target	0	1	0	1	happy	0	1	0	1	0	0	2	444	222	2	1.33333333333333	5.66666666666667	5.33333333333333	1.33333333333333	0.0124852424875729	2.65950500687236
2	3	Target	1	0	1	0	happy	0	0	0	0	0	0	2	428	214	2	1.33333333333333	5.66666666666667	5.33333333333333	1.33333333333333	0.0124852424875729	2.65950500687236
3	3	Distractor	1	1	1	0	tender	0	1	0	0	0	0	1	525	525	2	1.33333333333333	5.66666666666667	5.33333333333333	1.33333333333333	-0.00986325290359408	3.09023230616781
3	3	Target	1	0	1	1	tender	1	0	1	1	1	0	1	246	246	2	1.33333333333333	5.66666666666667	5.33333333333333	1.33333333333333	-0.00986325290359408	3.09023230616781
3	3	Target	0	0	0	1	tender	1	1	1	0	0	0	1	442	442	2	1.33333333333333	5.66666666666667	5.33333333333333	1.33333333333333	-0.00986325290359408	3.09023230616781
3	3	Distractor	0	0	0	1	tender	0	0	0	1	0	0	1	788	788	2	1.33333333333333	5.66666666666667	5.33333333333333	1.33333333333333	-0.00986325290359408	3.09023230616781
3	3	Target	1	1	1	0	tender	1	1	1	0	1	0	1	838	838	2	1.33333333333333	5.66666666666667	5.33333333333333	1.33333333333333	-0.00986325290359408	3.09023230616781
3	3	Distractor	0	1	0	0	tender	1	0	1	1	0	0	2	312	156	2	1.33333333333333	5.66666666666667	5.33333333333333	1.33333333333333	-0.00986325290359408	3.09023230616781
3	3	Target	1	1	1	0	tender	0	0	0	1	0	0	1	165	165	2	1.33333333333333	5.66666666666667	5.33333333333333	1.33333333333333	-0.00986325290359408	3.09023230616781
3	3	Distractor	1	0	1	1	tender	0	1	0	0	0	0	2	641	320.5	2	1.33333333333333	5.66666666666667	5.33333333333333	1.33333333333333	-0.00986325290359408	3.09023230616781
3	3	Distractor	0	1	0	0	tender	0	1	0	0	0	0	1	657	657	2	1.33333333333333	5.66666666666667	5.33333333333333	1.33333333333333	-0.00986325290359408	3.09023230616781
3	3	Target	0	1	0	0	tender	1	1	1	0	0	0	1	1118	1118	2	1.33333333333333	5.66666666666667	5.33333333333333	1.33333333333333	-0.00986325290359408	3.09023230616781
3	3	Distractor	0	0	0	1	tender	1	0	1	1	0	0	1	509	509	2	1.33333333333333	5.66666666666667	5.33333333333333	1.33333333333333	-0.00986325290359408	3.09023230616781
3	3	Target	1	0	1	1	tender	0	0	0	1	1	0	1	559	559	2	1.33333333333333	5.66666666666667	5.33333333333333	1.33333333333333	-0.00986325290359408	3.09023230616781
4	3	Target	1	0	1	0	happy	0	0	0	0	0	0	1	49	49	2	1.33333333333333	5.66666666666667	5.33333333333333	1.33333333333333	0.00642905834102406	3.52095960546327
4	3	Distractor	0	1	0	1	happy	1	0	1	0	0	0	4	705	176.25	2	1.33333333333333	5.66666666666667	5.33333333333333	1.33333333333333	0.00642905834102406	3.52095960546327
4	3	Target	0	1	0	1	happy	1	0	1	0	1	0	NA	NA	NA	2	1.33333333333333	5.66666666666667	5.33333333333333	1.33333333333333	0.00642905834102406	3.52095960546327
4	3	Distractor	1	1	1	1	happy	1	1	1	1	0	0	1	246	246	2	1.33333333333333	5.66666666666667	5.33333333333333	1.33333333333333	0.00642905834102406	3.52095960546327
4	3	Target	1	1	1	1	happy	0	1	0	1	1	0	1	1183	1183	2	1.33333333333333	5.66666666666667	5.33333333333333	1.33333333333333	0.00642905834102406	3.52095960546327
4	3	Target	0	0	0	0	happy	0	1	0	1	1	0	1	314	314	2	1.33333333333333	5.66666666666667	5.33333333333333	1.33333333333333	0.00642905834102406	3.52095960546327
4	3	Distractor	1	0	1	0	happy	1	1	1	1	0	0	1	428	428	2	1.33333333333333	5.66666666666667	5.33333333333333	1.33333333333333	0.00642905834102406	3.52095960546327
4	3	Target	1	0	1	0	happy	0	0	0	0	1	0	1	311	311	2	1.33333333333333	5.66666666666667	5.33333333333333	1.33333333333333	0.00642905834102406	3.52095960546327
4	3	Target	0	0	0	0	happy	1	0	1	0	0	0	1	214	214	2	1.33333333333333	5.66666666666667	5.33333333333333	1.33333333333333	0.00642905834102406	3.52095960546327
4	3	Distractor	0	0	0	0	happy	1	1	1	1	0	0	4	1415	353.75	2	1.33333333333333	5.66666666666667	5.33333333333333	1.33333333333333	0.00642905834102406	3.52095960546327
4	3	Distractor	0	1	0	1	happy	0	0	0	0	0	0	1	937	937	2	1.33333333333333	5.66666666666667	5.33333333333333	1.33333333333333	0.00642905834102406	3.52095960546327
4	3	Distractor	1	1	1	1	happy	0	1	0	1	0	0	2	1002	501	2	1.33333333333333	5.66666666666667	5.33333333333333	1.33333333333333	0.00642905834102406	3.52095960546327
5	3	Distractor	0	1	1	1	fear	1	0	0	0	0	0	1	98	98	2	1.33333333333333	5.66666666666667	5.33333333333333	1.33333333333333	0.0639537931119872	0.967421566101701
5	3	Target	0	0	1	0	fear	0	0	1	0	1	0	2	640	320	2	1.33333333333333	5.66666666666667	5.33333333333333	1.33333333333333	0.0639537931119872	0.967421566101701
5	3	Distractor	0	0	1	0	fear	0	0	1	0	0	0	1	246	246	2	1.33333333333333	5.66666666666667	5.33333333333333	1.33333333333333	0.0639537931119872	0.967421566101701
5	3	Distractor	0	0	1	0	fear	0	0	1	0	0	0	1	116	116	2	1.33333333333333	5.66666666666667	5.33333333333333	1.33333333333333	0.0639537931119872	0.967421566101701
5	3	Distractor	1	0	0	0	fear	1	1	0	1	0	0	3	590	196.666666666667	2	1.33333333333333	5.66666666666667	5.33333333333333	1.33333333333333	0.0639537931119872	0.967421566101701
5	3	Target	0	1	1	1	fear	1	1	0	1	0	0	2	509	254.5	2	1.33333333333333	5.66666666666667	5.33333333333333	1.33333333333333	0.0639537931119872	0.967421566101701
5	3	Target	1	1	0	1	fear	0	1	1	1	0	0	2	528	264	2	1.33333333333333	5.66666666666667	5.33333333333333	1.33333333333333	0.0639537931119872	0.967421566101701
5	3	Target	0	1	1	1	fear	1	1	0	1	0	0	1	164	164	2	1.33333333333333	5.66666666666667	5.33333333333333	1.33333333333333	0.0639537931119872	0.967421566101701
5	3	Distractor	1	1	0	1	fear	0	1	1	1	0	1	1	544	544	2	1.33333333333333	5.66666666666667	5.33333333333333	1.33333333333333	0.0639537931119872	0.967421566101701
5	3	Distractor	1	0	0	0	fear	1	0	0	0	0	0	2	444	222	2	1.33333333333333	5.66666666666667	5.33333333333333	1.33333333333333	0.0639537931119872	0.967421566101701
5	3	Target	1	0	0	0	fear	0	1	1	1	1	0	NA	NA	NA	2	1.33333333333333	5.66666666666667	5.33333333333333	1.33333333333333	0.0639537931119872	0.967421566101701
5	3	Target	1	1	0	1	fear	1	0	0	0	1	0	3	1676	558.666666666667	2	1.33333333333333	5.66666666666667	5.33333333333333	1.33333333333333	0.0639537931119872	0.967421566101701
6	3	Target	1	1	0	0	noaudio	1	0	1	0	0	0	3	852	284	2	1.33333333333333	5.66666666666667	5.33333333333333	1.33333333333333	0.126413919878973	NA
6	3	Target	1	0	0	0	noaudio	0	1	0	1	0	0	NA	NA	NA	2	1.33333333333333	5.66666666666667	5.33333333333333	1.33333333333333	0.126413919878973	NA
6	3	Distractor	1	0	0	0	noaudio	0	0	0	0	0	0	2	1069	534.5	2	1.33333333333333	5.66666666666667	5.33333333333333	1.33333333333333	0.126413919878973	NA
6	3	Distractor	1	1	0	0	noaudio	1	1	1	1	0	0	2	442	221	2	1.33333333333333	5.66666666666667	5.33333333333333	1.33333333333333	0.126413919878973	NA
6	3	Target	0	1	0	0	noaudio	1	1	1	1	1	0	1	345	345	2	1.33333333333333	5.66666666666667	5.33333333333333	1.33333333333333	0.126413919878973	NA
6	3	Target	0	0	0	0	noaudio	0	0	0	0	1	0	2	1397	698.5	2	1.33333333333333	5.66666666666667	5.33333333333333	1.33333333333333	0.126413919878973	NA
6	3	Distractor	0	1	0	0	noaudio	1	1	1	1	0	0	NA	NA	NA	2	1.33333333333333	5.66666666666667	5.33333333333333	1.33333333333333	0.126413919878973	NA
6	3	Target	1	0	0	0	noaudio	0	0	0	0	0	0	1	362	362	2	1.33333333333333	5.66666666666667	5.33333333333333	1.33333333333333	0.126413919878973	NA
6	3	Distractor	0	0	0	0	noaudio	1	0	1	0	0	0	1	327	327	2	1.33333333333333	5.66666666666667	5.33333333333333	1.33333333333333	0.126413919878973	NA
6	3	Distractor	0	1	0	0	noaudio	1	0	1	0	0	0	1	328	328	2	1.33333333333333	5.66666666666667	5.33333333333333	1.33333333333333	0.126413919878973	NA
6	3	Target	1	1	0	0	noaudio	0	1	0	1	0	0	1	427	427	2	1.33333333333333	5.66666666666667	5.33333333333333	1.33333333333333	0.126413919878973	NA
6	3	Distractor	0	0	0	0	noaudio	0	1	0	1	0	0	2	723	361.5	2	1.33333333333333	5.66666666666667	5.33333333333333	1.33333333333333	0.126413919878973	NA
7	3	Distractor	1	1	0	1	fear	1	0	0	0	0	0	1	213	213	2	1.33333333333333	5.66666666666667	5.33333333333333	1.33333333333333	-0.0284839377149351	-2.65950500687236
7	3	Target	0	0	1	0	fear	0	1	1	1	0	0	2	1826	913	2	1.33333333333333	5.66666666666667	5.33333333333333	1.33333333333333	-0.0284839377149351	-2.65950500687236
7	3	Distractor	0	0	1	0	fear	0	1	1	1	0	0	1	312	312	2	1.33333333333333	5.66666666666667	5.33333333333333	1.33333333333333	-0.0284839377149351	-2.65950500687236
7	3	Target	1	0	0	0	fear	1	1	0	1	0	0	2	490	245	2	1.33333333333333	5.66666666666667	5.33333333333333	1.33333333333333	-0.0284839377149351	-2.65950500687236
7	3	Target	0	1	1	1	fear	1	0	0	0	0	0	1	67	67	2	1.33333333333333	5.66666666666667	5.33333333333333	1.33333333333333	-0.0284839377149351	-2.65950500687236
7	3	Target	0	1	1	1	fear	0	1	1	1	0	0	1	214	214	2	1.33333333333333	5.66666666666667	5.33333333333333	1.33333333333333	-0.0284839377149351	-2.65950500687236
7	3	Distractor	1	1	0	1	fear	0	0	1	0	0	0	2	772	386	2	1.33333333333333	5.66666666666667	5.33333333333333	1.33333333333333	-0.0284839377149351	-2.65950500687236
7	3	Distractor	0	0	1	0	fear	0	0	1	0	0	1	3	492	164	2	1.33333333333333	5.66666666666667	5.33333333333333	1.33333333333333	-0.0284839377149351	-2.65950500687236
7	3	Distractor	1	1	0	1	fear	1	0	0	0	0	1	2	590	295	2	1.33333333333333	5.66666666666667	5.33333333333333	1.33333333333333	-0.0284839377149351	-2.65950500687236
7	3	Target	1	0	0	0	fear	1	1	0	1	0	0	2	297	148.5	2	1.33333333333333	5.66666666666667	5.33333333333333	1.33333333333333	-0.0284839377149351	-2.65950500687236
7	3	Distractor	1	0	0	0	fear	1	1	0	1	0	0	1	345	345	2	1.33333333333333	5.66666666666667	5.33333333333333	1.33333333333333	-0.0284839377149351	-2.65950500687236
7	3	Target	0	1	1	1	fear	0	0	1	0	0	0	1	461	461	2	1.33333333333333	5.66666666666667	5.33333333333333	1.33333333333333	-0.0284839377149351	-2.65950500687236
8	3	Target	1	0	1	0	happy	1	0	1	0	1	0	2	673	336.5	2	1.33333333333333	5.66666666666667	5.33333333333333	1.33333333333333	0.0521925037184108	3.52095960546327
8	3	Distractor	0	1	0	1	happy	1	1	1	1	0	0	1	328	328	2	1.33333333333333	5.66666666666667	5.33333333333333	1.33333333333333	0.0521925037184108	3.52095960546327
8	3	Target	0	1	0	1	happy	0	1	0	1	1	0	2	1068	534	2	1.33333333333333	5.66666666666667	5.33333333333333	1.33333333333333	0.0521925037184108	3.52095960546327
8	3	Distractor	1	0	1	0	happy	1	0	1	0	0	0	1	855	855	2	1.33333333333333	5.66666666666667	5.33333333333333	1.33333333333333	0.0521925037184108	3.52095960546327
8	3	Target	0	0	0	0	happy	0	0	0	0	1	0	1	213	213	2	1.33333333333333	5.66666666666667	5.33333333333333	1.33333333333333	0.0521925037184108	3.52095960546327
8	3	Target	0	1	0	1	happy	1	0	1	0	0	0	2	887	443.5	2	1.33333333333333	5.66666666666667	5.33333333333333	1.33333333333333	0.0521925037184108	3.52095960546327
8	3	Target	1	0	1	0	happy	0	1	0	1	1	0	2	461	230.5	2	1.33333333333333	5.66666666666667	5.33333333333333	1.33333333333333	0.0521925037184108	3.52095960546327
8	3	Distractor	1	1	1	1	happy	1	1	1	1	0	0	1	378	378	2	1.33333333333333	5.66666666666667	5.33333333333333	1.33333333333333	0.0521925037184108	3.52095960546327
8	3	Target	1	1	1	1	happy	0	1	0	1	0	0	3	903	301	2	1.33333333333333	5.66666666666667	5.33333333333333	1.33333333333333	0.0521925037184108	3.52095960546327
8	3	Distractor	0	0	0	0	happy	0	0	0	0	0	0	1	296	296	2	1.33333333333333	5.66666666666667	5.33333333333333	1.33333333333333	0.0521925037184108	3.52095960546327
8	3	Distractor	0	0	0	0	happy	1	1	1	1	0	0	NA	NA	NA	2	1.33333333333333	5.66666666666667	5.33333333333333	1.33333333333333	0.0521925037184108	3.52095960546327
8	3	Distractor	1	1	1	1	happy	0	0	0	0	0	0	2	346	173	2	1.33333333333333	5.66666666666667	5.33333333333333	1.33333333333333	0.0521925037184108	3.52095960546327
9	3	Target	0	1	0	1	happy	1	0	1	0	1	0	1	230	230	2	1.33333333333333	5.66666666666667	5.33333333333333	1.33333333333333	-0.0281230023651847	3.52095960546327
9	3	Target	1	1	1	1	happy	0	1	0	1	0	0	2	543	271.5	2	1.33333333333333	5.66666666666667	5.33333333333333	1.33333333333333	-0.0281230023651847	3.52095960546327
9	3	Distractor	0	1	0	1	happy	1	1	1	1	0	0	2	286	143	2	1.33333333333333	5.66666666666667	5.33333333333333	1.33333333333333	-0.0281230023651847	3.52095960546327
9	3	Target	0	0	0	0	happy	1	1	1	1	0	0	1	312	312	2	1.33333333333333	5.66666666666667	5.33333333333333	1.33333333333333	-0.0281230023651847	3.52095960546327
9	3	Target	1	0	1	0	happy	0	0	0	0	1	0	2	559	279.5	2	1.33333333333333	5.66666666666667	5.33333333333333	1.33333333333333	-0.0281230023651847	3.52095960546327
9	3	Distractor	0	1	0	1	happy	0	1	0	1	0	0	NA	NA	NA	2	1.33333333333333	5.66666666666667	5.33333333333333	1.33333333333333	-0.0281230023651847	3.52095960546327
9	3	Target	1	0	1	0	happy	0	0	0	0	1	0	1	345	345	2	1.33333333333333	5.66666666666667	5.33333333333333	1.33333333333333	-0.0281230023651847	3.52095960546327
9	3	Distractor	1	1	1	1	happy	1	0	1	0	0	0	1	493	493	2	1.33333333333333	5.66666666666667	5.33333333333333	1.33333333333333	-0.0281230023651847	3.52095960546327
9	3	Target	1	0	1	0	happy	0	1	0	1	1	0	3	1246	415.333333333333	2	1.33333333333333	5.66666666666667	5.33333333333333	1.33333333333333	-0.0281230023651847	3.52095960546327
9	3	Distractor	0	0	0	0	happy	1	0	1	0	0	0	2	689	344.5	2	1.33333333333333	5.66666666666667	5.33333333333333	1.33333333333333	-0.0281230023651847	3.52095960546327
9	3	Distractor	0	0	0	0	happy	1	1	1	1	0	0	NA	NA	NA	2	1.33333333333333	5.66666666666667	5.33333333333333	1.33333333333333	-0.0281230023651847	3.52095960546327
9	3	Distractor	1	1	1	1	happy	0	0	0	0	0	0	1	1544	1544	2	1.33333333333333	5.66666666666667	5.33333333333333	1.33333333333333	-0.0281230023651847	3.52095960546327
10	3	Distractor	1	0	1	0	happy	1	0	1	0	0	0	2	2120	1060	2	1.33333333333333	5.66666666666667	5.33333333333333	1.33333333333333	-0.0723663148079303	3.09023230616781
10	3	Target	1	0	1	0	happy	1	1	1	1	0	0	3	429	143	2	1.33333333333333	5.66666666666667	5.33333333333333	1.33333333333333	-0.0723663148079303	3.09023230616781
10	3	Distractor	1	0	1	0	happy	0	0	0	0	0	0	1	230	230	2	1.33333333333333	5.66666666666667	5.33333333333333	1.33333333333333	-0.0723663148079303	3.09023230616781
10	3	Distractor	0	0	0	0	happy	0	1	0	1	0	0	1	213	213	2	1.33333333333333	5.66666666666667	5.33333333333333	1.33333333333333	-0.0723663148079303	3.09023230616781
10	3	Distractor	1	1	1	1	happy	1	0	1	0	0	0	2	608	304	2	1.33333333333333	5.66666666666667	5.33333333333333	1.33333333333333	-0.0723663148079303	3.09023230616781
10	3	Target	0	1	0	1	happy	1	1	1	1	0	0	1	263	263	2	1.33333333333333	5.66666666666667	5.33333333333333	1.33333333333333	-0.0723663148079303	3.09023230616781
10	3	Distractor	0	1	0	1	happy	0	1	0	1	0	0	2	872	436	2	1.33333333333333	5.66666666666667	5.33333333333333	1.33333333333333	-0.0723663148079303	3.09023230616781
10	3	Distractor	0	1	0	1	happy	0	1	0	1	0	0	1	278	278	2	1.33333333333333	5.66666666666667	5.33333333333333	1.33333333333333	-0.0723663148079303	3.09023230616781
10	3	Target	0	0	0	0	happy	1	1	1	1	0	0	1	295	295	2	1.33333333333333	5.66666666666667	5.33333333333333	1.33333333333333	-0.0723663148079303	3.09023230616781
10	3	Target	0	0	0	0	happy	0	0	0	0	1	0	1	345	345	2	1.33333333333333	5.66666666666667	5.33333333333333	1.33333333333333	-0.0723663148079303	3.09023230616781
10	3	Target	1	1	1	1	happy	1	0	1	0	1	0	2	772	386	2	1.33333333333333	5.66666666666667	5.33333333333333	1.33333333333333	-0.0723663148079303	3.09023230616781
10	3	Target	1	1	1	1	happy	0	0	0	0	1	0	1	328	328	2	1.33333333333333	5.66666666666667	5.33333333333333	1.33333333333333	-0.0723663148079303	3.09023230616781
11	3	Distractor	1	1	0	0	noaudio	0	0	0	0	0	0	1	542	542	2	1.33333333333333	5.66666666666667	5.33333333333333	1.33333333333333	0.0378731859677136	NA
11	3	Target	1	1	0	0	noaudio	1	0	1	0	0	0	6	2711	451.833333333333	2	1.33333333333333	5.66666666666667	5.33333333333333	1.33333333333333	0.0378731859677136	NA
11	3	Target	1	0	0	0	noaudio	1	0	1	0	1	0	1	689	689	2	1.33333333333333	5.66666666666667	5.33333333333333	1.33333333333333	0.0378731859677136	NA
11	3	Distractor	0	1	0	0	noaudio	0	0	0	0	0	0	3	1117	372.333333333333	2	1.33333333333333	5.66666666666667	5.33333333333333	1.33333333333333	0.0378731859677136	NA
11	3	Target	0	1	0	0	noaudio	1	1	1	1	0	0	1	426	426	2	1.33333333333333	5.66666666666667	5.33333333333333	1.33333333333333	0.0378731859677136	NA
11	3	Distractor	0	0	0	0	noaudio	1	1	1	1	0	0	1	197	197	2	1.33333333333333	5.66666666666667	5.33333333333333	1.33333333333333	0.0378731859677136	NA
11	3	Distractor	0	0	0	0	noaudio	0	1	0	1	0	0	1	395	395	2	1.33333333333333	5.66666666666667	5.33333333333333	1.33333333333333	0.0378731859677136	NA
11	3	Distractor	1	1	0	0	noaudio	0	0	0	0	0	0	NA	NA	NA	2	1.33333333333333	5.66666666666667	5.33333333333333	1.33333333333333	0.0378731859677136	NA
11	3	Target	0	1	0	0	noaudio	1	1	1	1	0	0	1	756	756	2	1.33333333333333	5.66666666666667	5.33333333333333	1.33333333333333	0.0378731859677136	NA
11	3	Target	1	0	0	0	noaudio	1	0	1	0	1	0	NA	NA	NA	2	1.33333333333333	5.66666666666667	5.33333333333333	1.33333333333333	0.0378731859677136	NA
11	3	Distractor	1	0	0	0	noaudio	0	1	0	1	0	0	NA	NA	NA	2	1.33333333333333	5.66666666666667	5.33333333333333	1.33333333333333	0.0378731859677136	NA
11	3	Target	0	0	0	0	noaudio	0	1	0	1	1	0	1	675	675	2	1.33333333333333	5.66666666666667	5.33333333333333	1.33333333333333	0.0378731859677136	NA
12	3	Distractor	1	1	0	1	fear	0	0	1	0	0	0	3	542	180.666666666667	2	1.33333333333333	5.66666666666667	5.33333333333333	1.33333333333333	0.0666664202411275	3.09023230616781
12	3	Distractor	1	1	0	1	fear	0	0	1	0	0	0	3	952	317.333333333333	2	1.33333333333333	5.66666666666667	5.33333333333333	1.33333333333333	0.0666664202411275	3.09023230616781
12	3	Distractor	1	0	0	0	fear	0	1	1	1	0	0	2	477	238.5	2	1.33333333333333	5.66666666666667	5.33333333333333	1.33333333333333	0.0666664202411275	3.09023230616781
12	3	Distractor	0	1	1	1	fear	1	0	0	0	0	0	4	989	247.25	2	1.33333333333333	5.66666666666667	5.33333333333333	1.33333333333333	0.0666664202411275	3.09023230616781
12	3	Distractor	0	1	1	1	fear	1	1	0	1	0	0	1	772	772	2	1.33333333333333	5.66666666666667	5.33333333333333	1.33333333333333	0.0666664202411275	3.09023230616781
12	3	Target	0	1	1	1	fear	0	1	1	1	1	0	1	181	181	2	1.33333333333333	5.66666666666667	5.33333333333333	1.33333333333333	0.0666664202411275	3.09023230616781
12	3	Target	1	0	0	0	fear	1	0	0	0	0	0	4	953	238.25	2	1.33333333333333	5.66666666666667	5.33333333333333	1.33333333333333	0.0666664202411275	3.09023230616781
12	3	Target	1	0	0	0	fear	0	0	1	0	0	0	2	330	165	2	1.33333333333333	5.66666666666667	5.33333333333333	1.33333333333333	0.0666664202411275	3.09023230616781
12	3	Target	1	1	0	1	fear	0	1	1	1	1	0	1	378	378	2	1.33333333333333	5.66666666666667	5.33333333333333	1.33333333333333	0.0666664202411275	3.09023230616781
12	3	Distractor	0	0	1	0	fear	1	0	0	0	0	0	1	279	279	2	1.33333333333333	5.66666666666667	5.33333333333333	1.33333333333333	0.0666664202411275	3.09023230616781
12	3	Target	0	0	1	0	fear	1	1	0	1	1	0	1	393	393	2	1.33333333333333	5.66666666666667	5.33333333333333	1.33333333333333	0.0666664202411275	3.09023230616781
12	3	Target	0	0	1	0	fear	1	1	0	1	0	0	1	165	165	2	1.33333333333333	5.66666666666667	5.33333333333333	1.33333333333333	0.0666664202411275	3.09023230616781
13	3	Target	1	0	0	1	sad	1	1	0	0	0	0	1	328	328	2	1.33333333333333	5.66666666666667	5.33333333333333	1.33333333333333	0.0749178616690456	2.65950500687236
13	3	Distractor	1	1	0	0	sad	0	0	1	1	0	0	3	758	252.666666666667	2	1.33333333333333	5.66666666666667	5.33333333333333	1.33333333333333	0.0749178616690456	2.65950500687236
13	3	Distractor	0	1	1	0	sad	0	1	1	0	0	0	1	279	279	2	1.33333333333333	5.66666666666667	5.33333333333333	1.33333333333333	0.0749178616690456	2.65950500687236
13	3	Target	0	0	1	1	sad	1	0	0	1	1	0	1	230	230	2	1.33333333333333	5.66666666666667	5.33333333333333	1.33333333333333	0.0749178616690456	2.65950500687236
13	3	Distractor	0	1	1	0	sad	1	1	0	0	0	0	4	1019	254.75	2	1.33333333333333	5.66666666666667	5.33333333333333	1.33333333333333	0.0749178616690456	2.65950500687236
13	3	Target	1	1	0	0	sad	0	0	1	1	0	0	1	378	378	2	1.33333333333333	5.66666666666667	5.33333333333333	1.33333333333333	0.0749178616690456	2.65950500687236
13	3	Target	1	1	0	0	sad	1	0	0	1	0	0	NA	NA	NA	2	1.33333333333333	5.66666666666667	5.33333333333333	1.33333333333333	0.0749178616690456	2.65950500687236
13	3	Distractor	0	0	1	1	sad	1	1	0	0	0	0	1	147	147	2	1.33333333333333	5.66666666666667	5.33333333333333	1.33333333333333	0.0749178616690456	2.65950500687236
13	3	Distractor	1	0	0	1	sad	0	1	1	0	0	0	1	263	263	2	1.33333333333333	5.66666666666667	5.33333333333333	1.33333333333333	0.0749178616690456	2.65950500687236
13	3	Target	0	0	1	1	sad	0	0	1	1	0	0	1	246	246	2	1.33333333333333	5.66666666666667	5.33333333333333	1.33333333333333	0.0749178616690456	2.65950500687236
13	3	Distractor	1	0	0	1	sad	0	1	1	0	0	0	2	608	304	2	1.33333333333333	5.66666666666667	5.33333333333333	1.33333333333333	0.0749178616690456	2.65950500687236
13	3	Target	0	1	1	0	sad	1	0	0	1	1	0	4	1922	480.5	2	1.33333333333333	5.66666666666667	5.33333333333333	1.33333333333333	0.0749178616690456	2.65950500687236
14	3	Distractor	0	1	0	0	tender	1	1	1	0	0	0	2	788	394	2	1.33333333333333	5.66666666666667	5.33333333333333	1.33333333333333	0.0350524471643456	3.09023230616781
14	3	Distractor	1	1	1	0	tender	1	1	1	0	0	0	2	1300	650	2	1.33333333333333	5.66666666666667	5.33333333333333	1.33333333333333	0.0350524471643456	3.09023230616781
14	3	Distractor	0	0	0	1	tender	1	0	1	1	0	0	2	444	222	2	1.33333333333333	5.66666666666667	5.33333333333333	1.33333333333333	0.0350524471643456	3.09023230616781
14	3	Target	1	1	1	0	tender	0	1	0	0	1	0	2	345	172.5	2	1.33333333333333	5.66666666666667	5.33333333333333	1.33333333333333	0.0350524471643456	3.09023230616781
14	3	Distractor	0	1	0	0	tender	0	0	0	1	0	0	1	362	362	2	1.33333333333333	5.66666666666667	5.33333333333333	1.33333333333333	0.0350524471643456	3.09023230616781
14	3	Distractor	1	0	1	1	tender	1	0	1	1	0	0	1	246	246	2	1.33333333333333	5.66666666666667	5.33333333333333	1.33333333333333	0.0350524471643456	3.09023230616781
14	3	Target	0	0	0	1	tender	0	1	0	0	0	0	3	1183	394.333333333333	2	1.33333333333333	5.66666666666667	5.33333333333333	1.33333333333333	0.0350524471643456	3.09023230616781
14	3	Target	1	0	1	1	tender	1	0	1	1	0	0	1	314	314	2	1.33333333333333	5.66666666666667	5.33333333333333	1.33333333333333	0.0350524471643456	3.09023230616781
14	3	Distractor	0	0	0	1	tender	1	1	1	0	0	0	NA	NA	NA	2	1.33333333333333	5.66666666666667	5.33333333333333	1.33333333333333	0.0350524471643456	3.09023230616781
14	3	Target	0	1	0	0	tender	0	0	0	1	0	0	2	395	197.5	2	1.33333333333333	5.66666666666667	5.33333333333333	1.33333333333333	0.0350524471643456	3.09023230616781
14	3	Target	1	0	1	1	tender	0	1	0	0	1	0	2	657	328.5	2	1.33333333333333	5.66666666666667	5.33333333333333	1.33333333333333	0.0350524471643456	3.09023230616781
14	3	Target	1	1	1	0	tender	0	0	0	1	1	0	3	724	241.333333333333	2	1.33333333333333	5.66666666666667	5.33333333333333	1.33333333333333	0.0350524471643456	3.09023230616781
15	3	Distractor	0	0	1	1	sad	1	1	0	0	0	1	3	674	224.666666666667	2	1.33333333333333	5.66666666666667	5.33333333333333	1.33333333333333	0.0181148718147573	0
15	3	Target	1	0	0	1	sad	0	0	1	1	0	0	1	493	493	2	1.33333333333333	5.66666666666667	5.33333333333333	1.33333333333333	0.0181148718147573	0
15	3	Target	0	0	1	1	sad	0	1	1	0	0	0	NA	NA	NA	2	1.33333333333333	5.66666666666667	5.33333333333333	1.33333333333333	0.0181148718147573	0
15	3	Target	0	1	1	0	sad	1	1	0	0	0	0	2	509	254.5	2	1.33333333333333	5.66666666666667	5.33333333333333	1.33333333333333	0.0181148718147573	0
15	3	Distractor	0	0	1	1	sad	0	0	1	1	0	0	1	296	296	2	1.33333333333333	5.66666666666667	5.33333333333333	1.33333333333333	0.0181148718147573	0
15	3	Distractor	1	1	0	0	sad	0	0	1	1	0	0	1	345	345	2	1.33333333333333	5.66666666666667	5.33333333333333	1.33333333333333	0.0181148718147573	0
15	3	Distractor	1	1	0	0	sad	1	0	0	1	0	0	4	1477	369.25	2	1.33333333333333	5.66666666666667	5.33333333333333	1.33333333333333	0.0181148718147573	0
15	3	Target	0	1	1	0	sad	1	0	0	1	1	0	3	1608	536	2	1.33333333333333	5.66666666666667	5.33333333333333	1.33333333333333	0.0181148718147573	0
15	3	Target	1	1	0	0	sad	0	1	1	0	0	0	1	167	167	2	1.33333333333333	5.66666666666667	5.33333333333333	1.33333333333333	0.0181148718147573	0
15	3	Distractor	1	0	0	1	sad	0	1	1	0	0	0	3	347	115.666666666667	2	1.33333333333333	5.66666666666667	5.33333333333333	1.33333333333333	0.0181148718147573	0
15	3	Distractor	1	0	0	1	sad	1	0	0	1	0	0	2	622	311	2	1.33333333333333	5.66666666666667	5.33333333333333	1.33333333333333	0.0181148718147573	0
15	3	Target	0	1	1	0	sad	1	1	0	0	0	0	NA	NA	NA	2	1.33333333333333	5.66666666666667	5.33333333333333	1.33333333333333	0.0181148718147573	0
16	3	Target	0	1	0	0	tender	1	0	1	1	1	0	1	296	296	2	1.33333333333333	5.66666666666667	5.33333333333333	1.33333333333333	-0.0757015529243664	3.52095960546327
16	3	Distractor	1	1	1	0	tender	0	1	0	0	0	0	NA	NA	NA	2	1.33333333333333	5.66666666666667	5.33333333333333	1.33333333333333	-0.0757015529243664	3.52095960546327
16	3	Distractor	0	1	0	0	tender	1	0	1	1	0	0	1	1510	1510	2	1.33333333333333	5.66666666666667	5.33333333333333	1.33333333333333	-0.0757015529243664	3.52095960546327
16	3	Target	0	1	0	0	tender	0	1	0	0	1	0	1	460	460	2	1.33333333333333	5.66666666666667	5.33333333333333	1.33333333333333	-0.0757015529243664	3.52095960546327
16	3	Distractor	1	0	1	1	tender	0	0	0	1	0	0	1	230	230	2	1.33333333333333	5.66666666666667	5.33333333333333	1.33333333333333	-0.0757015529243664	3.52095960546327
16	3	Target	1	0	1	1	tender	1	1	1	0	1	0	3	1545	515	2	1.33333333333333	5.66666666666667	5.33333333333333	1.33333333333333	-0.0757015529243664	3.52095960546327
16	3	Target	1	1	1	0	tender	1	1	1	0	1	0	1	690	690	2	1.33333333333333	5.66666666666667	5.33333333333333	1.33333333333333	-0.0757015529243664	3.52095960546327
16	3	Distractor	0	0	0	1	tender	1	1	1	0	0	0	2	509	254.5	2	1.33333333333333	5.66666666666667	5.33333333333333	1.33333333333333	-0.0757015529243664	3.52095960546327
16	3	Target	1	0	1	1	tender	0	1	0	0	0	0	1	213	213	2	1.33333333333333	5.66666666666667	5.33333333333333	1.33333333333333	-0.0757015529243664	3.52095960546327
16	3	Target	1	1	1	0	tender	1	0	1	1	0	0	1	592	592	2	1.33333333333333	5.66666666666667	5.33333333333333	1.33333333333333	-0.0757015529243664	3.52095960546327
16	3	Distractor	0	0	0	1	tender	0	0	0	1	0	0	2	788	394	2	1.33333333333333	5.66666666666667	5.33333333333333	1.33333333333333	-0.0757015529243664	3.52095960546327
16	3	Distractor	0	0	0	1	tender	0	0	0	1	0	0	1	280	280	2	1.33333333333333	5.66666666666667	5.33333333333333	1.33333333333333	-0.0757015529243664	3.52095960546327
17	3	Distractor	0	1	0	0	tender	1	0	1	1	0	0	2	296	148	2	1.33333333333333	5.66666666666667	5.33333333333333	1.33333333333333	-0.0607892040315818	3.09023230616781
17	3	Target	1	0	1	1	tender	1	1	1	0	0	0	3	836	278.666666666667	2	1.33333333333333	5.66666666666667	5.33333333333333	1.33333333333333	-0.0607892040315818	3.09023230616781
17	3	Distractor	1	0	1	1	tender	0	1	0	0	0	0	2	525	262.5	2	1.33333333333333	5.66666666666667	5.33333333333333	1.33333333333333	-0.0607892040315818	3.09023230616781
17	3	Distractor	1	1	1	0	tender	1	1	1	0	0	0	2	1117	558.5	2	1.33333333333333	5.66666666666667	5.33333333333333	1.33333333333333	-0.0607892040315818	3.09023230616781
17	3	Target	0	0	0	1	tender	1	0	1	1	1	0	2	541	270.5	2	1.33333333333333	5.66666666666667	5.33333333333333	1.33333333333333	-0.0607892040315818	3.09023230616781
17	3	Distractor	0	1	0	0	tender	0	0	0	1	0	0	1	395	395	2	1.33333333333333	5.66666666666667	5.33333333333333	1.33333333333333	-0.0607892040315818	3.09023230616781
17	3	Distractor	0	0	0	1	tender	1	1	1	0	0	0	1	82	82	2	1.33333333333333	5.66666666666667	5.33333333333333	1.33333333333333	-0.0607892040315818	3.09023230616781
17	3	Distractor	1	1	1	0	tender	1	0	1	1	0	0	1	197	197	2	1.33333333333333	5.66666666666667	5.33333333333333	1.33333333333333	-0.0607892040315818	3.09023230616781
17	3	Target	0	1	0	0	tender	0	0	0	1	1	0	1	707	707	2	1.33333333333333	5.66666666666667	5.33333333333333	1.33333333333333	-0.0607892040315818	3.09023230616781
17	3	Target	0	0	0	1	tender	0	1	0	0	1	0	2	1250	625	2	1.33333333333333	5.66666666666667	5.33333333333333	1.33333333333333	-0.0607892040315818	3.09023230616781
17	3	Target	1	1	1	0	tender	0	1	0	0	0	0	1	296	296	2	1.33333333333333	5.66666666666667	5.33333333333333	1.33333333333333	-0.0607892040315818	3.09023230616781
17	3	Target	1	0	1	1	tender	0	0	0	1	0	0	1	608	608	2	1.33333333333333	5.66666666666667	5.33333333333333	1.33333333333333	-0.0607892040315818	3.09023230616781
18	3	Distractor	0	0	0	0	noaudio	1	1	1	1	0	0	1	164	164	2	1.33333333333333	5.66666666666667	5.33333333333333	1.33333333333333	0.12818727250595	NA
18	3	Target	1	1	0	0	noaudio	0	1	0	1	0	0	1	591	591	2	1.33333333333333	5.66666666666667	5.33333333333333	1.33333333333333	0.12818727250595	NA
18	3	Target	0	0	0	0	noaudio	1	1	1	1	1	0	2	394	197	2	1.33333333333333	5.66666666666667	5.33333333333333	1.33333333333333	0.12818727250595	NA
18	3	Target	0	1	0	0	noaudio	0	1	0	1	0	0	NA	NA	NA	2	1.33333333333333	5.66666666666667	5.33333333333333	1.33333333333333	0.12818727250595	NA
18	3	Target	0	0	0	0	noaudio	1	0	1	0	0	0	1	329	329	2	1.33333333333333	5.66666666666667	5.33333333333333	1.33333333333333	0.12818727250595	NA
18	3	Distractor	0	1	0	0	noaudio	0	0	0	0	0	1	2	1825	912.5	2	1.33333333333333	5.66666666666667	5.33333333333333	1.33333333333333	0.12818727250595	NA
18	3	Distractor	1	1	0	0	noaudio	1	0	1	0	0	0	1	510	510	2	1.33333333333333	5.66666666666667	5.33333333333333	1.33333333333333	0.12818727250595	NA
18	3	Target	1	0	0	0	noaudio	0	0	0	0	0	0	3	839	279.666666666667	2	1.33333333333333	5.66666666666667	5.33333333333333	1.33333333333333	0.12818727250595	NA
18	3	Distractor	1	0	0	0	noaudio	1	1	1	1	0	0	NA	NA	NA	2	1.33333333333333	5.66666666666667	5.33333333333333	1.33333333333333	0.12818727250595	NA
18	3	Distractor	0	1	0	0	noaudio	0	0	0	0	0	0	1	214	214	2	1.33333333333333	5.66666666666667	5.33333333333333	1.33333333333333	0.12818727250595	NA
18	3	Target	1	1	0	0	noaudio	1	0	1	0	1	0	1	559	559	2	1.33333333333333	5.66666666666667	5.33333333333333	1.33333333333333	0.12818727250595	NA
18	3	Distractor	1	0	0	0	noaudio	0	1	0	1	0	0	2	345	172.5	2	1.33333333333333	5.66666666666667	5.33333333333333	1.33333333333333	0.12818727250595	NA
19	3	Distractor	0	0	0	0	noaudio	0	0	0	0	0	0	3	411	137	2	1.33333333333333	5.66666666666667	5.33333333333333	1.33333333333333	0.047022279316056	NA
19	3	Distractor	1	1	0	0	noaudio	1	0	1	0	0	0	2	657	328.5	2	1.33333333333333	5.66666666666667	5.33333333333333	1.33333333333333	0.047022279316056	NA
19	3	Target	0	0	0	0	noaudio	1	1	1	1	0	0	2	279	139.5	2	1.33333333333333	5.66666666666667	5.33333333333333	1.33333333333333	0.047022279316056	NA
19	3	Distractor	0	0	0	0	noaudio	1	0	1	0	0	0	2	759	379.5	2	1.33333333333333	5.66666666666667	5.33333333333333	1.33333333333333	0.047022279316056	NA
19	3	Distractor	0	1	0	0	noaudio	0	1	0	1	0	0	1	164	164	2	1.33333333333333	5.66666666666667	5.33333333333333	1.33333333333333	0.047022279316056	NA
19	3	Target	1	1	0	0	noaudio	1	0	1	0	1	0	1	197	197	2	1.33333333333333	5.66666666666667	5.33333333333333	1.33333333333333	0.047022279316056	NA
19	3	Distractor	1	0	0	0	noaudio	0	1	0	1	0	0	1	1363	1363	2	1.33333333333333	5.66666666666667	5.33333333333333	1.33333333333333	0.047022279316056	NA
19	3	Distractor	1	0	0	0	noaudio	1	1	1	1	0	0	2	608	304	2	1.33333333333333	5.66666666666667	5.33333333333333	1.33333333333333	0.047022279316056	NA
19	3	Target	1	0	0	0	noaudio	0	0	0	0	1	0	1	755	755	2	1.33333333333333	5.66666666666667	5.33333333333333	1.33333333333333	0.047022279316056	NA
19	3	Target	0	1	0	0	noaudio	0	0	0	0	0	0	1	395	395	2	1.33333333333333	5.66666666666667	5.33333333333333	1.33333333333333	0.047022279316056	NA
19	3	Target	1	1	0	0	noaudio	1	1	1	1	0	0	NA	NA	NA	2	1.33333333333333	5.66666666666667	5.33333333333333	1.33333333333333	0.047022279316056	NA
19	3	Target	0	1	0	0	noaudio	0	1	0	1	0	0	2	460	230	2	1.33333333333333	5.66666666666667	5.33333333333333	1.33333333333333	0.047022279316056	NA
20	3	Distractor	0	1	1	1	fear	1	0	0	0	0	0	NA	NA	NA	2	1.33333333333333	5.66666666666667	5.33333333333333	1.33333333333333	0.136376946863494	0.536694266806244
20	3	Distractor	1	1	0	1	fear	0	0	1	0	0	0	1	1232	1232	2	1.33333333333333	5.66666666666667	5.33333333333333	1.33333333333333	0.136376946863494	0.536694266806244
20	3	Target	0	0	1	0	fear	1	1	0	1	0	0	1	343	343	2	1.33333333333333	5.66666666666667	5.33333333333333	1.33333333333333	0.136376946863494	0.536694266806244
20	3	Target	1	0	0	0	fear	0	1	1	1	1	0	1	198	198	2	1.33333333333333	5.66666666666667	5.33333333333333	1.33333333333333	0.136376946863494	0.536694266806244
20	3	Distractor	1	1	0	1	fear	0	0	1	0	0	0	1	264	264	2	1.33333333333333	5.66666666666667	5.33333333333333	1.33333333333333	0.136376946863494	0.536694266806244
20	3	Distractor	1	0	0	0	fear	0	1	1	1	0	0	2	854	427	2	1.33333333333333	5.66666666666667	5.33333333333333	1.33333333333333	0.136376946863494	0.536694266806244
20	3	Distractor	0	0	1	0	fear	1	0	0	0	0	1	2	1790	895	2	1.33333333333333	5.66666666666667	5.33333333333333	1.33333333333333	0.136376946863494	0.536694266806244
20	3	Target	0	1	1	1	fear	1	1	0	1	0	0	1	476	476	2	1.33333333333333	5.66666666666667	5.33333333333333	1.33333333333333	0.136376946863494	0.536694266806244
20	3	Distractor	0	1	1	1	fear	1	1	0	1	0	0	2	297	148.5	2	1.33333333333333	5.66666666666667	5.33333333333333	1.33333333333333	0.136376946863494	0.536694266806244
20	3	Target	1	1	0	1	fear	0	1	1	1	0	0	NA	NA	NA	2	1.33333333333333	5.66666666666667	5.33333333333333	1.33333333333333	0.136376946863494	0.536694266806244
20	3	Target	0	0	1	0	fear	0	0	1	0	0	0	2	477	238.5	2	1.33333333333333	5.66666666666667	5.33333333333333	1.33333333333333	0.136376946863494	0.536694266806244
20	3	Target	1	0	0	0	fear	1	0	0	0	1	0	NA	NA	NA	2	1.33333333333333	5.66666666666667	5.33333333333333	1.33333333333333	0.136376946863494	0.536694266806244
21	3	Target	1	0	0	0	fear	1	0	0	0	0	0	2	115	57.5	2	1.33333333333333	5.66666666666667	5.33333333333333	1.33333333333333	0.0375182714687843	0.967421566101701
21	3	Target	1	1	0	1	fear	1	1	0	1	0	0	1	115	115	2	1.33333333333333	5.66666666666667	5.33333333333333	1.33333333333333	0.0375182714687843	0.967421566101701
21	3	Target	1	0	0	0	fear	0	0	1	0	1	0	NA	NA	NA	2	1.33333333333333	5.66666666666667	5.33333333333333	1.33333333333333	0.0375182714687843	0.967421566101701
21	3	Distractor	0	0	1	0	fear	1	1	0	1	0	1	1	81	81	2	1.33333333333333	5.66666666666667	5.33333333333333	1.33333333333333	0.0375182714687843	0.967421566101701
21	3	Distractor	1	1	0	1	fear	0	1	1	1	0	0	1	65	65	2	1.33333333333333	5.66666666666667	5.33333333333333	1.33333333333333	0.0375182714687843	0.967421566101701
21	3	Target	0	0	1	0	fear	0	1	1	1	1	0	NA	NA	NA	2	1.33333333333333	5.66666666666667	5.33333333333333	1.33333333333333	0.0375182714687843	0.967421566101701
21	3	Distractor	1	0	0	0	fear	1	1	0	1	0	0	NA	NA	NA	2	1.33333333333333	5.66666666666667	5.33333333333333	1.33333333333333	0.0375182714687843	0.967421566101701
21	3	Distractor	0	1	1	1	fear	0	0	1	0	0	0	3	297	99	2	1.33333333333333	5.66666666666667	5.33333333333333	1.33333333333333	0.0375182714687843	0.967421566101701
21	3	Target	0	0	1	0	fear	1	0	0	0	1	0	2	214	107	2	1.33333333333333	5.66666666666667	5.33333333333333	1.33333333333333	0.0375182714687843	0.967421566101701
21	3	Distractor	0	1	1	1	fear	0	1	1	1	0	0	NA	NA	NA	2	1.33333333333333	5.66666666666667	5.33333333333333	1.33333333333333	0.0375182714687843	0.967421566101701
21	3	Distractor	1	1	0	1	fear	0	0	1	0	0	0	3	132	44	2	1.33333333333333	5.66666666666667	5.33333333333333	1.33333333333333	0.0375182714687843	0.967421566101701
21	3	Target	0	1	1	1	fear	1	0	0	0	0	0	2	83	41.5	2	1.33333333333333	5.66666666666667	5.33333333333333	1.33333333333333	0.0375182714687843	0.967421566101701
22	3	Distractor	1	0	1	0	happy	0	0	0	0	0	0	2	83	41.5	2	1.33333333333333	5.66666666666667	5.33333333333333	1.33333333333333	0.0720528808592551	2.65950500687236
22	3	Target	0	0	0	0	happy	0	0	0	0	0	0	3	282	94	2	1.33333333333333	5.66666666666667	5.33333333333333	1.33333333333333	0.0720528808592551	2.65950500687236
22	3	Target	0	1	0	1	happy	0	1	0	1	0	0	NA	NA	NA	2	1.33333333333333	5.66666666666667	5.33333333333333	1.33333333333333	0.0720528808592551	2.65950500687236
22	3	Target	0	0	0	0	happy	0	1	0	1	1	0	NA	NA	NA	2	1.33333333333333	5.66666666666667	5.33333333333333	1.33333333333333	0.0720528808592551	2.65950500687236
22	3	Target	1	1	1	1	happy	1	1	1	1	1	0	NA	NA	NA	2	1.33333333333333	5.66666666666667	5.33333333333333	1.33333333333333	0.0720528808592551	2.65950500687236
22	3	Distractor	1	1	1	1	happy	0	0	0	0	0	0	5	474	94.8	2	1.33333333333333	5.66666666666667	5.33333333333333	1.33333333333333	0.0720528808592551	2.65950500687236
22	3	Distractor	1	0	1	0	happy	1	0	1	0	0	0	2	147	73.5	2	1.33333333333333	5.66666666666667	5.33333333333333	1.33333333333333	0.0720528808592551	2.65950500687236
22	3	Target	1	0	1	0	happy	1	1	1	1	0	0	4	164	41	2	1.33333333333333	5.66666666666667	5.33333333333333	1.33333333333333	0.0720528808592551	2.65950500687236
22	3	Distractor	0	1	0	1	happy	1	0	1	0	0	0	1	164	164	2	1.33333333333333	5.66666666666667	5.33333333333333	1.33333333333333	0.0720528808592551	2.65950500687236
22	3	Target	0	1	0	1	happy	1	0	1	0	0	0	3	196	65.3333333333333	2	1.33333333333333	5.66666666666667	5.33333333333333	1.33333333333333	0.0720528808592551	2.65950500687236
22	3	Distractor	1	1	1	1	happy	1	1	1	1	0	0	NA	NA	NA	2	1.33333333333333	5.66666666666667	5.33333333333333	1.33333333333333	0.0720528808592551	2.65950500687236
22	3	Distractor	0	0	0	0	happy	0	1	0	1	0	0	3	133	44.3333333333333	2	1.33333333333333	5.66666666666667	5.33333333333333	1.33333333333333	0.0720528808592551	2.65950500687236
23	3	Distractor	1	1	1	1	happy	0	0	0	0	0	1	1	33	33	2	1.33333333333333	5.66666666666667	5.33333333333333	1.33333333333333	0.123895664925701	0
23	3	Distractor	0	0	0	0	happy	1	1	1	1	0	0	NA	NA	NA	2	1.33333333333333	5.66666666666667	5.33333333333333	1.33333333333333	0.123895664925701	0
23	3	Target	0	1	0	1	happy	1	1	1	1	0	0	3	99	33	2	1.33333333333333	5.66666666666667	5.33333333333333	1.33333333333333	0.123895664925701	0
23	3	Target	1	0	1	0	happy	1	0	1	0	0	0	2	99	49.5	2	1.33333333333333	5.66666666666667	5.33333333333333	1.33333333333333	0.123895664925701	0
23	3	Distractor	1	1	1	1	happy	1	0	1	0	0	0	1	82	82	2	1.33333333333333	5.66666666666667	5.33333333333333	1.33333333333333	0.123895664925701	0
23	3	Distractor	0	0	0	0	happy	0	1	0	1	0	0	3	166	55.3333333333333	2	1.33333333333333	5.66666666666667	5.33333333333333	1.33333333333333	0.123895664925701	0
23	3	Target	1	1	1	1	happy	0	0	0	0	0	0	NA	NA	NA	2	1.33333333333333	5.66666666666667	5.33333333333333	1.33333333333333	0.123895664925701	0
23	3	Target	0	1	0	1	happy	0	1	0	1	0	0	1	33	33	2	1.33333333333333	5.66666666666667	5.33333333333333	1.33333333333333	0.123895664925701	0
23	3	Target	1	0	1	0	happy	0	1	0	1	0	0	1	296	296	2	1.33333333333333	5.66666666666667	5.33333333333333	1.33333333333333	0.123895664925701	0
23	3	Target	0	0	0	0	happy	0	0	0	0	1	0	3	99	33	2	1.33333333333333	5.66666666666667	5.33333333333333	1.33333333333333	0.123895664925701	0
23	3	Distractor	0	1	0	1	happy	1	0	1	0	0	0	NA	NA	NA	2	1.33333333333333	5.66666666666667	5.33333333333333	1.33333333333333	0.123895664925701	0
23	3	Distractor	1	0	1	0	happy	1	1	1	1	0	0	4	164	41	2	1.33333333333333	5.66666666666667	5.33333333333333	1.33333333333333	0.123895664925701	0
24	3	Target	1	1	0	1	fear	1	0	0	0	0	0	1	33	33	2	1.33333333333333	5.66666666666667	5.33333333333333	1.33333333333333	0.0947461846376548	3.09023230616781
24	3	Distractor	0	0	1	0	fear	0	0	1	0	0	0	1	66	66	2	1.33333333333333	5.66666666666667	5.33333333333333	1.33333333333333	0.0947461846376548	3.09023230616781
24	3	Target	0	1	1	1	fear	1	0	0	0	1	0	5	935	187	2	1.33333333333333	5.66666666666667	5.33333333333333	1.33333333333333	0.0947461846376548	3.09023230616781
24	3	Target	1	1	0	1	fear	1	1	0	1	0	0	NA	NA	NA	2	1.33333333333333	5.66666666666667	5.33333333333333	1.33333333333333	0.0947461846376548	3.09023230616781
24	3	Distractor	0	1	1	1	fear	0	1	1	1	0	0	2	147	73.5	2	1.33333333333333	5.66666666666667	5.33333333333333	1.33333333333333	0.0947461846376548	3.09023230616781
24	3	Target	0	0	1	0	fear	0	1	1	1	0	0	NA	NA	NA	2	1.33333333333333	5.66666666666667	5.33333333333333	1.33333333333333	0.0947461846376548	3.09023230616781
24	3	Target	1	0	0	0	fear	1	1	0	1	1	0	1	66	66	2	1.33333333333333	5.66666666666667	5.33333333333333	1.33333333333333	0.0947461846376548	3.09023230616781
24	3	Distractor	1	0	0	0	fear	0	0	1	0	0	0	2	116	58	2	1.33333333333333	5.66666666666667	5.33333333333333	1.33333333333333	0.0947461846376548	3.09023230616781
24	3	Distractor	0	0	1	0	fear	0	1	1	1	0	0	2	82	41	2	1.33333333333333	5.66666666666667	5.33333333333333	1.33333333333333	0.0947461846376548	3.09023230616781
24	3	Distractor	1	1	0	1	fear	0	0	1	0	0	0	NA	NA	NA	2	1.33333333333333	5.66666666666667	5.33333333333333	1.33333333333333	0.0947461846376548	3.09023230616781
24	3	Distractor	0	1	1	1	fear	1	1	0	1	0	0	3	99	33	2	1.33333333333333	5.66666666666667	5.33333333333333	1.33333333333333	0.0947461846376548	3.09023230616781
24	3	Target	1	0	0	0	fear	1	0	0	0	1	0	NA	NA	NA	2	1.33333333333333	5.66666666666667	5.33333333333333	1.33333333333333	0.0947461846376548	3.09023230616781
25	3	Target	0	1	1	1	fear	1	0	0	0	0	0	2	180	90	2	1.33333333333333	5.66666666666667	5.33333333333333	1.33333333333333	0.0934372392984556	0.536694266806244
25	3	Distractor	1	0	0	0	fear	0	1	1	1	0	0	1	82	82	2	1.33333333333333	5.66666666666667	5.33333333333333	1.33333333333333	0.0934372392984556	0.536694266806244
25	3	Distractor	0	0	1	0	fear	0	1	1	1	0	1	3	378	126	2	1.33333333333333	5.66666666666667	5.33333333333333	1.33333333333333	0.0934372392984556	0.536694266806244
25	3	Target	0	1	1	1	fear	0	1	1	1	1	0	3	262	87.3333333333333	2	1.33333333333333	5.66666666666667	5.33333333333333	1.33333333333333	0.0934372392984556	0.536694266806244
25	3	Distractor	1	1	0	1	fear	1	0	0	0	0	0	NA	NA	NA	2	1.33333333333333	5.66666666666667	5.33333333333333	1.33333333333333	0.0934372392984556	0.536694266806244
25	3	Target	0	0	1	0	fear	1	1	0	1	0	0	1	33	33	2	1.33333333333333	5.66666666666667	5.33333333333333	1.33333333333333	0.0934372392984556	0.536694266806244
25	3	Distractor	1	1	0	1	fear	0	0	1	0	0	0	2	131	65.5	2	1.33333333333333	5.66666666666667	5.33333333333333	1.33333333333333	0.0934372392984556	0.536694266806244
25	3	Target	1	1	0	1	fear	1	0	0	0	0	0	2	84	42	2	1.33333333333333	5.66666666666667	5.33333333333333	1.33333333333333	0.0934372392984556	0.536694266806244
25	3	Target	1	0	0	0	fear	0	0	1	0	0	0	NA	NA	NA	2	1.33333333333333	5.66666666666667	5.33333333333333	1.33333333333333	0.0934372392984556	0.536694266806244
25	3	Target	0	1	1	1	fear	1	1	0	1	1	0	NA	NA	NA	2	1.33333333333333	5.66666666666667	5.33333333333333	1.33333333333333	0.0934372392984556	0.536694266806244
25	3	Distractor	1	0	0	0	fear	0	0	1	0	0	0	NA	NA	NA	2	1.33333333333333	5.66666666666667	5.33333333333333	1.33333333333333	0.0934372392984556	0.536694266806244
25	3	Distractor	0	0	1	0	fear	1	1	0	1	0	0	1	83	83	2	1.33333333333333	5.66666666666667	5.33333333333333	1.33333333333333	0.0934372392984556	0.536694266806244
26	3	Distractor	1	1	0	1	fear	1	0	0	0	0	0	1	33	33	2	1.33333333333333	5.66666666666667	5.33333333333333	1.33333333333333	0.0143068144682078	0.536694266806244
26	3	Distractor	0	0	1	0	fear	0	1	1	1	0	0	1	395	395	2	1.33333333333333	5.66666666666667	5.33333333333333	1.33333333333333	0.0143068144682078	0.536694266806244
26	3	Target	0	1	1	1	fear	1	1	0	1	0	0	4	280	70	2	1.33333333333333	5.66666666666667	5.33333333333333	1.33333333333333	0.0143068144682078	0.536694266806244
26	3	Target	0	1	1	1	fear	1	1	0	1	1	0	NA	NA	NA	2	1.33333333333333	5.66666666666667	5.33333333333333	1.33333333333333	0.0143068144682078	0.536694266806244
26	3	Target	1	0	0	0	fear	0	0	1	0	0	0	1	65	65	2	1.33333333333333	5.66666666666667	5.33333333333333	1.33333333333333	0.0143068144682078	0.536694266806244
26	3	Target	1	1	0	1	fear	0	0	1	0	0	0	3	147	49	2	1.33333333333333	5.66666666666667	5.33333333333333	1.33333333333333	0.0143068144682078	0.536694266806244
26	3	Distractor	1	1	0	1	fear	0	1	1	1	0	0	NA	NA	NA	2	1.33333333333333	5.66666666666667	5.33333333333333	1.33333333333333	0.0143068144682078	0.536694266806244
26	3	Distractor	1	0	0	0	fear	1	0	0	0	0	0	NA	NA	NA	2	1.33333333333333	5.66666666666667	5.33333333333333	1.33333333333333	0.0143068144682078	0.536694266806244
26	3	Distractor	1	0	0	0	fear	0	0	1	0	0	0	2	148	74	2	1.33333333333333	5.66666666666667	5.33333333333333	1.33333333333333	0.0143068144682078	0.536694266806244
26	3	Target	0	0	1	0	fear	1	1	0	1	1	0	1	33	33	2	1.33333333333333	5.66666666666667	5.33333333333333	1.33333333333333	0.0143068144682078	0.536694266806244
26	3	Distractor	0	1	1	1	fear	1	0	0	0	0	1	1	33	33	2	1.33333333333333	5.66666666666667	5.33333333333333	1.33333333333333	0.0143068144682078	0.536694266806244
26	3	Target	0	0	1	0	fear	0	1	1	1	0	0	NA	NA	NA	2	1.33333333333333	5.66666666666667	5.33333333333333	1.33333333333333	0.0143068144682078	0.536694266806244
27	3	Target	1	0	0	0	fear	1	0	0	0	0	0	NA	NA	NA	2	1.33333333333333	5.66666666666667	5.33333333333333	1.33333333333333	-0.0265845791166857	0.536694266806244
27	3	Target	1	1	0	1	fear	1	0	0	0	0	0	NA	NA	NA	2	1.33333333333333	5.66666666666667	5.33333333333333	1.33333333333333	-0.0265845791166857	0.536694266806244
27	3	Distractor	1	0	0	0	fear	0	0	1	0	0	0	NA	NA	NA	2	1.33333333333333	5.66666666666667	5.33333333333333	1.33333333333333	-0.0265845791166857	0.536694266806244
27	3	Distractor	0	1	1	1	fear	0	1	1	1	0	1	1	66	66	2	1.33333333333333	5.66666666666667	5.33333333333333	1.33333333333333	-0.0265845791166857	0.536694266806244
27	3	Distractor	1	1	0	1	fear	1	1	0	1	0	0	7	491	70.1428571428571	2	1.33333333333333	5.66666666666667	5.33333333333333	1.33333333333333	-0.0265845791166857	0.536694266806244
27	3	Target	0	1	1	1	fear	0	1	1	1	0	0	2	195	97.5	2	1.33333333333333	5.66666666666667	5.33333333333333	1.33333333333333	-0.0265845791166857	0.536694266806244
27	3	Distractor	1	0	0	0	fear	0	0	1	0	0	0	1	98	98	2	1.33333333333333	5.66666666666667	5.33333333333333	1.33333333333333	-0.0265845791166857	0.536694266806244
27	3	Target	0	0	1	0	fear	0	1	1	1	0	0	1	50	50	2	1.33333333333333	5.66666666666667	5.33333333333333	1.33333333333333	-0.0265845791166857	0.536694266806244
27	3	Distractor	0	0	1	0	fear	1	0	0	0	0	0	2	147	73.5	2	1.33333333333333	5.66666666666667	5.33333333333333	1.33333333333333	-0.0265845791166857	0.536694266806244
27	3	Target	0	1	1	1	fear	1	1	0	1	1	0	1	33	33	2	1.33333333333333	5.66666666666667	5.33333333333333	1.33333333333333	-0.0265845791166857	0.536694266806244
27	3	Target	0	0	1	0	fear	0	0	1	0	1	0	NA	NA	NA	2	1.33333333333333	5.66666666666667	5.33333333333333	1.33333333333333	-0.0265845791166857	0.536694266806244
27	3	Distractor	1	1	0	1	fear	1	1	0	1	0	0	2	164	82	2	1.33333333333333	5.66666666666667	5.33333333333333	1.33333333333333	-0.0265845791166857	0.536694266806244
28	3	Distractor	1	0	0	0	noaudio	1	1	1	1	0	0	NA	NA	NA	2	1.33333333333333	5.66666666666667	5.33333333333333	1.33333333333333	0.146795901299087	NA
28	3	Target	0	0	0	0	noaudio	1	1	1	1	1	0	4	296	74	2	1.33333333333333	5.66666666666667	5.33333333333333	1.33333333333333	0.146795901299087	NA
28	3	Distractor	1	1	0	0	noaudio	1	0	1	0	0	0	NA	NA	NA	2	1.33333333333333	5.66666666666667	5.33333333333333	1.33333333333333	0.146795901299087	NA
28	3	Target	0	1	0	0	noaudio	0	1	0	1	0	0	1	263	263	2	1.33333333333333	5.66666666666667	5.33333333333333	1.33333333333333	0.146795901299087	NA
28	3	Target	0	1	0	0	noaudio	1	1	1	1	0	0	6	391	65.1666666666667	2	1.33333333333333	5.66666666666667	5.33333333333333	1.33333333333333	0.146795901299087	NA
28	3	Target	1	1	0	0	noaudio	1	0	1	0	1	0	1	33	33	2	1.33333333333333	5.66666666666667	5.33333333333333	1.33333333333333	0.146795901299087	NA
28	3	Target	1	0	0	0	noaudio	0	0	0	0	1	0	NA	NA	NA	2	1.33333333333333	5.66666666666667	5.33333333333333	1.33333333333333	0.146795901299087	NA
28	3	Target	0	1	0	0	noaudio	0	1	0	1	1	0	4	380	95	2	1.33333333333333	5.66666666666667	5.33333333333333	1.33333333333333	0.146795901299087	NA
28	3	Distractor	0	0	0	0	noaudio	0	1	0	1	0	0	2	164	82	2	1.33333333333333	5.66666666666667	5.33333333333333	1.33333333333333	0.146795901299087	NA
28	3	Distractor	0	0	0	0	noaudio	0	0	0	0	0	0	1	33	33	2	1.33333333333333	5.66666666666667	5.33333333333333	1.33333333333333	0.146795901299087	NA
28	3	Distractor	1	1	0	0	noaudio	1	0	1	0	0	0	NA	NA	NA	2	1.33333333333333	5.66666666666667	5.33333333333333	1.33333333333333	0.146795901299087	NA
28	3	Distractor	1	0	0	0	noaudio	0	0	0	0	0	0	NA	NA	NA	2	1.33333333333333	5.66666666666667	5.33333333333333	1.33333333333333	0.146795901299087	NA
29	3	Distractor	0	1	1	1	fear	0	1	1	1	0	0	1	278	278	2	1.33333333333333	5.66666666666667	5.33333333333333	1.33333333333333	0.162843990682634	3.09023230616781
29	3	Target	1	1	0	1	fear	1	1	0	1	1	0	NA	NA	NA	2	1.33333333333333	5.66666666666667	5.33333333333333	1.33333333333333	0.162843990682634	3.09023230616781
29	3	Distractor	0	0	1	0	fear	1	1	0	1	0	0	2	116	58	2	1.33333333333333	5.66666666666667	5.33333333333333	1.33333333333333	0.162843990682634	3.09023230616781
29	3	Distractor	1	1	0	1	fear	1	0	0	0	0	0	1	49	49	2	1.33333333333333	5.66666666666667	5.33333333333333	1.33333333333333	0.162843990682634	3.09023230616781
29	3	Distractor	0	1	1	1	fear	0	0	1	0	0	0	NA	NA	NA	2	1.33333333333333	5.66666666666667	5.33333333333333	1.33333333333333	0.162843990682634	3.09023230616781
29	3	Target	0	1	1	1	fear	0	0	1	0	1	0	3	410	136.666666666667	2	1.33333333333333	5.66666666666667	5.33333333333333	1.33333333333333	0.162843990682634	3.09023230616781
29	3	Distractor	0	0	1	0	fear	1	0	0	0	0	0	1	49	49	2	1.33333333333333	5.66666666666667	5.33333333333333	1.33333333333333	0.162843990682634	3.09023230616781
29	3	Target	1	1	0	1	fear	0	1	1	1	0	0	4	230	57.5	2	1.33333333333333	5.66666666666667	5.33333333333333	1.33333333333333	0.162843990682634	3.09023230616781
29	3	Target	1	0	0	0	fear	0	1	1	1	1	0	1	99	99	2	1.33333333333333	5.66666666666667	5.33333333333333	1.33333333333333	0.162843990682634	3.09023230616781
29	3	Target	1	0	0	0	fear	1	1	0	1	0	0	1	49	49	2	1.33333333333333	5.66666666666667	5.33333333333333	1.33333333333333	0.162843990682634	3.09023230616781
29	3	Distractor	0	0	1	0	fear	0	0	1	0	0	0	5	343	68.6	2	1.33333333333333	5.66666666666667	5.33333333333333	1.33333333333333	0.162843990682634	3.09023230616781
29	3	Target	1	0	0	0	fear	1	0	0	0	0	0	2	100	50	2	1.33333333333333	5.66666666666667	5.33333333333333	1.33333333333333	0.162843990682634	3.09023230616781
30	3	Distractor	1	0	1	1	tender	1	0	1	1	0	0	1	198	198	2	1.33333333333333	5.66666666666667	5.33333333333333	1.33333333333333	-0.0505137123862301	2.12281074006611
30	3	Distractor	0	1	0	0	tender	1	0	1	1	0	0	2	345	172.5	2	1.33333333333333	5.66666666666667	5.33333333333333	1.33333333333333	-0.0505137123862301	2.12281074006611
30	3	Target	1	1	1	0	tender	0	0	0	1	1	0	3	691	230.333333333333	2	1.33333333333333	5.66666666666667	5.33333333333333	1.33333333333333	-0.0505137123862301	2.12281074006611
30	3	Distractor	0	0	0	1	tender	1	1	1	0	0	0	2	459	229.5	2	1.33333333333333	5.66666666666667	5.33333333333333	1.33333333333333	-0.0505137123862301	2.12281074006611
30	3	Target	0	1	0	0	tender	1	1	1	0	0	0	1	886	886	2	1.33333333333333	5.66666666666667	5.33333333333333	1.33333333333333	-0.0505137123862301	2.12281074006611
30	3	Distractor	1	1	1	0	tender	0	1	0	0	0	0	2	461	230.5	2	1.33333333333333	5.66666666666667	5.33333333333333	1.33333333333333	-0.0505137123862301	2.12281074006611
30	3	Target	1	1	1	0	tender	0	0	0	1	0	0	1	295	295	2	1.33333333333333	5.66666666666667	5.33333333333333	1.33333333333333	-0.0505137123862301	2.12281074006611
30	3	Distractor	0	0	0	1	tender	0	1	0	0	0	0	NA	NA	NA	2	1.33333333333333	5.66666666666667	5.33333333333333	1.33333333333333	-0.0505137123862301	2.12281074006611
30	3	Target	0	1	0	0	tender	1	0	1	1	0	0	1	574	574	2	1.33333333333333	5.66666666666667	5.33333333333333	1.33333333333333	-0.0505137123862301	2.12281074006611
30	3	Target	0	0	0	1	tender	0	1	0	0	0	0	3	822	274	2	1.33333333333333	5.66666666666667	5.33333333333333	1.33333333333333	-0.0505137123862301	2.12281074006611
30	3	Distractor	1	0	1	1	tender	1	1	1	0	0	0	1	197	197	2	1.33333333333333	5.66666666666667	5.33333333333333	1.33333333333333	-0.0505137123862301	2.12281074006611
30	3	Target	1	0	1	1	tender	0	0	0	1	0	0	3	1068	356	2	1.33333333333333	5.66666666666667	5.33333333333333	1.33333333333333	-0.0505137123862301	2.12281074006611
31	3	Target	1	0	1	1	tender	1	1	1	0	0	0	3	163	54.3333333333333	2	1.33333333333333	5.66666666666667	5.33333333333333	1.33333333333333	0.0694071127048702	2.12281074006611
31	3	Distractor	0	0	0	1	tender	1	1	1	0	0	0	2	131	65.5	2	1.33333333333333	5.66666666666667	5.33333333333333	1.33333333333333	0.0694071127048702	2.12281074006611
31	3	Distractor	0	0	0	1	tender	1	0	1	1	0	0	1	50	50	2	1.33333333333333	5.66666666666667	5.33333333333333	1.33333333333333	0.0694071127048702	2.12281074006611
31	3	Target	1	1	1	0	tender	0	0	0	1	1	0	2	213	106.5	2	1.33333333333333	5.66666666666667	5.33333333333333	1.33333333333333	0.0694071127048702	2.12281074006611
31	3	Target	0	1	0	0	tender	1	0	1	1	0	0	3	163	54.3333333333333	2	1.33333333333333	5.66666666666667	5.33333333333333	1.33333333333333	0.0694071127048702	2.12281074006611
31	3	Distractor	0	1	0	0	tender	0	1	0	0	0	0	2	442	221	2	1.33333333333333	5.66666666666667	5.33333333333333	1.33333333333333	0.0694071127048702	2.12281074006611
31	3	Target	1	0	1	1	tender	1	0	1	1	0	0	2	83	41.5	2	1.33333333333333	5.66666666666667	5.33333333333333	1.33333333333333	0.0694071127048702	2.12281074006611
31	3	Distractor	1	0	1	1	tender	0	0	0	1	0	0	1	33	33	2	1.33333333333333	5.66666666666667	5.33333333333333	1.33333333333333	0.0694071127048702	2.12281074006611
31	3	Distractor	1	1	1	0	tender	1	1	1	0	0	0	NA	NA	NA	2	1.33333333333333	5.66666666666667	5.33333333333333	1.33333333333333	0.0694071127048702	2.12281074006611
31	3	Target	1	1	1	0	tender	0	1	0	0	0	0	NA	NA	NA	2	1.33333333333333	5.66666666666667	5.33333333333333	1.33333333333333	0.0694071127048702	2.12281074006611
31	3	Distractor	0	0	0	1	tender	0	0	0	1	0	0	NA	NA	NA	2	1.33333333333333	5.66666666666667	5.33333333333333	1.33333333333333	0.0694071127048702	2.12281074006611
31	3	Target	0	1	0	0	tender	0	1	0	0	0	0	NA	NA	NA	2	1.33333333333333	5.66666666666667	5.33333333333333	1.33333333333333	0.0694071127048702	2.12281074006611
32	3	Target	0	0	1	1	sad	1	1	0	0	0	0	3	115	38.3333333333333	2	1.33333333333333	5.66666666666667	5.33333333333333	1.33333333333333	-0.0589356096796163	0
32	3	Distractor	0	1	1	0	sad	1	1	0	0	0	0	2	82	41	2	1.33333333333333	5.66666666666667	5.33333333333333	1.33333333333333	-0.0589356096796163	0
32	3	Target	1	1	0	0	sad	1	1	0	0	0	0	NA	NA	NA	2	1.33333333333333	5.66666666666667	5.33333333333333	1.33333333333333	-0.0589356096796163	0
32	3	Target	0	1	1	0	sad	0	0	1	1	0	0	NA	NA	NA	2	1.33333333333333	5.66666666666667	5.33333333333333	1.33333333333333	-0.0589356096796163	0
32	3	Target	1	0	0	1	sad	1	0	0	1	0	0	2	66	33	2	1.33333333333333	5.66666666666667	5.33333333333333	1.33333333333333	-0.0589356096796163	0
32	3	Target	0	0	1	1	sad	0	1	1	0	0	0	2	329	164.5	2	1.33333333333333	5.66666666666667	5.33333333333333	1.33333333333333	-0.0589356096796163	0
32	3	Distractor	1	0	0	1	sad	0	1	1	0	0	1	1	33	33	2	1.33333333333333	5.66666666666667	5.33333333333333	1.33333333333333	-0.0589356096796163	0
32	3	Distractor	1	1	0	0	sad	1	0	0	1	0	0	3	163	54.3333333333333	2	1.33333333333333	5.66666666666667	5.33333333333333	1.33333333333333	-0.0589356096796163	0
32	3	Distractor	0	0	1	1	sad	1	0	0	1	0	0	1	49	49	2	1.33333333333333	5.66666666666667	5.33333333333333	1.33333333333333	-0.0589356096796163	0
32	3	Distractor	0	1	1	0	sad	0	0	1	1	0	0	NA	NA	NA	2	1.33333333333333	5.66666666666667	5.33333333333333	1.33333333333333	-0.0589356096796163	0
32	3	Distractor	1	0	0	1	sad	0	0	1	1	0	0	2	114	57	2	1.33333333333333	5.66666666666667	5.33333333333333	1.33333333333333	-0.0589356096796163	0
32	3	Target	1	1	0	0	sad	0	1	1	0	1	0	2	261	130.5	2	1.33333333333333	5.66666666666667	5.33333333333333	1.33333333333333	-0.0589356096796163	0
33	3	Distractor	1	0	1	0	happy	1	1	1	1	0	0	1	66	66	2	1.33333333333333	5.66666666666667	5.33333333333333	1.33333333333333	0.0197750917045575	3.52095960546327
33	3	Target	0	1	0	1	happy	1	0	1	0	1	0	NA	NA	NA	2	1.33333333333333	5.66666666666667	5.33333333333333	1.33333333333333	0.0197750917045575	3.52095960546327
33	3	Target	1	1	1	1	happy	1	0	1	0	1	0	NA	NA	NA	2	1.33333333333333	5.66666666666667	5.33333333333333	1.33333333333333	0.0197750917045575	3.52095960546327
33	3	Distractor	0	0	0	0	happy	0	1	0	1	0	0	2	163	81.5	2	1.33333333333333	5.66666666666667	5.33333333333333	1.33333333333333	0.0197750917045575	3.52095960546327
33	3	Distractor	0	1	0	1	happy	1	1	1	1	0	0	NA	NA	NA	2	1.33333333333333	5.66666666666667	5.33333333333333	1.33333333333333	0.0197750917045575	3.52095960546327
33	3	Target	0	0	0	0	happy	1	0	1	0	1	0	NA	NA	NA	2	1.33333333333333	5.66666666666667	5.33333333333333	1.33333333333333	0.0197750917045575	3.52095960546327
33	3	Target	1	0	1	0	happy	1	1	1	1	0	0	2	116	58	2	1.33333333333333	5.66666666666667	5.33333333333333	1.33333333333333	0.0197750917045575	3.52095960546327
33	3	Distractor	0	0	0	0	happy	0	0	0	0	0	0	3	197	65.6666666666667	2	1.33333333333333	5.66666666666667	5.33333333333333	1.33333333333333	0.0197750917045575	3.52095960546327
33	3	Distractor	1	1	1	1	happy	0	1	0	1	0	0	5	397	79.4	2	1.33333333333333	5.66666666666667	5.33333333333333	1.33333333333333	0.0197750917045575	3.52095960546327
33	3	Target	1	0	1	0	happy	0	1	0	1	1	0	2	263	131.5	2	1.33333333333333	5.66666666666667	5.33333333333333	1.33333333333333	0.0197750917045575	3.52095960546327
33	3	Distractor	1	1	1	1	happy	0	0	0	0	0	0	3	443	147.666666666667	2	1.33333333333333	5.66666666666667	5.33333333333333	1.33333333333333	0.0197750917045575	3.52095960546327
33	3	Target	0	1	0	1	happy	0	0	0	0	0	0	NA	NA	NA	2	1.33333333333333	5.66666666666667	5.33333333333333	1.33333333333333	0.0197750917045575	3.52095960546327
34	3	Distractor	0	1	0	0	noaudio	1	1	1	1	0	0	1	33	33	2	1.33333333333333	5.66666666666667	5.33333333333333	1.33333333333333	0.0241361272384667	NA
34	3	Target	0	1	0	0	noaudio	0	0	0	0	0	0	3	394	131.333333333333	2	1.33333333333333	5.66666666666667	5.33333333333333	1.33333333333333	0.0241361272384667	NA
34	3	Target	1	0	0	0	noaudio	1	0	1	0	1	0	9	954	106	2	1.33333333333333	5.66666666666667	5.33333333333333	1.33333333333333	0.0241361272384667	NA
34	3	Distractor	1	1	0	0	noaudio	1	1	1	1	0	0	NA	NA	NA	2	1.33333333333333	5.66666666666667	5.33333333333333	1.33333333333333	0.0241361272384667	NA
34	3	Target	1	1	0	0	noaudio	0	1	0	1	1	0	2	379	189.5	2	1.33333333333333	5.66666666666667	5.33333333333333	1.33333333333333	0.0241361272384667	NA
34	3	Distractor	1	0	0	0	noaudio	0	0	0	0	0	0	2	66	33	2	1.33333333333333	5.66666666666667	5.33333333333333	1.33333333333333	0.0241361272384667	NA
34	3	Distractor	1	0	0	0	noaudio	1	1	1	1	0	0	3	181	60.3333333333333	2	1.33333333333333	5.66666666666667	5.33333333333333	1.33333333333333	0.0241361272384667	NA
34	3	Target	0	0	0	0	noaudio	0	1	0	1	1	0	3	298	99.3333333333333	2	1.33333333333333	5.66666666666667	5.33333333333333	1.33333333333333	0.0241361272384667	NA
34	3	Target	0	0	0	0	noaudio	0	1	0	1	0	0	1	65	65	2	1.33333333333333	5.66666666666667	5.33333333333333	1.33333333333333	0.0241361272384667	NA
34	3	Distractor	0	0	0	0	noaudio	1	0	1	0	0	0	1	66	66	2	1.33333333333333	5.66666666666667	5.33333333333333	1.33333333333333	0.0241361272384667	NA
34	3	Distractor	1	1	0	0	noaudio	1	0	1	0	0	0	NA	NA	NA	2	1.33333333333333	5.66666666666667	5.33333333333333	1.33333333333333	0.0241361272384667	NA
34	3	Target	0	1	0	0	noaudio	0	0	0	0	0	0	NA	NA	NA	2	1.33333333333333	5.66666666666667	5.33333333333333	1.33333333333333	0.0241361272384667	NA
35	3	Distractor	1	1	1	1	happy	0	0	0	0	0	0	5	426	85.2	2	1.33333333333333	5.66666666666667	5.33333333333333	1.33333333333333	0.0707763296283172	3.09023230616781
35	3	Target	0	1	0	1	happy	0	1	0	1	0	0	NA	NA	NA	2	1.33333333333333	5.66666666666667	5.33333333333333	1.33333333333333	0.0707763296283172	3.09023230616781
35	3	Target	0	0	0	0	happy	1	1	1	1	0	0	2	526	263	2	1.33333333333333	5.66666666666667	5.33333333333333	1.33333333333333	0.0707763296283172	3.09023230616781
35	3	Target	0	0	0	0	happy	1	0	1	0	1	0	NA	NA	NA	2	1.33333333333333	5.66666666666667	5.33333333333333	1.33333333333333	0.0707763296283172	3.09023230616781
35	3	Distractor	1	1	1	1	happy	1	0	1	0	0	0	NA	NA	NA	2	1.33333333333333	5.66666666666667	5.33333333333333	1.33333333333333	0.0707763296283172	3.09023230616781
35	3	Target	1	0	1	0	happy	1	1	1	1	1	0	1	33	33	2	1.33333333333333	5.66666666666667	5.33333333333333	1.33333333333333	0.0707763296283172	3.09023230616781
35	3	Target	0	0	0	0	happy	0	0	0	0	1	0	NA	NA	NA	2	1.33333333333333	5.66666666666667	5.33333333333333	1.33333333333333	0.0707763296283172	3.09023230616781
35	3	Distractor	1	0	1	0	happy	0	0	0	0	0	0	4	313	78.25	2	1.33333333333333	5.66666666666667	5.33333333333333	1.33333333333333	0.0707763296283172	3.09023230616781
35	3	Distractor	0	1	0	1	happy	1	0	1	0	0	0	3	165	55	2	1.33333333333333	5.66666666666667	5.33333333333333	1.33333333333333	0.0707763296283172	3.09023230616781
35	3	Distractor	1	0	1	0	happy	1	1	1	1	0	0	NA	NA	NA	2	1.33333333333333	5.66666666666667	5.33333333333333	1.33333333333333	0.0707763296283172	3.09023230616781
35	3	Target	0	1	0	1	happy	0	1	0	1	0	0	NA	NA	NA	2	1.33333333333333	5.66666666666667	5.33333333333333	1.33333333333333	0.0707763296283172	3.09023230616781
35	3	Distractor	1	1	1	1	happy	0	1	0	1	0	0	1	183	183	2	1.33333333333333	5.66666666666667	5.33333333333333	1.33333333333333	0.0707763296283172	3.09023230616781
36	3	Distractor	1	0	0	0	fear	1	0	0	0	0	0	NA	NA	NA	2	1.33333333333333	5.66666666666667	5.33333333333333	1.33333333333333	0.12577849059994	3.09023230616781
36	3	Target	0	1	1	1	fear	0	1	1	1	1	0	1	33	33	2	1.33333333333333	5.66666666666667	5.33333333333333	1.33333333333333	0.12577849059994	3.09023230616781
36	3	Target	0	0	1	0	fear	0	1	1	1	1	0	NA	NA	NA	2	1.33333333333333	5.66666666666667	5.33333333333333	1.33333333333333	0.12577849059994	3.09023230616781
36	3	Distractor	1	1	0	1	fear	1	1	0	1	0	0	NA	NA	NA	2	1.33333333333333	5.66666666666667	5.33333333333333	1.33333333333333	0.12577849059994	3.09023230616781
36	3	Distractor	0	1	1	1	fear	1	0	0	0	0	0	NA	NA	NA	2	1.33333333333333	5.66666666666667	5.33333333333333	1.33333333333333	0.12577849059994	3.09023230616781
36	3	Target	0	1	1	1	fear	0	0	1	0	0	0	7	571	81.5714285714286	2	1.33333333333333	5.66666666666667	5.33333333333333	1.33333333333333	0.12577849059994	3.09023230616781
36	3	Distractor	0	0	1	0	fear	0	0	1	0	0	0	6	232	38.6666666666667	2	1.33333333333333	5.66666666666667	5.33333333333333	1.33333333333333	0.12577849059994	3.09023230616781
36	3	Target	1	0	0	0	fear	1	1	0	1	0	0	NA	NA	NA	2	1.33333333333333	5.66666666666667	5.33333333333333	1.33333333333333	0.12577849059994	3.09023230616781
36	3	Distractor	1	1	0	1	fear	0	0	1	0	0	0	NA	NA	NA	2	1.33333333333333	5.66666666666667	5.33333333333333	1.33333333333333	0.12577849059994	3.09023230616781
36	3	Target	0	0	1	0	fear	0	1	1	1	0	0	NA	NA	NA	2	1.33333333333333	5.66666666666667	5.33333333333333	1.33333333333333	0.12577849059994	3.09023230616781
36	3	Distractor	1	1	0	1	fear	1	1	0	1	0	0	5	573	114.6	2	1.33333333333333	5.66666666666667	5.33333333333333	1.33333333333333	0.12577849059994	3.09023230616781
36	3	Target	1	0	0	0	fear	1	0	0	0	1	0	3	114	38	2	1.33333333333333	5.66666666666667	5.33333333333333	1.33333333333333	0.12577849059994	3.09023230616781
1	4	Target	1	0	0	1	sad	1	1	0	0	0	0	2	689	344.5	4	2.66666666666667	6.33333333333333	6.33333333333333	2.66666666666667	-0.338456312057018	3.52095960546327
1	4	Target	0	0	1	1	sad	0	0	1	1	1	0	1	478	478	4	2.66666666666667	6.33333333333333	6.33333333333333	2.66666666666667	-0.338456312057018	3.52095960546327
1	4	Distractor	1	1	0	0	sad	1	1	0	0	0	0	2	969	484.5	4	2.66666666666667	6.33333333333333	6.33333333333333	2.66666666666667	-0.338456312057018	3.52095960546327
1	4	Target	0	1	1	0	sad	0	1	1	0	1	0	1	361	361	4	2.66666666666667	6.33333333333333	6.33333333333333	2.66666666666667	-0.338456312057018	3.52095960546327
1	4	Target	0	0	1	1	sad	1	0	0	1	1	0	1	247	247	4	2.66666666666667	6.33333333333333	6.33333333333333	2.66666666666667	-0.338456312057018	3.52095960546327
1	4	Distractor	1	1	0	0	sad	0	0	1	1	0	0	1	789	789	4	2.66666666666667	6.33333333333333	6.33333333333333	2.66666666666667	-0.338456312057018	3.52095960546327
1	4	Distractor	0	0	1	1	sad	1	0	0	1	0	0	1	821	821	4	2.66666666666667	6.33333333333333	6.33333333333333	2.66666666666667	-0.338456312057018	3.52095960546327
1	4	Distractor	0	1	1	0	sad	0	1	1	0	0	0	2	461	230.5	4	2.66666666666667	6.33333333333333	6.33333333333333	2.66666666666667	-0.338456312057018	3.52095960546327
1	4	Target	0	1	1	0	sad	0	1	1	0	1	0	1	212	212	4	2.66666666666667	6.33333333333333	6.33333333333333	2.66666666666667	-0.338456312057018	3.52095960546327
1	4	Distractor	1	0	0	1	sad	1	1	0	0	0	0	1	294	294	4	2.66666666666667	6.33333333333333	6.33333333333333	2.66666666666667	-0.338456312057018	3.52095960546327
1	4	Target	1	0	0	1	sad	0	0	1	1	0	0	2	755	377.5	4	2.66666666666667	6.33333333333333	6.33333333333333	2.66666666666667	-0.338456312057018	3.52095960546327
1	4	Distractor	1	1	0	0	sad	1	0	0	1	0	0	2	509	254.5	4	2.66666666666667	6.33333333333333	6.33333333333333	2.66666666666667	-0.338456312057018	3.52095960546327
2	4	Target	1	1	1	0	tender	0	1	0	0	1	0	3	970	323.333333333333	4	2.66666666666667	6.33333333333333	6.33333333333333	2.66666666666667	-0.235266649039718	1.9348431322034
2	4	Distractor	0	1	0	0	tender	0	1	0	0	0	0	2	541	270.5	4	2.66666666666667	6.33333333333333	6.33333333333333	2.66666666666667	-0.235266649039718	1.9348431322034
2	4	Distractor	1	0	1	1	tender	1	0	1	1	0	0	2	625	312.5	4	2.66666666666667	6.33333333333333	6.33333333333333	2.66666666666667	-0.235266649039718	1.9348431322034
2	4	Distractor	0	0	0	1	tender	0	0	0	1	0	1	2	642	321	4	2.66666666666667	6.33333333333333	6.33333333333333	2.66666666666667	-0.235266649039718	1.9348431322034
2	4	Target	1	1	1	0	tender	0	0	0	1	1	0	1	295	295	4	2.66666666666667	6.33333333333333	6.33333333333333	2.66666666666667	-0.235266649039718	1.9348431322034
2	4	Target	1	0	1	1	tender	1	1	1	0	1	0	1	526	526	4	2.66666666666667	6.33333333333333	6.33333333333333	2.66666666666667	-0.235266649039718	1.9348431322034
2	4	Target	0	1	0	0	tender	1	1	1	0	0	0	1	197	197	4	2.66666666666667	6.33333333333333	6.33333333333333	2.66666666666667	-0.235266649039718	1.9348431322034
2	4	Distractor	0	0	0	1	tender	1	0	1	1	0	0	2	773	386.5	4	2.66666666666667	6.33333333333333	6.33333333333333	2.66666666666667	-0.235266649039718	1.9348431322034
2	4	Target	1	1	1	0	tender	0	0	0	1	1	0	1	362	362	4	2.66666666666667	6.33333333333333	6.33333333333333	2.66666666666667	-0.235266649039718	1.9348431322034
2	4	Distractor	1	0	1	1	tender	1	0	1	1	0	0	1	492	492	4	2.66666666666667	6.33333333333333	6.33333333333333	2.66666666666667	-0.235266649039718	1.9348431322034
2	4	Distractor	0	1	0	0	tender	1	1	1	0	0	0	2	805	402.5	4	2.66666666666667	6.33333333333333	6.33333333333333	2.66666666666667	-0.235266649039718	1.9348431322034
2	4	Target	0	0	0	1	tender	0	1	0	0	1	0	2	376	188	4	2.66666666666667	6.33333333333333	6.33333333333333	2.66666666666667	-0.235266649039718	1.9348431322034
3	4	Distractor	0	1	1	0	sad	0	0	1	1	0	1	2	1017	508.5	4	2.66666666666667	6.33333333333333	6.33333333333333	2.66666666666667	-0.123059379149707	1.39814886539716
3	4	Target	0	0	1	1	sad	0	0	1	1	1	0	NA	NA	NA	4	2.66666666666667	6.33333333333333	6.33333333333333	2.66666666666667	-0.123059379149707	1.39814886539716
3	4	Distractor	1	1	0	0	sad	1	1	0	0	0	0	1	362	362	4	2.66666666666667	6.33333333333333	6.33333333333333	2.66666666666667	-0.123059379149707	1.39814886539716
3	4	Target	1	1	0	0	sad	0	1	1	0	1	0	3	1102	367.333333333333	4	2.66666666666667	6.33333333333333	6.33333333333333	2.66666666666667	-0.123059379149707	1.39814886539716
3	4	Distractor	0	0	1	1	sad	0	0	1	1	0	0	1	444	444	4	2.66666666666667	6.33333333333333	6.33333333333333	2.66666666666667	-0.123059379149707	1.39814886539716
3	4	Distractor	1	0	0	1	sad	0	1	1	0	0	0	1	263	263	4	2.66666666666667	6.33333333333333	6.33333333333333	2.66666666666667	-0.123059379149707	1.39814886539716
3	4	Target	0	0	1	1	sad	1	0	0	1	0	0	2	707	353.5	4	2.66666666666667	6.33333333333333	6.33333333333333	2.66666666666667	-0.123059379149707	1.39814886539716
3	4	Target	0	1	1	0	sad	1	1	0	0	1	0	1	263	263	4	2.66666666666667	6.33333333333333	6.33333333333333	2.66666666666667	-0.123059379149707	1.39814886539716
3	4	Distractor	1	0	0	1	sad	1	1	0	0	0	0	2	609	304.5	4	2.66666666666667	6.33333333333333	6.33333333333333	2.66666666666667	-0.123059379149707	1.39814886539716
3	4	Target	1	1	0	0	sad	0	1	1	0	0	0	2	969	484.5	4	2.66666666666667	6.33333333333333	6.33333333333333	2.66666666666667	-0.123059379149707	1.39814886539716
3	4	Distractor	1	0	0	1	sad	1	0	0	1	0	0	2	591	295.5	4	2.66666666666667	6.33333333333333	6.33333333333333	2.66666666666667	-0.123059379149707	1.39814886539716
3	4	Target	0	1	1	0	sad	1	0	0	1	1	0	1	427	427	4	2.66666666666667	6.33333333333333	6.33333333333333	2.66666666666667	-0.123059379149707	1.39814886539716
4	4	Distractor	0	1	1	0	sad	1	1	0	0	0	0	2	608	304	4	2.66666666666667	6.33333333333333	6.33333333333333	2.66666666666667	0.0408494340418323	6.80924879162352
4	4	Distractor	1	0	0	1	sad	0	0	1	1	0	0	1	376	376	4	2.66666666666667	6.33333333333333	6.33333333333333	2.66666666666667	0.0408494340418323	6.80924879162352
4	4	Target	1	1	0	0	sad	0	1	1	0	1	0	2	477	238.5	4	2.66666666666667	6.33333333333333	6.33333333333333	2.66666666666667	0.0408494340418323	6.80924879162352
4	4	Target	0	0	1	1	sad	1	0	0	1	1	0	1	641	641	4	2.66666666666667	6.33333333333333	6.33333333333333	2.66666666666667	0.0408494340418323	6.80924879162352
4	4	Distractor	0	1	1	0	sad	1	1	0	0	0	0	1	477	477	4	2.66666666666667	6.33333333333333	6.33333333333333	2.66666666666667	0.0408494340418323	6.80924879162352
4	4	Target	0	1	1	0	sad	0	1	1	0	1	0	1	361	361	4	2.66666666666667	6.33333333333333	6.33333333333333	2.66666666666667	0.0408494340418323	6.80924879162352
4	4	Distractor	1	0	0	1	sad	1	0	0	1	0	0	3	854	284.666666666667	4	2.66666666666667	6.33333333333333	6.33333333333333	2.66666666666667	0.0408494340418323	6.80924879162352
4	4	Target	1	1	0	0	sad	0	0	1	1	1	0	6	1906	317.666666666667	4	2.66666666666667	6.33333333333333	6.33333333333333	2.66666666666667	0.0408494340418323	6.80924879162352
4	4	Target	0	0	1	1	sad	0	0	1	1	1	0	1	165	165	4	2.66666666666667	6.33333333333333	6.33333333333333	2.66666666666667	0.0408494340418323	6.80924879162352
4	4	Distractor	1	0	0	1	sad	0	1	1	0	0	0	1	476	476	4	2.66666666666667	6.33333333333333	6.33333333333333	2.66666666666667	0.0408494340418323	6.80924879162352
4	4	Distractor	0	0	1	1	sad	1	0	0	1	0	0	1	378	378	4	2.66666666666667	6.33333333333333	6.33333333333333	2.66666666666667	0.0408494340418323	6.80924879162352
4	4	Target	1	1	0	0	sad	1	1	0	0	1	0	2	247	123.5	4	2.66666666666667	6.33333333333333	6.33333333333333	2.66666666666667	0.0408494340418323	6.80924879162352
5	4	Target	0	1	1	1	fear	0	1	1	1	1	0	2	1528	764	4	2.66666666666667	6.33333333333333	6.33333333333333	2.66666666666667	0.166328813948566	1.39814886539716
5	4	Target	0	0	1	0	fear	1	1	0	1	1	0	1	230	230	4	2.66666666666667	6.33333333333333	6.33333333333333	2.66666666666667	0.166328813948566	1.39814886539716
5	4	Distractor	1	1	0	1	fear	0	0	1	0	0	0	2	725	362.5	4	2.66666666666667	6.33333333333333	6.33333333333333	2.66666666666667	0.166328813948566	1.39814886539716
5	4	Distractor	0	1	1	1	fear	0	1	1	1	0	0	2	1841	920.5	4	2.66666666666667	6.33333333333333	6.33333333333333	2.66666666666667	0.166328813948566	1.39814886539716
5	4	Distractor	1	0	0	0	fear	1	0	0	0	0	0	1	394	394	4	2.66666666666667	6.33333333333333	6.33333333333333	2.66666666666667	0.166328813948566	1.39814886539716
5	4	Target	1	0	0	0	fear	1	1	0	1	1	0	3	722	240.666666666667	4	2.66666666666667	6.33333333333333	6.33333333333333	2.66666666666667	0.166328813948566	1.39814886539716
5	4	Target	1	0	0	0	fear	1	0	0	0	1	0	1	262	262	4	2.66666666666667	6.33333333333333	6.33333333333333	2.66666666666667	0.166328813948566	1.39814886539716
5	4	Target	0	1	1	1	fear	0	0	1	0	0	0	1	542	542	4	2.66666666666667	6.33333333333333	6.33333333333333	2.66666666666667	0.166328813948566	1.39814886539716
5	4	Distractor	1	1	0	1	fear	0	1	1	1	0	0	1	263	263	4	2.66666666666667	6.33333333333333	6.33333333333333	2.66666666666667	0.166328813948566	1.39814886539716
5	4	Distractor	1	1	0	1	fear	0	0	1	0	0	1	1	295	295	4	2.66666666666667	6.33333333333333	6.33333333333333	2.66666666666667	0.166328813948566	1.39814886539716
5	4	Target	0	0	1	0	fear	1	0	0	0	0	0	2	559	279.5	4	2.66666666666667	6.33333333333333	6.33333333333333	2.66666666666667	0.166328813948566	1.39814886539716
5	4	Distractor	0	0	1	0	fear	1	1	0	1	0	0	1	378	378	4	2.66666666666667	6.33333333333333	6.33333333333333	2.66666666666667	0.166328813948566	1.39814886539716
6	4	Target	0	1	0	0	tender	1	0	1	1	1	0	1	690	690	4	2.66666666666667	6.33333333333333	6.33333333333333	2.66666666666667	-0.0185675886396138	1.9348431322034
6	4	Target	1	1	1	0	tender	1	1	1	0	1	0	2	920	460	4	2.66666666666667	6.33333333333333	6.33333333333333	2.66666666666667	-0.0185675886396138	1.9348431322034
6	4	Target	1	0	1	1	tender	0	0	0	1	1	0	3	1085	361.666666666667	4	2.66666666666667	6.33333333333333	6.33333333333333	2.66666666666667	-0.0185675886396138	1.9348431322034
6	4	Distractor	1	0	1	1	tender	0	1	0	0	0	0	2	540	270	4	2.66666666666667	6.33333333333333	6.33333333333333	2.66666666666667	-0.0185675886396138	1.9348431322034
6	4	Distractor	1	1	1	0	tender	1	1	1	0	0	0	1	526	526	4	2.66666666666667	6.33333333333333	6.33333333333333	2.66666666666667	-0.0185675886396138	1.9348431322034
6	4	Distractor	0	0	0	1	tender	1	0	1	1	0	0	1	345	345	4	2.66666666666667	6.33333333333333	6.33333333333333	2.66666666666667	-0.0185675886396138	1.9348431322034
6	4	Distractor	0	0	0	1	tender	0	1	0	0	0	1	1	180	180	4	2.66666666666667	6.33333333333333	6.33333333333333	2.66666666666667	-0.0185675886396138	1.9348431322034
6	4	Target	0	0	0	1	tender	1	1	1	0	1	0	1	197	197	4	2.66666666666667	6.33333333333333	6.33333333333333	2.66666666666667	-0.0185675886396138	1.9348431322034
6	4	Distractor	0	1	0	0	tender	1	0	1	1	0	0	3	854	284.666666666667	4	2.66666666666667	6.33333333333333	6.33333333333333	2.66666666666667	-0.0185675886396138	1.9348431322034
6	4	Distractor	0	1	0	0	tender	0	0	0	1	0	0	2	805	402.5	4	2.66666666666667	6.33333333333333	6.33333333333333	2.66666666666667	-0.0185675886396138	1.9348431322034
6	4	Target	1	0	1	1	tender	0	0	0	1	1	0	1	214	214	4	2.66666666666667	6.33333333333333	6.33333333333333	2.66666666666667	-0.0185675886396138	1.9348431322034
6	4	Target	1	1	1	0	tender	0	1	0	0	0	0	2	279	139.5	4	2.66666666666667	6.33333333333333	6.33333333333333	2.66666666666667	-0.0185675886396138	1.9348431322034
7	4	Target	1	0	1	1	tender	1	1	1	0	1	0	1	280	280	4	2.66666666666667	6.33333333333333	6.33333333333333	2.66666666666667	-0.115108543121257	6.80924879162352
7	4	Target	0	0	0	1	tender	1	0	1	1	1	0	NA	NA	NA	4	2.66666666666667	6.33333333333333	6.33333333333333	2.66666666666667	-0.115108543121257	6.80924879162352
7	4	Distractor	0	1	0	0	tender	0	0	0	1	0	0	NA	NA	NA	4	2.66666666666667	6.33333333333333	6.33333333333333	2.66666666666667	-0.115108543121257	6.80924879162352
7	4	Target	0	0	0	1	tender	0	0	0	1	1	0	1	230	230	4	2.66666666666667	6.33333333333333	6.33333333333333	2.66666666666667	-0.115108543121257	6.80924879162352
7	4	Distractor	1	0	1	1	tender	0	1	0	0	0	0	3	820	273.333333333333	4	2.66666666666667	6.33333333333333	6.33333333333333	2.66666666666667	-0.115108543121257	6.80924879162352
7	4	Distractor	1	0	1	1	tender	1	0	1	1	0	0	3	821	273.666666666667	4	2.66666666666667	6.33333333333333	6.33333333333333	2.66666666666667	-0.115108543121257	6.80924879162352
7	4	Distractor	0	1	0	0	tender	1	0	1	1	0	0	2	509	254.5	4	2.66666666666667	6.33333333333333	6.33333333333333	2.66666666666667	-0.115108543121257	6.80924879162352
7	4	Distractor	0	1	0	0	tender	1	1	1	0	0	0	1	148	148	4	2.66666666666667	6.33333333333333	6.33333333333333	2.66666666666667	-0.115108543121257	6.80924879162352
7	4	Distractor	0	0	0	1	tender	0	1	0	0	0	0	1	1183	1183	4	2.66666666666667	6.33333333333333	6.33333333333333	2.66666666666667	-0.115108543121257	6.80924879162352
7	4	Target	1	1	1	0	tender	1	1	1	0	1	0	1	460	460	4	2.66666666666667	6.33333333333333	6.33333333333333	2.66666666666667	-0.115108543121257	6.80924879162352
7	4	Target	1	1	1	0	tender	0	1	0	0	1	0	1	378	378	4	2.66666666666667	6.33333333333333	6.33333333333333	2.66666666666667	-0.115108543121257	6.80924879162352
7	4	Target	1	1	1	0	tender	0	0	0	1	1	0	3	839	279.666666666667	4	2.66666666666667	6.33333333333333	6.33333333333333	2.66666666666667	-0.115108543121257	6.80924879162352
8	4	Distractor	0	0	1	1	sad	0	0	1	1	0	0	NA	NA	NA	4	2.66666666666667	6.33333333333333	6.33333333333333	2.66666666666667	0.15245628491361	1.9348431322034
8	4	Target	0	1	1	0	sad	0	1	1	0	1	0	1	347	347	4	2.66666666666667	6.33333333333333	6.33333333333333	2.66666666666667	0.15245628491361	1.9348431322034
8	4	Distractor	0	0	1	1	sad	0	1	1	0	0	1	NA	NA	NA	4	2.66666666666667	6.33333333333333	6.33333333333333	2.66666666666667	0.15245628491361	1.9348431322034
8	4	Target	1	0	0	1	sad	0	1	1	0	1	0	NA	NA	NA	4	2.66666666666667	6.33333333333333	6.33333333333333	2.66666666666667	0.15245628491361	1.9348431322034
8	4	Target	1	0	0	1	sad	1	1	0	0	1	0	1	165	165	4	2.66666666666667	6.33333333333333	6.33333333333333	2.66666666666667	0.15245628491361	1.9348431322034
8	4	Distractor	0	0	1	1	sad	1	1	0	0	0	0	NA	NA	NA	4	2.66666666666667	6.33333333333333	6.33333333333333	2.66666666666667	0.15245628491361	1.9348431322034
8	4	Distractor	1	1	0	0	sad	0	0	1	1	0	0	1	411	411	4	2.66666666666667	6.33333333333333	6.33333333333333	2.66666666666667	0.15245628491361	1.9348431322034
8	4	Target	0	1	1	0	sad	1	0	0	1	1	0	1	197	197	4	2.66666666666667	6.33333333333333	6.33333333333333	2.66666666666667	0.15245628491361	1.9348431322034
8	4	Distractor	1	1	0	0	sad	1	1	0	0	0	0	NA	NA	NA	4	2.66666666666667	6.33333333333333	6.33333333333333	2.66666666666667	0.15245628491361	1.9348431322034
8	4	Target	1	0	0	1	sad	1	0	0	1	1	0	1	460	460	4	2.66666666666667	6.33333333333333	6.33333333333333	2.66666666666667	0.15245628491361	1.9348431322034
8	4	Distractor	0	1	1	0	sad	0	0	1	1	0	0	1	231	231	4	2.66666666666667	6.33333333333333	6.33333333333333	2.66666666666667	0.15245628491361	1.9348431322034
8	4	Target	1	1	0	0	sad	1	0	0	1	0	0	NA	NA	NA	4	2.66666666666667	6.33333333333333	6.33333333333333	2.66666666666667	0.15245628491361	1.9348431322034
9	4	Distractor	1	0	1	1	tender	1	0	1	1	0	0	2	377	188.5	4	2.66666666666667	6.33333333333333	6.33333333333333	2.66666666666667	0.0152050475577466	4.05765387226951
9	4	Target	0	1	0	0	tender	1	1	1	0	1	0	2	444	222	4	2.66666666666667	6.33333333333333	6.33333333333333	2.66666666666667	0.0152050475577466	4.05765387226951
9	4	Distractor	0	0	0	1	tender	0	1	0	0	0	0	3	560	186.666666666667	4	2.66666666666667	6.33333333333333	6.33333333333333	2.66666666666667	0.0152050475577466	4.05765387226951
9	4	Target	0	0	0	1	tender	1	1	1	0	1	0	2	444	222	4	2.66666666666667	6.33333333333333	6.33333333333333	2.66666666666667	0.0152050475577466	4.05765387226951
9	4	Distractor	1	0	1	1	tender	1	0	1	1	0	0	2	1135	567.5	4	2.66666666666667	6.33333333333333	6.33333333333333	2.66666666666667	0.0152050475577466	4.05765387226951
9	4	Target	0	0	0	1	tender	0	0	0	1	1	0	1	296	296	4	2.66666666666667	6.33333333333333	6.33333333333333	2.66666666666667	0.0152050475577466	4.05765387226951
9	4	Distractor	1	1	1	0	tender	0	1	0	0	0	0	1	395	395	4	2.66666666666667	6.33333333333333	6.33333333333333	2.66666666666667	0.0152050475577466	4.05765387226951
9	4	Target	1	1	1	0	tender	0	0	0	1	1	0	NA	NA	NA	4	2.66666666666667	6.33333333333333	6.33333333333333	2.66666666666667	0.0152050475577466	4.05765387226951
9	4	Target	1	0	1	1	tender	1	0	1	1	1	0	2	674	337	4	2.66666666666667	6.33333333333333	6.33333333333333	2.66666666666667	0.0152050475577466	4.05765387226951
9	4	Target	1	1	1	0	tender	0	1	0	0	0	0	2	755	377.5	4	2.66666666666667	6.33333333333333	6.33333333333333	2.66666666666667	0.0152050475577466	4.05765387226951
9	4	Distractor	0	1	0	0	tender	0	0	0	1	0	0	1	146	146	4	2.66666666666667	6.33333333333333	6.33333333333333	2.66666666666667	0.0152050475577466	4.05765387226951
9	4	Distractor	0	1	0	0	tender	1	1	1	0	0	0	1	443	443	4	2.66666666666667	6.33333333333333	6.33333333333333	2.66666666666667	0.0152050475577466	4.05765387226951
10	4	Target	1	1	0	0	sad	1	1	0	0	1	0	3	1428	476	4	2.66666666666667	6.33333333333333	6.33333333333333	2.66666666666667	-0.0220248726488427	6.80924879162352
10	4	Distractor	0	1	1	0	sad	0	1	1	0	0	0	1	920	920	4	2.66666666666667	6.33333333333333	6.33333333333333	2.66666666666667	-0.0220248726488427	6.80924879162352
10	4	Target	1	0	0	1	sad	1	1	0	0	1	0	2	329	164.5	4	2.66666666666667	6.33333333333333	6.33333333333333	2.66666666666667	-0.0220248726488427	6.80924879162352
10	4	Distractor	1	0	0	1	sad	1	0	0	1	0	0	1	362	362	4	2.66666666666667	6.33333333333333	6.33333333333333	2.66666666666667	-0.0220248726488427	6.80924879162352
10	4	Target	1	0	0	1	sad	0	1	1	0	1	0	2	443	221.5	4	2.66666666666667	6.33333333333333	6.33333333333333	2.66666666666667	-0.0220248726488427	6.80924879162352
10	4	Distractor	1	1	0	0	sad	0	0	1	1	0	0	1	199	199	4	2.66666666666667	6.33333333333333	6.33333333333333	2.66666666666667	-0.0220248726488427	6.80924879162352
10	4	Distractor	0	1	1	0	sad	0	0	1	1	0	0	3	509	169.666666666667	4	2.66666666666667	6.33333333333333	6.33333333333333	2.66666666666667	-0.0220248726488427	6.80924879162352
10	4	Target	0	0	1	1	sad	1	0	0	1	1	0	1	295	295	4	2.66666666666667	6.33333333333333	6.33333333333333	2.66666666666667	-0.0220248726488427	6.80924879162352
10	4	Distractor	1	1	0	0	sad	0	1	1	0	0	0	1	377	377	4	2.66666666666667	6.33333333333333	6.33333333333333	2.66666666666667	-0.0220248726488427	6.80924879162352
10	4	Target	0	1	1	0	sad	0	0	1	1	1	0	1	476	476	4	2.66666666666667	6.33333333333333	6.33333333333333	2.66666666666667	-0.0220248726488427	6.80924879162352
10	4	Target	0	0	1	1	sad	1	0	0	1	1	0	2	773	386.5	4	2.66666666666667	6.33333333333333	6.33333333333333	2.66666666666667	-0.0220248726488427	6.80924879162352
10	4	Distractor	0	0	1	1	sad	1	1	0	0	0	0	2	543	271.5	4	2.66666666666667	6.33333333333333	6.33333333333333	2.66666666666667	-0.0220248726488427	6.80924879162352
11	4	Target	1	1	1	0	tender	1	1	1	0	1	0	4	328	82	4	2.66666666666667	6.33333333333333	6.33333333333333	2.66666666666667	-0.080022940169326	0.861454598590915
11	4	Target	0	1	0	0	tender	0	0	0	1	0	0	NA	NA	NA	4	2.66666666666667	6.33333333333333	6.33333333333333	2.66666666666667	-0.080022940169326	0.861454598590915
11	4	Distractor	1	0	1	1	tender	0	0	0	1	0	0	NA	NA	NA	4	2.66666666666667	6.33333333333333	6.33333333333333	2.66666666666667	-0.080022940169326	0.861454598590915
11	4	Distractor	1	1	1	0	tender	0	1	0	0	0	1	1	280	280	4	2.66666666666667	6.33333333333333	6.33333333333333	2.66666666666667	-0.080022940169326	0.861454598590915
11	4	Distractor	0	0	0	1	tender	1	0	1	1	0	0	3	230	76.6666666666667	4	2.66666666666667	6.33333333333333	6.33333333333333	2.66666666666667	-0.080022940169326	0.861454598590915
11	4	Distractor	1	0	1	1	tender	1	0	1	1	0	1	NA	NA	NA	4	2.66666666666667	6.33333333333333	6.33333333333333	2.66666666666667	-0.080022940169326	0.861454598590915
11	4	Distractor	0	1	0	0	tender	0	1	0	0	0	0	2	114	57	4	2.66666666666667	6.33333333333333	6.33333333333333	2.66666666666667	-0.080022940169326	0.861454598590915
11	4	Target	0	1	0	0	tender	1	0	1	1	1	0	NA	NA	NA	4	2.66666666666667	6.33333333333333	6.33333333333333	2.66666666666667	-0.080022940169326	0.861454598590915
11	4	Distractor	0	0	0	1	tender	1	1	1	0	0	0	3	329	109.666666666667	4	2.66666666666667	6.33333333333333	6.33333333333333	2.66666666666667	-0.080022940169326	0.861454598590915
11	4	Target	1	0	1	1	tender	0	1	0	0	0	0	1	49	49	4	2.66666666666667	6.33333333333333	6.33333333333333	2.66666666666667	-0.080022940169326	0.861454598590915
11	4	Target	1	1	1	0	tender	1	1	1	0	1	0	2	116	58	4	2.66666666666667	6.33333333333333	6.33333333333333	2.66666666666667	-0.080022940169326	0.861454598590915
11	4	Target	0	0	0	1	tender	0	0	0	1	1	0	2	296	148	4	2.66666666666667	6.33333333333333	6.33333333333333	2.66666666666667	-0.080022940169326	0.861454598590915
12	4	Distractor	1	1	0	1	fear	1	0	0	0	0	1	NA	NA	NA	4	2.66666666666667	6.33333333333333	6.33333333333333	2.66666666666667	0.149788939036863	1.9348431322034
12	4	Distractor	1	1	0	1	fear	1	0	0	0	0	0	2	116	58	4	2.66666666666667	6.33333333333333	6.33333333333333	2.66666666666667	0.149788939036863	1.9348431322034
12	4	Target	1	0	0	0	fear	0	1	1	1	1	0	NA	NA	NA	4	2.66666666666667	6.33333333333333	6.33333333333333	2.66666666666667	0.149788939036863	1.9348431322034
12	4	Distractor	1	0	0	0	fear	0	0	1	0	0	0	4	263	65.75	4	2.66666666666667	6.33333333333333	6.33333333333333	2.66666666666667	0.149788939036863	1.9348431322034
12	4	Distractor	0	1	1	1	fear	0	1	1	1	0	0	1	33	33	4	2.66666666666667	6.33333333333333	6.33333333333333	2.66666666666667	0.149788939036863	1.9348431322034
12	4	Distractor	0	0	1	0	fear	1	0	0	0	0	0	3	133	44.3333333333333	4	2.66666666666667	6.33333333333333	6.33333333333333	2.66666666666667	0.149788939036863	1.9348431322034
12	4	Target	1	0	0	0	fear	0	0	1	0	1	0	NA	NA	NA	4	2.66666666666667	6.33333333333333	6.33333333333333	2.66666666666667	0.149788939036863	1.9348431322034
12	4	Distractor	0	1	1	1	fear	1	1	0	1	0	0	6	670	111.666666666667	4	2.66666666666667	6.33333333333333	6.33333333333333	2.66666666666667	0.149788939036863	1.9348431322034
12	4	Target	0	1	1	1	fear	0	1	1	1	1	0	2	99	49.5	4	2.66666666666667	6.33333333333333	6.33333333333333	2.66666666666667	0.149788939036863	1.9348431322034
12	4	Target	0	0	1	0	fear	1	1	0	1	1	0	1	81	81	4	2.66666666666667	6.33333333333333	6.33333333333333	2.66666666666667	0.149788939036863	1.9348431322034
12	4	Target	0	0	1	0	fear	0	0	1	0	0	0	NA	NA	NA	4	2.66666666666667	6.33333333333333	6.33333333333333	2.66666666666667	0.149788939036863	1.9348431322034
12	4	Target	1	1	0	1	fear	1	1	0	1	1	0	1	66	66	4	2.66666666666667	6.33333333333333	6.33333333333333	2.66666666666667	0.149788939036863	1.9348431322034
13	4	Target	0	0	0	0	noaudio	1	1	1	1	1	0	1	33	33	4	2.66666666666667	6.33333333333333	6.33333333333333	2.66666666666667	0.0728923466945551	NA
13	4	Distractor	1	1	0	0	noaudio	1	1	1	1	0	0	NA	NA	NA	4	2.66666666666667	6.33333333333333	6.33333333333333	2.66666666666667	0.0728923466945551	NA
13	4	Distractor	0	1	0	0	noaudio	0	0	0	0	0	1	1	66	66	4	2.66666666666667	6.33333333333333	6.33333333333333	2.66666666666667	0.0728923466945551	NA
13	4	Target	1	0	0	0	noaudio	0	1	0	1	1	0	1	49	49	4	2.66666666666667	6.33333333333333	6.33333333333333	2.66666666666667	0.0728923466945551	NA
13	4	Distractor	1	0	0	0	noaudio	0	1	0	1	0	0	1	148	148	4	2.66666666666667	6.33333333333333	6.33333333333333	2.66666666666667	0.0728923466945551	NA
13	4	Target	0	1	0	0	noaudio	1	1	1	1	1	0	3	475	158.333333333333	4	2.66666666666667	6.33333333333333	6.33333333333333	2.66666666666667	0.0728923466945551	NA
13	4	Target	1	1	0	0	noaudio	1	0	1	0	0	0	NA	NA	NA	4	2.66666666666667	6.33333333333333	6.33333333333333	2.66666666666667	0.0728923466945551	NA
13	4	Distractor	0	0	0	0	noaudio	0	0	0	0	0	0	NA	NA	NA	4	2.66666666666667	6.33333333333333	6.33333333333333	2.66666666666667	0.0728923466945551	NA
13	4	Distractor	0	1	0	0	noaudio	1	0	1	0	0	0	NA	NA	NA	4	2.66666666666667	6.33333333333333	6.33333333333333	2.66666666666667	0.0728923466945551	NA
13	4	Target	1	0	0	0	noaudio	0	0	0	0	0	0	3	230	76.6666666666667	4	2.66666666666667	6.33333333333333	6.33333333333333	2.66666666666667	0.0728923466945551	NA
13	4	Target	1	1	0	0	noaudio	1	0	1	0	1	0	NA	NA	NA	4	2.66666666666667	6.33333333333333	6.33333333333333	2.66666666666667	0.0728923466945551	NA
13	4	Distractor	0	0	0	0	noaudio	0	1	0	1	0	1	NA	NA	NA	4	2.66666666666667	6.33333333333333	6.33333333333333	2.66666666666667	0.0728923466945551	NA
14	4	Target	1	0	0	0	fear	1	0	0	0	1	0	1	48	48	4	2.66666666666667	6.33333333333333	6.33333333333333	2.66666666666667	0.108373990749339	0.967421566101701
14	4	Target	1	0	0	0	fear	0	1	1	1	1	0	3	163	54.3333333333333	4	2.66666666666667	6.33333333333333	6.33333333333333	2.66666666666667	0.108373990749339	0.967421566101701
14	4	Distractor	0	1	1	1	fear	0	0	1	0	0	0	2	66	33	4	2.66666666666667	6.33333333333333	6.33333333333333	2.66666666666667	0.108373990749339	0.967421566101701
14	4	Target	0	1	1	1	fear	1	0	0	0	1	0	NA	NA	NA	4	2.66666666666667	6.33333333333333	6.33333333333333	2.66666666666667	0.108373990749339	0.967421566101701
14	4	Distractor	0	0	1	0	fear	0	1	1	1	0	0	1	49	49	4	2.66666666666667	6.33333333333333	6.33333333333333	2.66666666666667	0.108373990749339	0.967421566101701
14	4	Distractor	1	1	0	1	fear	1	1	0	1	0	0	2	229	114.5	4	2.66666666666667	6.33333333333333	6.33333333333333	2.66666666666667	0.108373990749339	0.967421566101701
14	4	Distractor	1	1	0	1	fear	0	1	1	1	0	0	2	180	90	4	2.66666666666667	6.33333333333333	6.33333333333333	2.66666666666667	0.108373990749339	0.967421566101701
14	4	Distractor	0	0	1	0	fear	1	1	0	1	0	1	1	691	691	4	2.66666666666667	6.33333333333333	6.33333333333333	2.66666666666667	0.108373990749339	0.967421566101701
14	4	Target	0	1	1	1	fear	0	0	1	0	0	0	4	344	86	4	2.66666666666667	6.33333333333333	6.33333333333333	2.66666666666667	0.108373990749339	0.967421566101701
14	4	Distractor	1	1	0	1	fear	0	0	1	0	0	0	3	309	103	4	2.66666666666667	6.33333333333333	6.33333333333333	2.66666666666667	0.108373990749339	0.967421566101701
14	4	Target	1	0	0	0	fear	1	1	0	1	0	0	2	214	107	4	2.66666666666667	6.33333333333333	6.33333333333333	2.66666666666667	0.108373990749339	0.967421566101701
14	4	Target	0	0	1	0	fear	1	0	0	0	0	0	NA	NA	NA	4	2.66666666666667	6.33333333333333	6.33333333333333	2.66666666666667	0.108373990749339	0.967421566101701
15	4	Target	0	0	1	0	fear	1	0	0	0	1	0	NA	NA	NA	4	2.66666666666667	6.33333333333333	6.33333333333333	2.66666666666667	0.123947333538401	6.80924879162352
15	4	Distractor	0	0	1	0	fear	1	0	0	0	0	0	3	245	81.6666666666667	4	2.66666666666667	6.33333333333333	6.33333333333333	2.66666666666667	0.123947333538401	6.80924879162352
15	4	Distractor	0	1	1	1	fear	0	0	1	0	0	0	1	81	81	4	2.66666666666667	6.33333333333333	6.33333333333333	2.66666666666667	0.123947333538401	6.80924879162352
15	4	Target	1	0	0	0	fear	0	1	1	1	1	0	NA	NA	NA	4	2.66666666666667	6.33333333333333	6.33333333333333	2.66666666666667	0.123947333538401	6.80924879162352
15	4	Distractor	1	1	0	1	fear	1	1	0	1	0	0	NA	NA	NA	4	2.66666666666667	6.33333333333333	6.33333333333333	2.66666666666667	0.123947333538401	6.80924879162352
15	4	Target	1	1	0	1	fear	0	0	1	0	1	0	NA	NA	NA	4	2.66666666666667	6.33333333333333	6.33333333333333	2.66666666666667	0.123947333538401	6.80924879162352
15	4	Distractor	0	1	1	1	fear	1	0	0	0	0	0	NA	NA	NA	4	2.66666666666667	6.33333333333333	6.33333333333333	2.66666666666667	0.123947333538401	6.80924879162352
15	4	Target	1	0	0	0	fear	0	1	1	1	1	0	1	66	66	4	2.66666666666667	6.33333333333333	6.33333333333333	2.66666666666667	0.123947333538401	6.80924879162352
15	4	Target	1	0	0	0	fear	1	1	0	1	1	0	NA	NA	NA	4	2.66666666666667	6.33333333333333	6.33333333333333	2.66666666666667	0.123947333538401	6.80924879162352
15	4	Target	1	1	0	1	fear	0	0	1	0	1	0	NA	NA	NA	4	2.66666666666667	6.33333333333333	6.33333333333333	2.66666666666667	0.123947333538401	6.80924879162352
15	4	Distractor	0	0	1	0	fear	0	1	1	1	0	0	NA	NA	NA	4	2.66666666666667	6.33333333333333	6.33333333333333	2.66666666666667	0.123947333538401	6.80924879162352
15	4	Distractor	0	1	1	1	fear	1	1	0	1	0	0	5	1527	305.4	4	2.66666666666667	6.33333333333333	6.33333333333333	2.66666666666667	0.123947333538401	6.80924879162352
18	4	Target	0	0	1	0	fear	1	0	0	0	1	0	2	250	125	4	2.66666666666667	6.33333333333333	6.33333333333333	2.66666666666667	0.0180711310592429	0.430727299295457
18	4	Target	0	1	1	1	fear	0	0	1	0	0	0	1	82	82	4	2.66666666666667	6.33333333333333	6.33333333333333	2.66666666666667	0.0180711310592429	0.430727299295457
18	4	Distractor	1	1	0	1	fear	0	1	1	1	0	0	NA	NA	NA	4	2.66666666666667	6.33333333333333	6.33333333333333	2.66666666666667	0.0180711310592429	0.430727299295457
18	4	Target	0	0	1	0	fear	0	0	1	0	0	0	5	440	88	4	2.66666666666667	6.33333333333333	6.33333333333333	2.66666666666667	0.0180711310592429	0.430727299295457
18	4	Distractor	1	1	0	1	fear	0	0	1	0	0	0	1	34	34	4	2.66666666666667	6.33333333333333	6.33333333333333	2.66666666666667	0.0180711310592429	0.430727299295457
18	4	Target	0	1	1	1	fear	0	1	1	1	1	0	NA	NA	NA	4	2.66666666666667	6.33333333333333	6.33333333333333	2.66666666666667	0.0180711310592429	0.430727299295457
18	4	Target	1	0	0	0	fear	1	0	0	0	1	0	1	82	82	4	2.66666666666667	6.33333333333333	6.33333333333333	2.66666666666667	0.0180711310592429	0.430727299295457
18	4	Distractor	0	1	1	1	fear	1	1	0	1	0	1	4	591	147.75	4	2.66666666666667	6.33333333333333	6.33333333333333	2.66666666666667	0.0180711310592429	0.430727299295457
18	4	Target	1	1	0	1	fear	1	0	0	0	0	0	1	132	132	4	2.66666666666667	6.33333333333333	6.33333333333333	2.66666666666667	0.0180711310592429	0.430727299295457
18	4	Distractor	0	0	1	0	fear	1	1	0	1	0	0	1	49	49	4	2.66666666666667	6.33333333333333	6.33333333333333	2.66666666666667	0.0180711310592429	0.430727299295457
18	4	Distractor	1	0	0	0	fear	0	1	1	1	0	0	3	215	71.6666666666667	4	2.66666666666667	6.33333333333333	6.33333333333333	2.66666666666667	0.0180711310592429	0.430727299295457
18	4	Distractor	1	0	0	0	fear	1	1	0	1	0	1	3	197	65.6666666666667	4	2.66666666666667	6.33333333333333	6.33333333333333	2.66666666666667	0.0180711310592429	0.430727299295457
19	4	Distractor	0	0	1	1	sad	0	0	1	1	0	0	1	33	33	4	2.66666666666667	6.33333333333333	6.33333333333333	2.66666666666667	0.350580744197007	4.05765387226951
19	4	Target	0	1	1	0	sad	0	1	1	0	1	0	3	164	54.6666666666667	4	2.66666666666667	6.33333333333333	6.33333333333333	2.66666666666667	0.350580744197007	4.05765387226951
19	4	Distractor	1	1	0	0	sad	0	1	1	0	0	0	1	51	51	4	2.66666666666667	6.33333333333333	6.33333333333333	2.66666666666667	0.350580744197007	4.05765387226951
19	4	Target	1	0	0	1	sad	1	1	0	0	0	0	NA	NA	NA	4	2.66666666666667	6.33333333333333	6.33333333333333	2.66666666666667	0.350580744197007	4.05765387226951
19	4	Distractor	1	1	0	0	sad	1	1	0	0	0	0	NA	NA	NA	4	2.66666666666667	6.33333333333333	6.33333333333333	2.66666666666667	0.350580744197007	4.05765387226951
19	4	Target	1	0	0	1	sad	1	0	0	1	1	0	4	527	131.75	4	2.66666666666667	6.33333333333333	6.33333333333333	2.66666666666667	0.350580744197007	4.05765387226951
19	4	Target	1	0	0	1	sad	1	0	0	1	1	0	1	165	165	4	2.66666666666667	6.33333333333333	6.33333333333333	2.66666666666667	0.350580744197007	4.05765387226951
19	4	Target	0	1	1	0	sad	0	0	1	1	1	0	NA	NA	NA	4	2.66666666666667	6.33333333333333	6.33333333333333	2.66666666666667	0.350580744197007	4.05765387226951
19	4	Distractor	1	1	0	0	sad	0	0	1	1	0	0	1	66	66	4	2.66666666666667	6.33333333333333	6.33333333333333	2.66666666666667	0.350580744197007	4.05765387226951
19	4	Distractor	0	1	1	0	sad	1	1	0	0	0	0	1	82	82	4	2.66666666666667	6.33333333333333	6.33333333333333	2.66666666666667	0.350580744197007	4.05765387226951
19	4	Distractor	0	0	1	1	sad	1	0	0	1	0	0	1	148	148	4	2.66666666666667	6.33333333333333	6.33333333333333	2.66666666666667	0.350580744197007	4.05765387226951
19	4	Target	0	0	1	1	sad	0	1	1	0	1	0	1	49	49	4	2.66666666666667	6.33333333333333	6.33333333333333	2.66666666666667	0.350580744197007	4.05765387226951
20	4	Distractor	1	1	1	0	tender	1	0	1	1	0	0	NA	NA	NA	4	2.66666666666667	6.33333333333333	6.33333333333333	2.66666666666667	0.0667420698585275	3.52095960546327
20	4	Target	0	1	0	0	tender	1	0	1	1	1	0	1	609	609	4	2.66666666666667	6.33333333333333	6.33333333333333	2.66666666666667	0.0667420698585275	3.52095960546327
20	4	Distractor	1	0	1	1	tender	1	1	1	0	0	0	NA	NA	NA	4	2.66666666666667	6.33333333333333	6.33333333333333	2.66666666666667	0.0667420698585275	3.52095960546327
20	4	Distractor	0	0	0	1	tender	1	1	1	0	0	0	1	623	623	4	2.66666666666667	6.33333333333333	6.33333333333333	2.66666666666667	0.0667420698585275	3.52095960546327
20	4	Target	0	0	0	1	tender	0	0	0	1	1	0	NA	NA	NA	4	2.66666666666667	6.33333333333333	6.33333333333333	2.66666666666667	0.0667420698585275	3.52095960546327
20	4	Target	1	0	1	1	tender	0	1	0	0	0	0	1	287	287	4	2.66666666666667	6.33333333333333	6.33333333333333	2.66666666666667	0.0667420698585275	3.52095960546327
20	4	Target	0	1	0	0	tender	1	0	1	1	1	0	1	1495	1495	4	2.66666666666667	6.33333333333333	6.33333333333333	2.66666666666667	0.0667420698585275	3.52095960546327
20	4	Distractor	0	0	0	1	tender	0	0	0	1	0	0	NA	NA	NA	4	2.66666666666667	6.33333333333333	6.33333333333333	2.66666666666667	0.0667420698585275	3.52095960546327
20	4	Target	0	1	0	0	tender	0	0	0	1	0	0	NA	NA	NA	4	2.66666666666667	6.33333333333333	6.33333333333333	2.66666666666667	0.0667420698585275	3.52095960546327
20	4	Distractor	1	1	1	0	tender	0	1	0	0	0	0	NA	NA	NA	4	2.66666666666667	6.33333333333333	6.33333333333333	2.66666666666667	0.0667420698585275	3.52095960546327
20	4	Target	1	0	1	1	tender	1	1	1	0	1	0	NA	NA	NA	4	2.66666666666667	6.33333333333333	6.33333333333333	2.66666666666667	0.0667420698585275	3.52095960546327
20	4	Distractor	1	1	1	0	tender	0	1	0	0	0	0	2	592	296	4	2.66666666666667	6.33333333333333	6.33333333333333	2.66666666666667	0.0667420698585275	3.52095960546327
21	4	Distractor	1	0	0	0	fear	1	1	0	1	0	0	1	65	65	4	2.66666666666667	6.33333333333333	6.33333333333333	2.66666666666667	0.188179057307019	1.39814886539716
21	4	Distractor	1	1	0	1	fear	1	0	0	0	0	0	4	263	65.75	4	2.66666666666667	6.33333333333333	6.33333333333333	2.66666666666667	0.188179057307019	1.39814886539716
21	4	Target	0	1	1	1	fear	0	0	1	0	0	0	2	98	49	4	2.66666666666667	6.33333333333333	6.33333333333333	2.66666666666667	0.188179057307019	1.39814886539716
21	4	Distractor	0	0	1	0	fear	1	1	0	1	0	1	NA	NA	NA	4	2.66666666666667	6.33333333333333	6.33333333333333	2.66666666666667	0.188179057307019	1.39814886539716
21	4	Distractor	0	1	1	1	fear	0	1	1	1	0	0	1	50	50	4	2.66666666666667	6.33333333333333	6.33333333333333	2.66666666666667	0.188179057307019	1.39814886539716
21	4	Target	0	0	1	0	fear	0	0	1	0	1	0	1	66	66	4	2.66666666666667	6.33333333333333	6.33333333333333	2.66666666666667	0.188179057307019	1.39814886539716
21	4	Distractor	0	1	1	1	fear	1	0	0	0	0	0	1	33	33	4	2.66666666666667	6.33333333333333	6.33333333333333	2.66666666666667	0.188179057307019	1.39814886539716
21	4	Distractor	1	0	0	0	fear	0	1	1	1	0	0	4	360	90	4	2.66666666666667	6.33333333333333	6.33333333333333	2.66666666666667	0.188179057307019	1.39814886539716
21	4	Target	0	0	1	0	fear	0	1	1	1	1	0	NA	NA	NA	4	2.66666666666667	6.33333333333333	6.33333333333333	2.66666666666667	0.188179057307019	1.39814886539716
21	4	Target	1	1	0	1	fear	0	0	1	0	1	0	1	33	33	4	2.66666666666667	6.33333333333333	6.33333333333333	2.66666666666667	0.188179057307019	1.39814886539716
21	4	Target	1	0	0	0	fear	1	1	0	1	1	0	NA	NA	NA	4	2.66666666666667	6.33333333333333	6.33333333333333	2.66666666666667	0.188179057307019	1.39814886539716
21	4	Target	1	1	0	1	fear	1	0	0	0	0	0	1	559	559	4	2.66666666666667	6.33333333333333	6.33333333333333	2.66666666666667	0.188179057307019	1.39814886539716
22	4	Target	0	0	0	0	noaudio	1	0	1	0	0	0	3	246	82	4	2.66666666666667	6.33333333333333	6.33333333333333	2.66666666666667	-0.265146007198357	NA
22	4	Target	1	1	0	0	noaudio	1	0	1	0	1	0	NA	NA	NA	4	2.66666666666667	6.33333333333333	6.33333333333333	2.66666666666667	-0.265146007198357	NA
22	4	Target	1	1	0	0	noaudio	0	1	0	1	1	0	2	361	180.5	4	2.66666666666667	6.33333333333333	6.33333333333333	2.66666666666667	-0.265146007198357	NA
22	4	Target	1	1	0	0	noaudio	0	1	0	1	0	0	5	441	88.2	4	2.66666666666667	6.33333333333333	6.33333333333333	2.66666666666667	-0.265146007198357	NA
22	4	Distractor	1	0	0	0	noaudio	0	0	0	0	0	1	4	262	65.5	4	2.66666666666667	6.33333333333333	6.33333333333333	2.66666666666667	-0.265146007198357	NA
22	4	Distractor	0	0	0	0	noaudio	1	1	1	1	0	0	3	230	76.6666666666667	4	2.66666666666667	6.33333333333333	6.33333333333333	2.66666666666667	-0.265146007198357	NA
22	4	Target	0	1	0	0	noaudio	0	0	0	0	0	0	NA	NA	NA	4	2.66666666666667	6.33333333333333	6.33333333333333	2.66666666666667	-0.265146007198357	NA
22	4	Distractor	1	0	0	0	noaudio	1	1	1	1	0	0	3	117	39	4	2.66666666666667	6.33333333333333	6.33333333333333	2.66666666666667	-0.265146007198357	NA
22	4	Target	0	1	0	0	noaudio	1	1	1	1	1	0	1	33	33	4	2.66666666666667	6.33333333333333	6.33333333333333	2.66666666666667	-0.265146007198357	NA
22	4	Distractor	0	1	0	0	noaudio	0	0	0	0	0	0	NA	NA	NA	4	2.66666666666667	6.33333333333333	6.33333333333333	2.66666666666667	-0.265146007198357	NA
22	4	Distractor	0	0	0	0	noaudio	0	1	0	1	0	0	1	164	164	4	2.66666666666667	6.33333333333333	6.33333333333333	2.66666666666667	-0.265146007198357	NA
22	4	Distractor	1	0	0	0	noaudio	1	0	1	0	0	1	1	66	66	4	2.66666666666667	6.33333333333333	6.33333333333333	2.66666666666667	-0.265146007198357	NA
23	4	Target	1	0	0	0	noaudio	0	0	0	0	0	0	NA	NA	NA	4	2.66666666666667	6.33333333333333	6.33333333333333	2.66666666666667	-0.0619928125570742	NA
23	4	Target	1	0	0	0	noaudio	1	1	1	1	1	0	2	130	65	4	2.66666666666667	6.33333333333333	6.33333333333333	2.66666666666667	-0.0619928125570742	NA
23	4	Distractor	0	1	0	0	noaudio	1	1	1	1	0	0	2	114	57	4	2.66666666666667	6.33333333333333	6.33333333333333	2.66666666666667	-0.0619928125570742	NA
23	4	Distractor	1	1	0	0	noaudio	0	1	0	1	0	0	NA	NA	NA	4	2.66666666666667	6.33333333333333	6.33333333333333	2.66666666666667	-0.0619928125570742	NA
23	4	Target	0	0	0	0	noaudio	1	1	1	1	1	0	3	157	52.3333333333333	4	2.66666666666667	6.33333333333333	6.33333333333333	2.66666666666667	-0.0619928125570742	NA
23	4	Distractor	1	0	0	0	noaudio	0	1	0	1	0	0	2	98	49	4	2.66666666666667	6.33333333333333	6.33333333333333	2.66666666666667	-0.0619928125570742	NA
23	4	Target	1	1	0	0	noaudio	1	0	1	0	1	0	NA	NA	NA	4	2.66666666666667	6.33333333333333	6.33333333333333	2.66666666666667	-0.0619928125570742	NA
23	4	Target	0	1	0	0	noaudio	1	0	1	0	0	0	5	312	62.4	4	2.66666666666667	6.33333333333333	6.33333333333333	2.66666666666667	-0.0619928125570742	NA
23	4	Target	0	1	0	0	noaudio	0	0	0	0	0	0	3	116	38.6666666666667	4	2.66666666666667	6.33333333333333	6.33333333333333	2.66666666666667	-0.0619928125570742	NA
23	4	Distractor	0	0	0	0	noaudio	1	0	1	0	0	1	1	33	33	4	2.66666666666667	6.33333333333333	6.33333333333333	2.66666666666667	-0.0619928125570742	NA
23	4	Distractor	1	1	0	0	noaudio	0	1	0	1	0	0	NA	NA	NA	4	2.66666666666667	6.33333333333333	6.33333333333333	2.66666666666667	-0.0619928125570742	NA
23	4	Distractor	0	0	0	0	noaudio	0	0	0	0	0	0	3	179	59.6666666666667	4	2.66666666666667	6.33333333333333	6.33333333333333	2.66666666666667	-0.0619928125570742	NA
26	4	Target	1	1	1	0	tender	1	0	1	1	1	0	2	263	131.5	4	2.66666666666667	6.33333333333333	6.33333333333333	2.66666666666667	-0.444968531014595	4.05765387226951
26	4	Target	0	0	0	1	tender	1	0	1	1	1	0	2	82	41	4	2.66666666666667	6.33333333333333	6.33333333333333	2.66666666666667	-0.444968531014595	4.05765387226951
26	4	Distractor	0	1	0	0	tender	1	1	1	0	0	0	1	98	98	4	2.66666666666667	6.33333333333333	6.33333333333333	2.66666666666667	-0.444968531014595	4.05765387226951
26	4	Distractor	1	1	1	0	tender	1	1	1	0	0	0	NA	NA	NA	4	2.66666666666667	6.33333333333333	6.33333333333333	2.66666666666667	-0.444968531014595	4.05765387226951
26	4	Target	0	1	0	0	tender	0	1	0	0	0	0	1	493	493	4	2.66666666666667	6.33333333333333	6.33333333333333	2.66666666666667	-0.444968531014595	4.05765387226951
26	4	Target	1	1	1	0	tender	0	1	0	0	1	0	1	510	510	4	2.66666666666667	6.33333333333333	6.33333333333333	2.66666666666667	-0.444968531014595	4.05765387226951
26	4	Target	0	1	0	0	tender	0	0	0	1	1	0	3	231	77	4	2.66666666666667	6.33333333333333	6.33333333333333	2.66666666666667	-0.444968531014595	4.05765387226951
26	4	Target	1	0	1	1	tender	1	0	1	1	1	0	3	180	60	4	2.66666666666667	6.33333333333333	6.33333333333333	2.66666666666667	-0.444968531014595	4.05765387226951
26	4	Distractor	0	0	0	1	tender	1	1	1	0	0	0	1	50	50	4	2.66666666666667	6.33333333333333	6.33333333333333	2.66666666666667	-0.444968531014595	4.05765387226951
26	4	Distractor	1	0	1	1	tender	0	0	0	1	0	0	4	166	41.5	4	2.66666666666667	6.33333333333333	6.33333333333333	2.66666666666667	-0.444968531014595	4.05765387226951
26	4	Distractor	0	0	0	1	tender	0	0	0	1	0	0	NA	NA	NA	4	2.66666666666667	6.33333333333333	6.33333333333333	2.66666666666667	-0.444968531014595	4.05765387226951
26	4	Distractor	1	0	1	1	tender	0	1	0	0	0	0	3	244	81.3333333333333	4	2.66666666666667	6.33333333333333	6.33333333333333	2.66666666666667	-0.444968531014595	4.05765387226951
27	4	Target	0	0	1	1	sad	1	1	0	0	1	0	1	33	33	4	2.66666666666667	6.33333333333333	6.33333333333333	2.66666666666667	0.0760624525293904	3.09023230616781
27	4	Target	0	1	1	0	sad	1	0	0	1	1	0	2	163	81.5	4	2.66666666666667	6.33333333333333	6.33333333333333	2.66666666666667	0.0760624525293904	3.09023230616781
27	4	Target	0	1	1	0	sad	0	1	1	0	1	0	4	230	57.5	4	2.66666666666667	6.33333333333333	6.33333333333333	2.66666666666667	0.0760624525293904	3.09023230616781
27	4	Distractor	1	1	0	0	sad	0	1	1	0	0	0	4	722	180.5	4	2.66666666666667	6.33333333333333	6.33333333333333	2.66666666666667	0.0760624525293904	3.09023230616781
27	4	Target	1	0	0	1	sad	1	0	0	1	0	0	NA	NA	NA	4	2.66666666666667	6.33333333333333	6.33333333333333	2.66666666666667	0.0760624525293904	3.09023230616781
27	4	Distractor	1	1	0	0	sad	0	0	1	1	0	0	NA	NA	NA	4	2.66666666666667	6.33333333333333	6.33333333333333	2.66666666666667	0.0760624525293904	3.09023230616781
27	4	Distractor	0	0	1	1	sad	0	0	1	1	0	0	NA	NA	NA	4	2.66666666666667	6.33333333333333	6.33333333333333	2.66666666666667	0.0760624525293904	3.09023230616781
27	4	Target	1	1	0	0	sad	1	1	0	0	0	0	NA	NA	NA	4	2.66666666666667	6.33333333333333	6.33333333333333	2.66666666666667	0.0760624525293904	3.09023230616781
27	4	Distractor	0	0	1	1	sad	0	0	1	1	0	0	1	66	66	4	2.66666666666667	6.33333333333333	6.33333333333333	2.66666666666667	0.0760624525293904	3.09023230616781
27	4	Distractor	1	0	0	1	sad	0	1	1	0	0	0	1	83	83	4	2.66666666666667	6.33333333333333	6.33333333333333	2.66666666666667	0.0760624525293904	3.09023230616781
27	4	Target	1	0	0	1	sad	1	1	0	0	0	0	NA	NA	NA	4	2.66666666666667	6.33333333333333	6.33333333333333	2.66666666666667	0.0760624525293904	3.09023230616781
27	4	Distractor	0	1	1	0	sad	1	0	0	1	0	0	NA	NA	NA	4	2.66666666666667	6.33333333333333	6.33333333333333	2.66666666666667	0.0760624525293904	3.09023230616781
28	4	Target	1	1	1	0	tender	1	0	1	1	0	0	NA	NA	NA	4	2.66666666666667	6.33333333333333	6.33333333333333	2.66666666666667	-0.314835018807073	0.536694266806244
28	4	Target	1	1	1	0	tender	1	1	1	0	0	0	NA	NA	NA	4	2.66666666666667	6.33333333333333	6.33333333333333	2.66666666666667	-0.314835018807073	0.536694266806244
28	4	Distractor	0	1	0	0	tender	0	0	0	1	0	0	NA	NA	NA	4	2.66666666666667	6.33333333333333	6.33333333333333	2.66666666666667	-0.314835018807073	0.536694266806244
28	4	Distractor	0	0	0	1	tender	0	0	0	1	0	1	NA	NA	NA	4	2.66666666666667	6.33333333333333	6.33333333333333	2.66666666666667	-0.314835018807073	0.536694266806244
28	4	Target	0	1	0	0	tender	0	1	0	0	1	0	NA	NA	NA	4	2.66666666666667	6.33333333333333	6.33333333333333	2.66666666666667	-0.314835018807073	0.536694266806244
28	4	Distractor	1	0	1	1	tender	1	0	1	1	0	0	NA	NA	NA	4	2.66666666666667	6.33333333333333	6.33333333333333	2.66666666666667	-0.314835018807073	0.536694266806244
28	4	Target	0	1	0	0	tender	0	1	0	0	0	0	1	33	33	4	2.66666666666667	6.33333333333333	6.33333333333333	2.66666666666667	-0.314835018807073	0.536694266806244
28	4	Distractor	0	0	0	1	tender	1	0	1	1	0	0	NA	NA	NA	4	2.66666666666667	6.33333333333333	6.33333333333333	2.66666666666667	-0.314835018807073	0.536694266806244
28	4	Distractor	1	0	1	1	tender	0	1	0	0	0	0	1	49	49	4	2.66666666666667	6.33333333333333	6.33333333333333	2.66666666666667	-0.314835018807073	0.536694266806244
28	4	Target	0	0	0	1	tender	1	1	1	0	0	0	NA	NA	NA	4	2.66666666666667	6.33333333333333	6.33333333333333	2.66666666666667	-0.314835018807073	0.536694266806244
28	4	Distractor	1	1	1	0	tender	0	0	0	1	0	0	NA	NA	NA	4	2.66666666666667	6.33333333333333	6.33333333333333	2.66666666666667	-0.314835018807073	0.536694266806244
28	4	Target	1	0	1	1	tender	1	1	1	0	1	0	NA	NA	NA	4	2.66666666666667	6.33333333333333	6.33333333333333	2.66666666666667	-0.314835018807073	0.536694266806244
29	4	Distractor	1	0	0	0	fear	1	0	0	0	0	0	2	165	82.5	4	2.66666666666667	6.33333333333333	6.33333333333333	2.66666666666667	-0.106818568140571	3.09023230616781
29	4	Target	1	1	0	1	fear	1	1	0	1	1	0	2	150	75	4	2.66666666666667	6.33333333333333	6.33333333333333	2.66666666666667	-0.106818568140571	3.09023230616781
29	4	Target	0	0	1	0	fear	0	1	1	1	1	0	1	378	378	4	2.66666666666667	6.33333333333333	6.33333333333333	2.66666666666667	-0.106818568140571	3.09023230616781
29	4	Distractor	0	1	1	1	fear	1	0	0	0	0	0	3	394	131.333333333333	4	2.66666666666667	6.33333333333333	6.33333333333333	2.66666666666667	-0.106818568140571	3.09023230616781
29	4	Distractor	0	1	1	1	fear	0	1	1	1	0	0	1	131	131	4	2.66666666666667	6.33333333333333	6.33333333333333	2.66666666666667	-0.106818568140571	3.09023230616781
29	4	Target	0	0	1	0	fear	1	1	0	1	0	0	1	49	49	4	2.66666666666667	6.33333333333333	6.33333333333333	2.66666666666667	-0.106818568140571	3.09023230616781
29	4	Distractor	1	0	0	0	fear	0	0	1	0	0	0	1	65	65	4	2.66666666666667	6.33333333333333	6.33333333333333	2.66666666666667	-0.106818568140571	3.09023230616781
29	4	Target	1	1	0	1	fear	1	1	0	1	0	0	2	346	173	4	2.66666666666667	6.33333333333333	6.33333333333333	2.66666666666667	-0.106818568140571	3.09023230616781
29	4	Distractor	0	1	1	1	fear	0	1	1	1	0	0	1	99	99	4	2.66666666666667	6.33333333333333	6.33333333333333	2.66666666666667	-0.106818568140571	3.09023230616781
29	4	Target	1	0	0	0	fear	0	0	1	0	0	0	2	278	139	4	2.66666666666667	6.33333333333333	6.33333333333333	2.66666666666667	-0.106818568140571	3.09023230616781
29	4	Distractor	0	0	1	0	fear	0	0	1	0	0	0	NA	NA	NA	4	2.66666666666667	6.33333333333333	6.33333333333333	2.66666666666667	-0.106818568140571	3.09023230616781
29	4	Target	1	1	0	1	fear	1	0	0	0	1	0	2	444	222	4	2.66666666666667	6.33333333333333	6.33333333333333	2.66666666666667	-0.106818568140571	3.09023230616781
30	4	Distractor	1	0	0	0	fear	1	0	0	0	0	0	NA	NA	NA	4	2.66666666666667	6.33333333333333	6.33333333333333	2.66666666666667	0	0.967421566101701
30	4	Target	1	1	0	1	fear	0	1	1	1	1	0	NA	NA	NA	4	2.66666666666667	6.33333333333333	6.33333333333333	2.66666666666667	0	0.967421566101701
30	4	Target	1	0	0	0	fear	0	0	1	0	0	0	1	361	361	4	2.66666666666667	6.33333333333333	6.33333333333333	2.66666666666667	0	0.967421566101701
30	4	Target	1	0	0	0	fear	1	1	0	1	1	0	NA	NA	NA	4	2.66666666666667	6.33333333333333	6.33333333333333	2.66666666666667	0	0.967421566101701
30	4	Distractor	0	0	1	0	fear	0	1	1	1	0	0	1	97	97	4	2.66666666666667	6.33333333333333	6.33333333333333	2.66666666666667	0	0.967421566101701
30	4	Distractor	0	1	1	1	fear	1	1	0	1	0	0	NA	NA	NA	4	2.66666666666667	6.33333333333333	6.33333333333333	2.66666666666667	0	0.967421566101701
30	4	Distractor	1	1	0	1	fear	0	1	1	1	0	1	NA	NA	NA	4	2.66666666666667	6.33333333333333	6.33333333333333	2.66666666666667	0	0.967421566101701
30	4	Distractor	1	1	0	1	fear	0	0	1	0	0	0	1	212	212	4	2.66666666666667	6.33333333333333	6.33333333333333	2.66666666666667	0	0.967421566101701
30	4	Target	0	0	1	0	fear	0	0	1	0	0	0	NA	NA	NA	4	2.66666666666667	6.33333333333333	6.33333333333333	2.66666666666667	0	0.967421566101701
30	4	Target	0	0	1	0	fear	1	0	0	0	0	0	1	263	263	4	2.66666666666667	6.33333333333333	6.33333333333333	2.66666666666667	0	0.967421566101701
30	4	Target	0	1	1	1	fear	1	0	0	0	1	0	NA	NA	NA	4	2.66666666666667	6.33333333333333	6.33333333333333	2.66666666666667	0	0.967421566101701
30	4	Distractor	0	1	1	1	fear	1	1	0	1	0	0	NA	NA	NA	4	2.66666666666667	6.33333333333333	6.33333333333333	2.66666666666667	0	0.967421566101701
31	4	Target	1	0	0	1	sad	1	1	0	0	1	0	NA	NA	NA	4	2.66666666666667	6.33333333333333	6.33333333333333	2.66666666666667	-0.137265369663583	1.39814886539716
31	4	Distractor	0	1	1	0	sad	0	0	1	1	0	0	1	493	493	4	2.66666666666667	6.33333333333333	6.33333333333333	2.66666666666667	-0.137265369663583	1.39814886539716
31	4	Distractor	0	1	1	0	sad	0	0	1	1	0	0	1	558	558	4	2.66666666666667	6.33333333333333	6.33333333333333	2.66666666666667	-0.137265369663583	1.39814886539716
31	4	Distractor	1	0	0	1	sad	0	1	1	0	0	0	1	296	296	4	2.66666666666667	6.33333333333333	6.33333333333333	2.66666666666667	-0.137265369663583	1.39814886539716
31	4	Distractor	0	0	1	1	sad	0	0	1	1	0	0	1	1281	1281	4	2.66666666666667	6.33333333333333	6.33333333333333	2.66666666666667	-0.137265369663583	1.39814886539716
31	4	Target	1	1	0	0	sad	1	1	0	0	1	0	NA	NA	NA	4	2.66666666666667	6.33333333333333	6.33333333333333	2.66666666666667	-0.137265369663583	1.39814886539716
31	4	Distractor	0	0	1	1	sad	0	1	1	0	0	1	NA	NA	NA	4	2.66666666666667	6.33333333333333	6.33333333333333	2.66666666666667	-0.137265369663583	1.39814886539716
31	4	Distractor	0	1	1	0	sad	0	1	1	0	0	0	1	575	575	4	2.66666666666667	6.33333333333333	6.33333333333333	2.66666666666667	-0.137265369663583	1.39814886539716
31	4	Target	1	1	0	0	sad	1	1	0	0	0	0	1	722	722	4	2.66666666666667	6.33333333333333	6.33333333333333	2.66666666666667	-0.137265369663583	1.39814886539716
31	4	Target	1	0	0	1	sad	1	0	0	1	1	0	1	396	396	4	2.66666666666667	6.33333333333333	6.33333333333333	2.66666666666667	-0.137265369663583	1.39814886539716
31	4	Target	1	1	0	0	sad	1	0	0	1	1	0	1	1118	1118	4	2.66666666666667	6.33333333333333	6.33333333333333	2.66666666666667	-0.137265369663583	1.39814886539716
31	4	Target	0	0	1	1	sad	1	0	0	1	0	0	1	428	428	4	2.66666666666667	6.33333333333333	6.33333333333333	2.66666666666667	-0.137265369663583	1.39814886539716
32	4	Distractor	1	0	1	0	happy	1	1	1	1	0	0	1	378	378	4	2.66666666666667	6.33333333333333	6.33333333333333	2.66666666666667	-0.084827178267697	4.05765387226951
32	4	Target	0	0	0	0	happy	0	0	0	0	1	0	2	573	286.5	4	2.66666666666667	6.33333333333333	6.33333333333333	2.66666666666667	-0.084827178267697	4.05765387226951
32	4	Distractor	0	0	0	0	happy	1	1	1	1	0	0	1	526	526	4	2.66666666666667	6.33333333333333	6.33333333333333	2.66666666666667	-0.084827178267697	4.05765387226951
32	4	Target	1	0	1	0	happy	0	0	0	0	1	0	2	723	361.5	4	2.66666666666667	6.33333333333333	6.33333333333333	2.66666666666667	-0.084827178267697	4.05765387226951
32	4	Distractor	0	1	0	1	happy	0	1	0	1	0	0	2	4881	2440.5	4	2.66666666666667	6.33333333333333	6.33333333333333	2.66666666666667	-0.084827178267697	4.05765387226951
32	4	Distractor	0	1	0	1	happy	0	1	0	1	0	0	2	705	352.5	4	2.66666666666667	6.33333333333333	6.33333333333333	2.66666666666667	-0.084827178267697	4.05765387226951
32	4	Distractor	1	1	1	1	happy	1	1	1	1	0	0	1	508	508	4	2.66666666666667	6.33333333333333	6.33333333333333	2.66666666666667	-0.084827178267697	4.05765387226951
32	4	Target	1	0	1	0	happy	1	0	1	0	1	0	1	526	526	4	2.66666666666667	6.33333333333333	6.33333333333333	2.66666666666667	-0.084827178267697	4.05765387226951
32	4	Target	1	1	1	1	happy	1	0	1	0	0	0	2	807	403.5	4	2.66666666666667	6.33333333333333	6.33333333333333	2.66666666666667	-0.084827178267697	4.05765387226951
32	4	Target	1	1	1	1	happy	1	0	1	0	1	0	2	658	329	4	2.66666666666667	6.33333333333333	6.33333333333333	2.66666666666667	-0.084827178267697	4.05765387226951
32	4	Target	0	0	0	0	happy	0	1	0	1	1	0	1	362	362	4	2.66666666666667	6.33333333333333	6.33333333333333	2.66666666666667	-0.084827178267697	4.05765387226951
32	4	Distractor	0	1	0	1	happy	0	0	0	0	0	0	1	166	166	4	2.66666666666667	6.33333333333333	6.33333333333333	2.66666666666667	-0.084827178267697	4.05765387226951
33	4	Distractor	1	1	0	0	sad	1	0	0	1	0	1	1	558	558	4	2.66666666666667	6.33333333333333	6.33333333333333	2.66666666666667	0.0867002887085836	1.39814886539716
33	4	Target	0	0	1	1	sad	0	0	1	1	0	0	1	575	575	4	2.66666666666667	6.33333333333333	6.33333333333333	2.66666666666667	0.0867002887085836	1.39814886539716
33	4	Distractor	0	0	1	1	sad	0	1	1	0	0	0	1	348	348	4	2.66666666666667	6.33333333333333	6.33333333333333	2.66666666666667	0.0867002887085836	1.39814886539716
33	4	Target	1	0	0	1	sad	1	0	0	1	1	0	2	377	188.5	4	2.66666666666667	6.33333333333333	6.33333333333333	2.66666666666667	0.0867002887085836	1.39814886539716
33	4	Distractor	0	1	1	0	sad	0	1	1	0	0	0	1	196	196	4	2.66666666666667	6.33333333333333	6.33333333333333	2.66666666666667	0.0867002887085836	1.39814886539716
33	4	Distractor	1	1	0	0	sad	1	1	0	0	0	0	1	690	690	4	2.66666666666667	6.33333333333333	6.33333333333333	2.66666666666667	0.0867002887085836	1.39814886539716
33	4	Target	0	1	1	0	sad	1	1	0	0	1	0	2	872	436	4	2.66666666666667	6.33333333333333	6.33333333333333	2.66666666666667	0.0867002887085836	1.39814886539716
33	4	Distractor	1	1	0	0	sad	0	0	1	1	0	0	1	248	248	4	2.66666666666667	6.33333333333333	6.33333333333333	2.66666666666667	0.0867002887085836	1.39814886539716
33	4	Target	0	0	1	1	sad	0	0	1	1	1	0	3	1280	426.666666666667	4	2.66666666666667	6.33333333333333	6.33333333333333	2.66666666666667	0.0867002887085836	1.39814886539716
33	4	Target	1	0	0	1	sad	1	1	0	0	0	0	1	263	263	4	2.66666666666667	6.33333333333333	6.33333333333333	2.66666666666667	0.0867002887085836	1.39814886539716
33	4	Distractor	1	0	0	1	sad	0	1	1	0	0	0	2	459	229.5	4	2.66666666666667	6.33333333333333	6.33333333333333	2.66666666666667	0.0867002887085836	1.39814886539716
33	4	Target	0	1	1	0	sad	1	0	0	1	1	0	2	903	451.5	4	2.66666666666667	6.33333333333333	6.33333333333333	2.66666666666667	0.0867002887085836	1.39814886539716
34	4	Distractor	1	0	1	1	tender	1	1	1	0	0	0	3	806	268.666666666667	4	2.66666666666667	6.33333333333333	6.33333333333333	2.66666666666667	-0.0832731795820465	0.430727299295457
34	4	Distractor	0	0	0	1	tender	0	0	0	1	0	0	1	296	296	4	2.66666666666667	6.33333333333333	6.33333333333333	2.66666666666667	-0.0832731795820465	0.430727299295457
34	4	Target	1	0	1	1	tender	0	0	0	1	1	0	2	1134	567	4	2.66666666666667	6.33333333333333	6.33333333333333	2.66666666666667	-0.0832731795820465	0.430727299295457
34	4	Distractor	1	1	1	0	tender	1	1	1	0	0	0	1	329	329	4	2.66666666666667	6.33333333333333	6.33333333333333	2.66666666666667	-0.0832731795820465	0.430727299295457
34	4	Target	1	1	1	0	tender	1	0	1	1	1	0	1	394	394	4	2.66666666666667	6.33333333333333	6.33333333333333	2.66666666666667	-0.0832731795820465	0.430727299295457
34	4	Target	1	0	1	1	tender	1	0	1	1	0	0	2	345	172.5	4	2.66666666666667	6.33333333333333	6.33333333333333	2.66666666666667	-0.0832731795820465	0.430727299295457
34	4	Distractor	0	1	0	0	tender	0	1	0	0	0	1	3	919	306.333333333333	4	2.66666666666667	6.33333333333333	6.33333333333333	2.66666666666667	-0.0832731795820465	0.430727299295457
34	4	Distractor	0	0	0	1	tender	0	0	0	1	0	0	1	214	214	4	2.66666666666667	6.33333333333333	6.33333333333333	2.66666666666667	-0.0832731795820465	0.430727299295457
34	4	Distractor	0	1	0	0	tender	1	0	1	1	0	1	3	740	246.666666666667	4	2.66666666666667	6.33333333333333	6.33333333333333	2.66666666666667	-0.0832731795820465	0.430727299295457
34	4	Target	1	1	1	0	tender	0	1	0	0	0	0	1	789	789	4	2.66666666666667	6.33333333333333	6.33333333333333	2.66666666666667	-0.0832731795820465	0.430727299295457
34	4	Target	0	1	0	0	tender	1	1	1	0	1	0	NA	NA	NA	4	2.66666666666667	6.33333333333333	6.33333333333333	2.66666666666667	-0.0832731795820465	0.430727299295457
34	4	Target	0	0	0	1	tender	0	1	0	0	0	0	3	590	196.666666666667	4	2.66666666666667	6.33333333333333	6.33333333333333	2.66666666666667	-0.0832731795820465	0.430727299295457
35	4	Target	1	1	1	1	happy	0	0	0	0	1	0	4	1101	275.25	4	2.66666666666667	6.33333333333333	6.33333333333333	2.66666666666667	0.100723817966242	3.09023230616781
35	4	Distractor	0	0	0	0	happy	1	1	1	1	0	0	3	1085	361.666666666667	4	2.66666666666667	6.33333333333333	6.33333333333333	2.66666666666667	0.100723817966242	3.09023230616781
35	4	Target	0	1	0	1	happy	0	1	0	1	1	0	1	182	182	4	2.66666666666667	6.33333333333333	6.33333333333333	2.66666666666667	0.100723817966242	3.09023230616781
35	4	Distractor	1	0	1	0	happy	1	0	1	0	0	0	1	214	214	4	2.66666666666667	6.33333333333333	6.33333333333333	2.66666666666667	0.100723817966242	3.09023230616781
35	4	Target	1	0	1	0	happy	0	1	0	1	0	0	4	1268	317	4	2.66666666666667	6.33333333333333	6.33333333333333	2.66666666666667	0.100723817966242	3.09023230616781
35	4	Distractor	0	0	0	0	happy	0	0	0	0	0	0	1	640	640	4	2.66666666666667	6.33333333333333	6.33333333333333	2.66666666666667	0.100723817966242	3.09023230616781
35	4	Distractor	0	1	0	1	happy	1	1	1	1	0	0	1	164	164	4	2.66666666666667	6.33333333333333	6.33333333333333	2.66666666666667	0.100723817966242	3.09023230616781
35	4	Distractor	1	1	1	1	happy	1	0	1	0	0	0	2	672	336	4	2.66666666666667	6.33333333333333	6.33333333333333	2.66666666666667	0.100723817966242	3.09023230616781
35	4	Distractor	0	0	0	0	happy	1	1	1	1	0	0	1	214	214	4	2.66666666666667	6.33333333333333	6.33333333333333	2.66666666666667	0.100723817966242	3.09023230616781
35	4	Target	1	1	1	1	happy	0	1	0	1	0	0	1	411	411	4	2.66666666666667	6.33333333333333	6.33333333333333	2.66666666666667	0.100723817966242	3.09023230616781
35	4	Target	1	0	1	0	happy	0	0	0	0	0	0	1	476	476	4	2.66666666666667	6.33333333333333	6.33333333333333	2.66666666666667	0.100723817966242	3.09023230616781
35	4	Target	0	1	0	1	happy	1	0	1	0	1	0	1	231	231	4	2.66666666666667	6.33333333333333	6.33333333333333	2.66666666666667	0.100723817966242	3.09023230616781
36	4	Target	0	1	0	1	happy	1	1	1	1	1	0	1	314	314	4	2.66666666666667	6.33333333333333	6.33333333333333	2.66666666666667	0.241447993710085	0.861454598590915
36	4	Distractor	0	0	0	0	happy	1	1	1	1	0	0	2	738	369	4	2.66666666666667	6.33333333333333	6.33333333333333	2.66666666666667	0.241447993710085	0.861454598590915
36	4	Target	1	1	1	1	happy	0	1	0	1	1	0	1	641	641	4	2.66666666666667	6.33333333333333	6.33333333333333	2.66666666666667	0.241447993710085	0.861454598590915
36	4	Target	1	1	1	1	happy	1	0	1	0	0	0	1	460	460	4	2.66666666666667	6.33333333333333	6.33333333333333	2.66666666666667	0.241447993710085	0.861454598590915
36	4	Distractor	0	1	0	1	happy	0	1	0	1	0	1	3	1313	437.666666666667	4	2.66666666666667	6.33333333333333	6.33333333333333	2.66666666666667	0.241447993710085	0.861454598590915
36	4	Distractor	1	0	1	0	happy	0	0	0	0	0	0	1	575	575	4	2.66666666666667	6.33333333333333	6.33333333333333	2.66666666666667	0.241447993710085	0.861454598590915
36	4	Distractor	1	0	1	0	happy	1	0	1	0	0	0	1	509	509	4	2.66666666666667	6.33333333333333	6.33333333333333	2.66666666666667	0.241447993710085	0.861454598590915
36	4	Target	0	0	0	0	happy	1	1	1	1	1	0	1	460	460	4	2.66666666666667	6.33333333333333	6.33333333333333	2.66666666666667	0.241447993710085	0.861454598590915
36	4	Target	1	0	1	0	happy	0	0	0	0	1	0	3	560	186.666666666667	4	2.66666666666667	6.33333333333333	6.33333333333333	2.66666666666667	0.241447993710085	0.861454598590915
36	4	Target	1	1	1	1	happy	0	0	0	0	0	0	1	1249	1249	4	2.66666666666667	6.33333333333333	6.33333333333333	2.66666666666667	0.241447993710085	0.861454598590915
36	4	Distractor	0	1	0	1	happy	1	0	1	0	0	1	NA	NA	NA	4	2.66666666666667	6.33333333333333	6.33333333333333	2.66666666666667	0.241447993710085	0.861454598590915
36	4	Distractor	0	0	0	0	happy	0	1	0	1	0	0	1	378	378	4	2.66666666666667	6.33333333333333	6.33333333333333	2.66666666666667	0.241447993710085	0.861454598590915
1	5	Distractor	1	0	1	0	happy	1	0	1	0	0	0	2	986	493	3	4.66666666666667	7	6.33333333333333	4.66666666666667	0.136943140942813	3.09023230616781
1	5	Target	0	1	0	1	happy	1	0	1	0	1	0	1	248	248	3	4.66666666666667	7	6.33333333333333	4.66666666666667	0.136943140942813	3.09023230616781
1	5	Distractor	1	1	1	1	happy	1	0	1	0	0	0	2	1011	505.5	3	4.66666666666667	7	6.33333333333333	4.66666666666667	0.136943140942813	3.09023230616781
1	5	Target	0	1	0	1	happy	0	1	0	1	0	0	2	1101	550.5	3	4.66666666666667	7	6.33333333333333	4.66666666666667	0.136943140942813	3.09023230616781
1	5	Distractor	0	0	0	0	happy	0	1	0	1	0	0	1	66	66	3	4.66666666666667	7	6.33333333333333	4.66666666666667	0.136943140942813	3.09023230616781
1	5	Distractor	1	0	1	0	happy	1	1	1	1	0	0	NA	NA	NA	3	4.66666666666667	7	6.33333333333333	4.66666666666667	0.136943140942813	3.09023230616781
1	5	Target	0	1	0	1	happy	0	0	0	0	0	0	1	148	148	3	4.66666666666667	7	6.33333333333333	4.66666666666667	0.136943140942813	3.09023230616781
1	5	Target	1	1	1	1	happy	1	1	1	1	1	0	1	657	657	3	4.66666666666667	7	6.33333333333333	4.66666666666667	0.136943140942813	3.09023230616781
1	5	Target	1	0	1	0	happy	0	1	0	1	0	0	3	1102	367.333333333333	3	4.66666666666667	7	6.33333333333333	4.66666666666667	0.136943140942813	3.09023230616781
1	5	Target	0	0	0	0	happy	0	0	0	0	1	0	1	327	327	3	4.66666666666667	7	6.33333333333333	4.66666666666667	0.136943140942813	3.09023230616781
1	5	Distractor	1	1	1	1	happy	0	0	0	0	0	0	2	657	328.5	3	4.66666666666667	7	6.33333333333333	4.66666666666667	0.136943140942813	3.09023230616781
1	5	Distractor	0	0	0	0	happy	1	1	1	1	0	0	2	426	213	3	4.66666666666667	7	6.33333333333333	4.66666666666667	0.136943140942813	3.09023230616781
2	5	Distractor	1	0	0	0	fear	0	1	1	1	0	0	1	427	427	3	4.66666666666667	7	6.33333333333333	4.66666666666667	0.145197703671474	4.05765387226951
2	5	Distractor	1	0	0	0	fear	0	0	1	0	0	0	2	1001	500.5	3	4.66666666666667	7	6.33333333333333	4.66666666666667	0.145197703671474	4.05765387226951
2	5	Target	0	0	1	0	fear	1	1	0	1	1	0	NA	NA	NA	3	4.66666666666667	7	6.33333333333333	4.66666666666667	0.145197703671474	4.05765387226951
2	5	Target	0	1	1	1	fear	0	1	1	1	1	0	1	427	427	3	4.66666666666667	7	6.33333333333333	4.66666666666667	0.145197703671474	4.05765387226951
2	5	Distractor	1	1	0	1	fear	1	0	0	0	0	0	NA	NA	NA	3	4.66666666666667	7	6.33333333333333	4.66666666666667	0.145197703671474	4.05765387226951
2	5	Target	0	0	1	0	fear	1	1	0	1	1	0	3	1099	366.333333333333	3	4.66666666666667	7	6.33333333333333	4.66666666666667	0.145197703671474	4.05765387226951
2	5	Distractor	0	0	1	0	fear	0	0	1	0	0	0	1	346	346	3	4.66666666666667	7	6.33333333333333	4.66666666666667	0.145197703671474	4.05765387226951
2	5	Distractor	1	1	0	1	fear	0	1	1	1	0	0	4	1232	308	3	4.66666666666667	7	6.33333333333333	4.66666666666667	0.145197703671474	4.05765387226951
2	5	Target	0	1	1	1	fear	1	1	0	1	1	0	NA	NA	NA	3	4.66666666666667	7	6.33333333333333	4.66666666666667	0.145197703671474	4.05765387226951
2	5	Target	0	1	1	1	fear	0	0	1	0	1	0	1	1594	1594	3	4.66666666666667	7	6.33333333333333	4.66666666666667	0.145197703671474	4.05765387226951
2	5	Distractor	1	0	0	0	fear	1	0	0	0	0	0	2	790	395	3	4.66666666666667	7	6.33333333333333	4.66666666666667	0.145197703671474	4.05765387226951
2	5	Target	1	1	0	1	fear	1	0	0	0	0	0	1	279	279	3	4.66666666666667	7	6.33333333333333	4.66666666666667	0.145197703671474	4.05765387226951
3	5	Target	0	1	1	0	sad	1	1	0	0	1	0	1	1643	1643	3	4.66666666666667	7	6.33333333333333	4.66666666666667	0.179822888955341	1.39814886539716
3	5	Distractor	1	1	0	0	sad	0	0	1	1	0	0	1	1035	1035	3	4.66666666666667	7	6.33333333333333	4.66666666666667	0.179822888955341	1.39814886539716
3	5	Distractor	0	0	1	1	sad	0	0	1	1	0	0	1	82	82	3	4.66666666666667	7	6.33333333333333	4.66666666666667	0.179822888955341	1.39814886539716
3	5	Target	0	1	1	0	sad	0	1	1	0	1	0	NA	NA	NA	3	4.66666666666667	7	6.33333333333333	4.66666666666667	0.179822888955341	1.39814886539716
3	5	Target	0	1	1	0	sad	1	1	0	0	1	0	NA	NA	NA	3	4.66666666666667	7	6.33333333333333	4.66666666666667	0.179822888955341	1.39814886539716
3	5	Distractor	1	0	0	1	sad	0	1	1	0	0	1	NA	NA	NA	3	4.66666666666667	7	6.33333333333333	4.66666666666667	0.179822888955341	1.39814886539716
3	5	Target	0	0	1	1	sad	1	0	0	1	1	0	1	1577	1577	3	4.66666666666667	7	6.33333333333333	4.66666666666667	0.179822888955341	1.39814886539716
3	5	Target	0	0	1	1	sad	0	0	1	1	0	0	1	1775	1775	3	4.66666666666667	7	6.33333333333333	4.66666666666667	0.179822888955341	1.39814886539716
3	5	Distractor	1	0	0	1	sad	0	1	1	0	0	0	NA	NA	NA	3	4.66666666666667	7	6.33333333333333	4.66666666666667	0.179822888955341	1.39814886539716
3	5	Distractor	1	1	0	0	sad	1	0	0	1	0	0	1	1017	1017	3	4.66666666666667	7	6.33333333333333	4.66666666666667	0.179822888955341	1.39814886539716
3	5	Distractor	1	1	0	0	sad	1	1	0	0	0	0	NA	NA	NA	3	4.66666666666667	7	6.33333333333333	4.66666666666667	0.179822888955341	1.39814886539716
3	5	Target	1	0	0	1	sad	1	0	0	1	0	0	1	542	542	3	4.66666666666667	7	6.33333333333333	4.66666666666667	0.179822888955341	1.39814886539716
4	5	Distractor	0	1	1	1	fear	0	0	1	0	0	0	1	477	477	3	4.66666666666667	7	6.33333333333333	4.66666666666667	0.136859201991257	3.52095960546327
4	5	Distractor	0	0	1	0	fear	1	1	0	1	0	0	1	230	230	3	4.66666666666667	7	6.33333333333333	4.66666666666667	0.136859201991257	3.52095960546327
4	5	Target	1	0	0	0	fear	1	0	0	0	1	0	2	345	172.5	3	4.66666666666667	7	6.33333333333333	4.66666666666667	0.136859201991257	3.52095960546327
4	5	Target	0	1	1	1	fear	0	1	1	1	1	0	2	1181	590.5	3	4.66666666666667	7	6.33333333333333	4.66666666666667	0.136859201991257	3.52095960546327
4	5	Distractor	1	0	0	0	fear	0	1	1	1	0	0	1	739	739	3	4.66666666666667	7	6.33333333333333	4.66666666666667	0.136859201991257	3.52095960546327
4	5	Target	0	0	1	0	fear	0	1	1	1	0	0	1	344	344	3	4.66666666666667	7	6.33333333333333	4.66666666666667	0.136859201991257	3.52095960546327
4	5	Distractor	1	1	0	1	fear	1	0	0	0	0	0	1	345	345	3	4.66666666666667	7	6.33333333333333	4.66666666666667	0.136859201991257	3.52095960546327
4	5	Target	0	0	1	0	fear	0	0	1	0	1	0	3	871	290.333333333333	3	4.66666666666667	7	6.33333333333333	4.66666666666667	0.136859201991257	3.52095960546327
4	5	Distractor	1	1	0	1	fear	0	0	1	0	0	0	1	550	550	3	4.66666666666667	7	6.33333333333333	4.66666666666667	0.136859201991257	3.52095960546327
4	5	Target	1	1	0	1	fear	1	1	0	1	0	0	1	608	608	3	4.66666666666667	7	6.33333333333333	4.66666666666667	0.136859201991257	3.52095960546327
4	5	Target	1	0	0	0	fear	1	0	0	0	1	0	1	723	723	3	4.66666666666667	7	6.33333333333333	4.66666666666667	0.136859201991257	3.52095960546327
4	5	Distractor	0	1	1	1	fear	1	1	0	1	0	0	2	506	253	3	4.66666666666667	7	6.33333333333333	4.66666666666667	0.136859201991257	3.52095960546327
5	5	Distractor	1	1	0	0	sad	0	0	1	1	0	0	NA	NA	NA	3	4.66666666666667	7	6.33333333333333	4.66666666666667	0.0842473771770124	4.05765387226951
5	5	Distractor	0	0	1	1	sad	0	1	1	0	0	0	NA	NA	NA	3	4.66666666666667	7	6.33333333333333	4.66666666666667	0.0842473771770124	4.05765387226951
5	5	Distractor	0	1	1	0	sad	0	1	1	0	0	0	NA	NA	NA	3	4.66666666666667	7	6.33333333333333	4.66666666666667	0.0842473771770124	4.05765387226951
5	5	Target	1	0	0	1	sad	1	1	0	0	1	0	1	919	919	3	4.66666666666667	7	6.33333333333333	4.66666666666667	0.0842473771770124	4.05765387226951
5	5	Target	0	0	1	1	sad	0	0	1	1	1	0	1	509	509	3	4.66666666666667	7	6.33333333333333	4.66666666666667	0.0842473771770124	4.05765387226951
5	5	Target	0	1	1	0	sad	0	1	1	0	1	0	1	1364	1364	3	4.66666666666667	7	6.33333333333333	4.66666666666667	0.0842473771770124	4.05765387226951
5	5	Target	1	1	0	0	sad	1	1	0	0	0	0	1	723	723	3	4.66666666666667	7	6.33333333333333	4.66666666666667	0.0842473771770124	4.05765387226951
5	5	Target	0	1	1	0	sad	1	1	0	0	1	0	NA	NA	NA	3	4.66666666666667	7	6.33333333333333	4.66666666666667	0.0842473771770124	4.05765387226951
5	5	Distractor	1	0	0	1	sad	1	0	0	1	0	0	1	1528	1528	3	4.66666666666667	7	6.33333333333333	4.66666666666667	0.0842473771770124	4.05765387226951
5	5	Distractor	0	0	1	1	sad	0	0	1	1	0	0	1	1019	1019	3	4.66666666666667	7	6.33333333333333	4.66666666666667	0.0842473771770124	4.05765387226951
5	5	Target	1	0	0	1	sad	1	0	0	1	1	0	1	639	639	3	4.66666666666667	7	6.33333333333333	4.66666666666667	0.0842473771770124	4.05765387226951
5	5	Distractor	1	1	0	0	sad	1	0	0	1	0	0	4	1674	418.5	3	4.66666666666667	7	6.33333333333333	4.66666666666667	0.0842473771770124	4.05765387226951
6	5	Distractor	0	0	0	0	happy	0	0	0	0	0	0	1	1183	1183	3	4.66666666666667	7	6.33333333333333	4.66666666666667	0.123483781931779	6.80924879162352
6	5	Distractor	0	0	0	0	happy	1	1	1	1	0	0	2	674	337	3	4.66666666666667	7	6.33333333333333	4.66666666666667	0.123483781931779	6.80924879162352
6	5	Target	1	0	1	0	happy	1	1	1	1	1	0	3	1202	400.666666666667	3	4.66666666666667	7	6.33333333333333	4.66666666666667	0.123483781931779	6.80924879162352
6	5	Target	1	0	1	0	happy	1	0	1	0	1	0	2	493	246.5	3	4.66666666666667	7	6.33333333333333	4.66666666666667	0.123483781931779	6.80924879162352
6	5	Target	0	1	0	1	happy	1	0	1	0	1	0	2	543	271.5	3	4.66666666666667	7	6.33333333333333	4.66666666666667	0.123483781931779	6.80924879162352
6	5	Target	1	1	1	1	happy	0	1	0	1	1	0	1	277	277	3	4.66666666666667	7	6.33333333333333	4.66666666666667	0.123483781931779	6.80924879162352
6	5	Distractor	1	1	1	1	happy	0	1	0	1	0	0	1	360	360	3	4.66666666666667	7	6.33333333333333	4.66666666666667	0.123483781931779	6.80924879162352
6	5	Target	0	1	0	1	happy	0	0	0	0	1	0	2	278	139	3	4.66666666666667	7	6.33333333333333	4.66666666666667	0.123483781931779	6.80924879162352
6	5	Distractor	1	0	1	0	happy	1	1	1	1	0	0	2	657	328.5	3	4.66666666666667	7	6.33333333333333	4.66666666666667	0.123483781931779	6.80924879162352
6	5	Distractor	0	0	0	0	happy	0	0	0	0	0	0	1	297	297	3	4.66666666666667	7	6.33333333333333	4.66666666666667	0.123483781931779	6.80924879162352
6	5	Target	0	1	0	1	happy	1	0	1	0	1	0	2	707	353.5	3	4.66666666666667	7	6.33333333333333	4.66666666666667	0.123483781931779	6.80924879162352
6	5	Distractor	1	1	1	1	happy	0	1	0	1	0	0	2	559	279.5	3	4.66666666666667	7	6.33333333333333	4.66666666666667	0.123483781931779	6.80924879162352
7	5	Distractor	1	1	1	1	happy	1	1	1	1	0	0	1	608	608	3	4.66666666666667	7	6.33333333333333	4.66666666666667	0.0915684016436126	4.05765387226951
7	5	Target	0	0	0	0	happy	1	0	1	0	1	0	1	214	214	3	4.66666666666667	7	6.33333333333333	4.66666666666667	0.0915684016436126	4.05765387226951
7	5	Target	1	0	1	0	happy	0	0	0	0	1	0	1	411	411	3	4.66666666666667	7	6.33333333333333	4.66666666666667	0.0915684016436126	4.05765387226951
7	5	Target	0	0	0	0	happy	0	1	0	1	1	0	2	1083	541.5	3	4.66666666666667	7	6.33333333333333	4.66666666666667	0.0915684016436126	4.05765387226951
7	5	Distractor	0	0	0	0	happy	0	0	0	0	0	0	1	427	427	3	4.66666666666667	7	6.33333333333333	4.66666666666667	0.0915684016436126	4.05765387226951
7	5	Target	1	0	1	0	happy	0	0	0	0	1	0	1	395	395	3	4.66666666666667	7	6.33333333333333	4.66666666666667	0.0915684016436126	4.05765387226951
7	5	Distractor	1	0	1	0	happy	1	1	1	1	0	0	1	690	690	3	4.66666666666667	7	6.33333333333333	4.66666666666667	0.0915684016436126	4.05765387226951
7	5	Distractor	0	1	0	1	happy	1	0	1	0	0	0	1	838	838	3	4.66666666666667	7	6.33333333333333	4.66666666666667	0.0915684016436126	4.05765387226951
7	5	Distractor	0	1	0	1	happy	0	1	0	1	0	0	1	148	148	3	4.66666666666667	7	6.33333333333333	4.66666666666667	0.0915684016436126	4.05765387226951
7	5	Target	0	1	0	1	happy	1	1	1	1	1	0	2	821	410.5	3	4.66666666666667	7	6.33333333333333	4.66666666666667	0.0915684016436126	4.05765387226951
7	5	Target	1	1	1	1	happy	0	1	0	1	0	0	1	870	870	3	4.66666666666667	7	6.33333333333333	4.66666666666667	0.0915684016436126	4.05765387226951
7	5	Distractor	1	1	1	1	happy	1	0	1	0	0	0	2	412	206	3	4.66666666666667	7	6.33333333333333	4.66666666666667	0.0915684016436126	4.05765387226951
8	5	Distractor	1	1	0	1	fear	0	1	1	1	0	0	1	164	164	3	4.66666666666667	7	6.33333333333333	4.66666666666667	0.113491533407013	0.967421566101701
8	5	Distractor	0	1	1	1	fear	1	1	0	1	0	1	2	1004	502	3	4.66666666666667	7	6.33333333333333	4.66666666666667	0.113491533407013	0.967421566101701
8	5	Distractor	0	0	1	0	fear	1	1	0	1	0	0	2	689	344.5	3	4.66666666666667	7	6.33333333333333	4.66666666666667	0.113491533407013	0.967421566101701
8	5	Target	0	0	1	0	fear	0	0	1	0	1	0	2	427	213.5	3	4.66666666666667	7	6.33333333333333	4.66666666666667	0.113491533407013	0.967421566101701
8	5	Distractor	1	1	0	1	fear	1	0	0	0	0	0	NA	NA	NA	3	4.66666666666667	7	6.33333333333333	4.66666666666667	0.113491533407013	0.967421566101701
8	5	Target	0	1	1	1	fear	0	1	1	1	0	0	2	607	303.5	3	4.66666666666667	7	6.33333333333333	4.66666666666667	0.113491533407013	0.967421566101701
8	5	Target	0	1	1	1	fear	1	0	0	0	1	0	2	789	394.5	3	4.66666666666667	7	6.33333333333333	4.66666666666667	0.113491533407013	0.967421566101701
8	5	Target	1	0	0	0	fear	0	1	1	1	0	0	NA	NA	NA	3	4.66666666666667	7	6.33333333333333	4.66666666666667	0.113491533407013	0.967421566101701
8	5	Distractor	1	1	0	1	fear	1	1	0	1	0	0	2	789	394.5	3	4.66666666666667	7	6.33333333333333	4.66666666666667	0.113491533407013	0.967421566101701
8	5	Target	1	0	0	0	fear	0	0	1	0	1	0	2	1626	813	3	4.66666666666667	7	6.33333333333333	4.66666666666667	0.113491533407013	0.967421566101701
8	5	Target	0	0	1	0	fear	0	0	1	0	0	0	2	1021	510.5	3	4.66666666666667	7	6.33333333333333	4.66666666666667	0.113491533407013	0.967421566101701
8	5	Distractor	1	0	0	0	fear	1	0	0	0	0	0	1	246	246	3	4.66666666666667	7	6.33333333333333	4.66666666666667	0.113491533407013	0.967421566101701
9	5	Distractor	1	0	1	1	tender	1	0	1	1	0	0	1	1018	1018	3	4.66666666666667	7	6.33333333333333	4.66666666666667	0.0919831509237935	3.09023230616781
9	5	Distractor	1	0	1	1	tender	1	0	1	1	0	0	NA	NA	NA	3	4.66666666666667	7	6.33333333333333	4.66666666666667	0.0919831509237935	3.09023230616781
9	5	Target	0	1	0	0	tender	0	0	0	1	0	0	1	279	279	3	4.66666666666667	7	6.33333333333333	4.66666666666667	0.0919831509237935	3.09023230616781
9	5	Distractor	0	1	0	0	tender	0	0	0	1	0	0	1	838	838	3	4.66666666666667	7	6.33333333333333	4.66666666666667	0.0919831509237935	3.09023230616781
9	5	Distractor	0	0	0	1	tender	0	1	0	0	0	0	1	361	361	3	4.66666666666667	7	6.33333333333333	4.66666666666667	0.0919831509237935	3.09023230616781
9	5	Target	0	1	0	0	tender	0	1	0	0	1	0	1	180	180	3	4.66666666666667	7	6.33333333333333	4.66666666666667	0.0919831509237935	3.09023230616781
9	5	Target	1	1	1	0	tender	1	1	1	0	0	0	1	248	248	3	4.66666666666667	7	6.33333333333333	4.66666666666667	0.0919831509237935	3.09023230616781
9	5	Target	1	1	1	0	tender	0	1	0	0	1	0	2	1002	501	3	4.66666666666667	7	6.33333333333333	4.66666666666667	0.0919831509237935	3.09023230616781
9	5	Distractor	1	0	1	1	tender	1	1	1	0	0	0	2	527	263.5	3	4.66666666666667	7	6.33333333333333	4.66666666666667	0.0919831509237935	3.09023230616781
9	5	Distractor	1	1	1	0	tender	1	0	1	1	0	0	2	493	246.5	3	4.66666666666667	7	6.33333333333333	4.66666666666667	0.0919831509237935	3.09023230616781
9	5	Target	0	0	0	1	tender	1	1	1	0	1	0	1	755	755	3	4.66666666666667	7	6.33333333333333	4.66666666666667	0.0919831509237935	3.09023230616781
9	5	Target	0	0	0	1	tender	0	0	0	1	0	0	1	1199	1199	3	4.66666666666667	7	6.33333333333333	4.66666666666667	0.0919831509237935	3.09023230616781
10	5	Distractor	1	0	1	0	happy	1	1	1	1	0	0	2	460	230	3	4.66666666666667	7	6.33333333333333	4.66666666666667	0.119320237840855	3.52095960546327
10	5	Target	1	0	1	0	happy	0	0	0	0	0	0	1	673	673	3	4.66666666666667	7	6.33333333333333	4.66666666666667	0.119320237840855	3.52095960546327
10	5	Target	1	1	1	1	happy	0	1	0	1	1	0	1	772	772	3	4.66666666666667	7	6.33333333333333	4.66666666666667	0.119320237840855	3.52095960546327
10	5	Distractor	0	0	0	0	happy	1	1	1	1	0	0	1	443	443	3	4.66666666666667	7	6.33333333333333	4.66666666666667	0.119320237840855	3.52095960546327
10	5	Target	1	1	1	1	happy	1	0	1	0	1	0	1	789	789	3	4.66666666666667	7	6.33333333333333	4.66666666666667	0.119320237840855	3.52095960546327
10	5	Target	0	0	0	0	happy	1	0	1	0	1	0	1	526	526	3	4.66666666666667	7	6.33333333333333	4.66666666666667	0.119320237840855	3.52095960546327
10	5	Distractor	0	1	0	1	happy	0	0	0	0	0	0	1	1084	1084	3	4.66666666666667	7	6.33333333333333	4.66666666666667	0.119320237840855	3.52095960546327
10	5	Distractor	0	1	0	1	happy	1	1	1	1	0	0	1	50	50	3	4.66666666666667	7	6.33333333333333	4.66666666666667	0.119320237840855	3.52095960546327
10	5	Distractor	1	0	1	0	happy	0	1	0	1	0	0	1	838	838	3	4.66666666666667	7	6.33333333333333	4.66666666666667	0.119320237840855	3.52095960546327
10	5	Target	0	0	0	0	happy	0	0	0	0	0	0	1	361	361	3	4.66666666666667	7	6.33333333333333	4.66666666666667	0.119320237840855	3.52095960546327
10	5	Distractor	1	1	1	1	happy	1	0	1	0	0	0	1	180	180	3	4.66666666666667	7	6.33333333333333	4.66666666666667	0.119320237840855	3.52095960546327
10	5	Target	0	1	0	1	happy	0	1	0	1	1	0	1	955	955	3	4.66666666666667	7	6.33333333333333	4.66666666666667	0.119320237840855	3.52095960546327
11	5	Target	1	1	0	1	fear	1	0	0	0	1	0	NA	NA	NA	3	4.66666666666667	7	6.33333333333333	4.66666666666667	0.134939456473638	2.65950500687236
11	5	Distractor	1	1	0	1	fear	0	0	1	0	0	0	1	1002	1002	3	4.66666666666667	7	6.33333333333333	4.66666666666667	0.134939456473638	2.65950500687236
11	5	Target	1	1	0	1	fear	0	1	1	1	0	0	1	410	410	3	4.66666666666667	7	6.33333333333333	4.66666666666667	0.134939456473638	2.65950500687236
11	5	Target	0	1	1	1	fear	0	0	1	0	0	0	1	1593	1593	3	4.66666666666667	7	6.33333333333333	4.66666666666667	0.134939456473638	2.65950500687236
11	5	Distractor	1	0	0	0	fear	1	0	0	0	0	0	1	838	838	3	4.66666666666667	7	6.33333333333333	4.66666666666667	0.134939456473638	2.65950500687236
11	5	Target	0	0	1	0	fear	0	1	1	1	0	0	2	722	361	3	4.66666666666667	7	6.33333333333333	4.66666666666667	0.134939456473638	2.65950500687236
11	5	Distractor	0	1	1	1	fear	1	1	0	1	0	0	2	624	312	3	4.66666666666667	7	6.33333333333333	4.66666666666667	0.134939456473638	2.65950500687236
11	5	Target	0	0	1	0	fear	0	1	1	1	1	0	2	692	346	3	4.66666666666667	7	6.33333333333333	4.66666666666667	0.134939456473638	2.65950500687236
11	5	Distractor	1	0	0	0	fear	1	1	0	1	0	0	1	98	98	3	4.66666666666667	7	6.33333333333333	4.66666666666667	0.134939456473638	2.65950500687236
11	5	Target	0	0	1	0	fear	1	0	0	0	0	0	1	690	690	3	4.66666666666667	7	6.33333333333333	4.66666666666667	0.134939456473638	2.65950500687236
11	5	Distractor	1	0	0	0	fear	0	0	1	0	0	0	NA	NA	NA	3	4.66666666666667	7	6.33333333333333	4.66666666666667	0.134939456473638	2.65950500687236
11	5	Distractor	0	1	1	1	fear	1	1	0	1	0	0	2	674	337	3	4.66666666666667	7	6.33333333333333	4.66666666666667	0.134939456473638	2.65950500687236
12	5	Distractor	0	1	0	0	tender	0	1	0	0	0	0	1	378	378	3	4.66666666666667	7	6.33333333333333	4.66666666666667	0.0703627399029933	3.52095960546327
12	5	Distractor	1	1	1	0	tender	1	1	1	0	0	0	1	362	362	3	4.66666666666667	7	6.33333333333333	4.66666666666667	0.0703627399029933	3.52095960546327
12	5	Target	1	1	1	0	tender	0	1	0	0	1	0	1	443	443	3	4.66666666666667	7	6.33333333333333	4.66666666666667	0.0703627399029933	3.52095960546327
12	5	Target	1	0	1	1	tender	0	0	0	1	0	0	2	542	271	3	4.66666666666667	7	6.33333333333333	4.66666666666667	0.0703627399029933	3.52095960546327
12	5	Distractor	0	1	0	0	tender	0	0	0	1	0	0	3	1266	422	3	4.66666666666667	7	6.33333333333333	4.66666666666667	0.0703627399029933	3.52095960546327
12	5	Distractor	0	0	0	1	tender	1	0	1	1	0	0	3	592	197.333333333333	3	4.66666666666667	7	6.33333333333333	4.66666666666667	0.0703627399029933	3.52095960546327
12	5	Distractor	0	0	0	1	tender	1	1	1	0	0	0	1	361	361	3	4.66666666666667	7	6.33333333333333	4.66666666666667	0.0703627399029933	3.52095960546327
12	5	Target	0	0	0	1	tender	1	1	1	0	1	0	2	424	212	3	4.66666666666667	7	6.33333333333333	4.66666666666667	0.0703627399029933	3.52095960546327
12	5	Target	1	0	1	1	tender	0	0	0	1	1	0	1	180	180	3	4.66666666666667	7	6.33333333333333	4.66666666666667	0.0703627399029933	3.52095960546327
12	5	Distractor	1	0	1	1	tender	1	0	1	1	0	0	1	493	493	3	4.66666666666667	7	6.33333333333333	4.66666666666667	0.0703627399029933	3.52095960546327
12	5	Target	1	1	1	0	tender	1	0	1	1	0	0	1	1100	1100	3	4.66666666666667	7	6.33333333333333	4.66666666666667	0.0703627399029933	3.52095960546327
12	5	Target	0	1	0	0	tender	0	1	0	0	1	0	2	591	295.5	3	4.66666666666667	7	6.33333333333333	4.66666666666667	0.0703627399029933	3.52095960546327
13	5	Target	1	1	0	0	sad	1	1	0	0	0	0	1	805	805	3	4.66666666666667	7	6.33333333333333	4.66666666666667	0.0579378306497764	3.09023230616781
13	5	Target	1	0	0	1	sad	0	0	1	1	0	0	1	229	229	3	4.66666666666667	7	6.33333333333333	4.66666666666667	0.0579378306497764	3.09023230616781
13	5	Distractor	1	0	0	1	sad	0	1	1	0	0	0	2	971	485.5	3	4.66666666666667	7	6.33333333333333	4.66666666666667	0.0579378306497764	3.09023230616781
13	5	Target	0	1	1	0	sad	1	0	0	1	1	0	1	756	756	3	4.66666666666667	7	6.33333333333333	4.66666666666667	0.0579378306497764	3.09023230616781
13	5	Distractor	0	1	1	0	sad	0	0	1	1	0	0	2	953	476.5	3	4.66666666666667	7	6.33333333333333	4.66666666666667	0.0579378306497764	3.09023230616781
13	5	Target	0	0	1	1	sad	1	0	0	1	1	0	NA	NA	NA	3	4.66666666666667	7	6.33333333333333	4.66666666666667	0.0579378306497764	3.09023230616781
13	5	Distractor	1	1	0	0	sad	1	1	0	0	0	0	1	182	182	3	4.66666666666667	7	6.33333333333333	4.66666666666667	0.0579378306497764	3.09023230616781
13	5	Distractor	0	0	1	1	sad	0	1	1	0	0	0	1	609	609	3	4.66666666666667	7	6.33333333333333	4.66666666666667	0.0579378306497764	3.09023230616781
13	5	Distractor	1	1	0	0	sad	1	1	0	0	0	0	2	657	328.5	3	4.66666666666667	7	6.33333333333333	4.66666666666667	0.0579378306497764	3.09023230616781
13	5	Target	0	1	1	0	sad	0	0	1	1	0	0	1	574	574	3	4.66666666666667	7	6.33333333333333	4.66666666666667	0.0579378306497764	3.09023230616781
13	5	Distractor	1	0	0	1	sad	0	1	1	0	0	0	3	722	240.666666666667	3	4.66666666666667	7	6.33333333333333	4.66666666666667	0.0579378306497764	3.09023230616781
13	5	Target	0	0	1	1	sad	1	0	0	1	1	0	2	692	346	3	4.66666666666667	7	6.33333333333333	4.66666666666667	0.0579378306497764	3.09023230616781
14	5	Target	0	0	1	0	fear	0	1	1	1	1	0	NA	NA	NA	3	4.66666666666667	7	6.33333333333333	4.66666666666667	0.0926216133337628	4.05765387226951
14	5	Target	0	0	1	0	fear	1	0	0	0	1	0	2	707	353.5	3	4.66666666666667	7	6.33333333333333	4.66666666666667	0.0926216133337628	4.05765387226951
14	5	Distractor	1	0	0	0	fear	0	0	1	0	0	0	1	262	262	3	4.66666666666667	7	6.33333333333333	4.66666666666667	0.0926216133337628	4.05765387226951
14	5	Distractor	1	0	0	0	fear	0	1	1	1	0	0	1	854	854	3	4.66666666666667	7	6.33333333333333	4.66666666666667	0.0926216133337628	4.05765387226951
14	5	Target	1	1	0	1	fear	0	1	1	1	1	0	1	575	575	3	4.66666666666667	7	6.33333333333333	4.66666666666667	0.0926216133337628	4.05765387226951
14	5	Distractor	1	1	0	1	fear	1	0	0	0	0	0	1	1051	1051	3	4.66666666666667	7	6.33333333333333	4.66666666666667	0.0926216133337628	4.05765387226951
14	5	Distractor	0	1	1	1	fear	1	1	0	1	0	0	1	691	691	3	4.66666666666667	7	6.33333333333333	4.66666666666667	0.0926216133337628	4.05765387226951
14	5	Distractor	1	0	0	0	fear	1	1	0	1	0	0	2	592	296	3	4.66666666666667	7	6.33333333333333	4.66666666666667	0.0926216133337628	4.05765387226951
14	5	Target	0	1	1	1	fear	0	0	1	0	1	0	1	789	789	3	4.66666666666667	7	6.33333333333333	4.66666666666667	0.0926216133337628	4.05765387226951
14	5	Target	0	1	1	1	fear	0	0	1	0	1	0	NA	NA	NA	3	4.66666666666667	7	6.33333333333333	4.66666666666667	0.0926216133337628	4.05765387226951
14	5	Target	1	1	0	1	fear	1	0	0	0	0	0	1	509	509	3	4.66666666666667	7	6.33333333333333	4.66666666666667	0.0926216133337628	4.05765387226951
14	5	Distractor	0	0	1	0	fear	1	1	0	1	0	0	2	1462	731	3	4.66666666666667	7	6.33333333333333	4.66666666666667	0.0926216133337628	4.05765387226951
15	5	Distractor	1	0	1	1	tender	1	1	1	0	0	0	1	476	476	3	4.66666666666667	7	6.33333333333333	4.66666666666667	0.192704614255985	4.05765387226951
15	5	Target	0	0	0	1	tender	1	1	1	0	0	0	1	1265	1265	3	4.66666666666667	7	6.33333333333333	4.66666666666667	0.192704614255985	4.05765387226951
15	5	Target	1	0	1	1	tender	0	0	0	1	1	0	2	346	173	3	4.66666666666667	7	6.33333333333333	4.66666666666667	0.192704614255985	4.05765387226951
15	5	Distractor	0	1	0	0	tender	0	1	0	0	0	0	2	888	444	3	4.66666666666667	7	6.33333333333333	4.66666666666667	0.192704614255985	4.05765387226951
15	5	Target	0	1	0	0	tender	0	1	0	0	1	0	2	624	312	3	4.66666666666667	7	6.33333333333333	4.66666666666667	0.192704614255985	4.05765387226951
15	5	Target	0	1	0	0	tender	1	0	1	1	1	0	1	690	690	3	4.66666666666667	7	6.33333333333333	4.66666666666667	0.192704614255985	4.05765387226951
15	5	Distractor	0	0	0	1	tender	1	0	1	1	0	0	NA	NA	NA	3	4.66666666666667	7	6.33333333333333	4.66666666666667	0.192704614255985	4.05765387226951
15	5	Distractor	1	0	1	1	tender	1	1	1	0	0	0	1	132	132	3	4.66666666666667	7	6.33333333333333	4.66666666666667	0.192704614255985	4.05765387226951
15	5	Target	0	0	0	1	tender	1	0	1	1	1	0	1	1298	1298	3	4.66666666666667	7	6.33333333333333	4.66666666666667	0.192704614255985	4.05765387226951
15	5	Distractor	1	1	1	0	tender	0	0	0	1	0	0	1	525	525	3	4.66666666666667	7	6.33333333333333	4.66666666666667	0.192704614255985	4.05765387226951
15	5	Distractor	1	1	1	0	tender	0	0	0	1	0	0	1	690	690	3	4.66666666666667	7	6.33333333333333	4.66666666666667	0.192704614255985	4.05765387226951
15	5	Target	1	1	1	0	tender	0	1	0	0	1	0	NA	NA	NA	3	4.66666666666667	7	6.33333333333333	4.66666666666667	0.192704614255985	4.05765387226951
16	5	Target	0	1	1	0	sad	1	1	0	0	0	0	1	591	591	3	4.66666666666667	7	6.33333333333333	4.66666666666667	0.15043411102599	3.52095960546327
16	5	Distractor	1	0	0	1	sad	0	0	1	1	0	0	NA	NA	NA	3	4.66666666666667	7	6.33333333333333	4.66666666666667	0.15043411102599	3.52095960546327
16	5	Target	1	1	0	0	sad	0	0	1	1	1	0	1	690	690	3	4.66666666666667	7	6.33333333333333	4.66666666666667	0.15043411102599	3.52095960546327
16	5	Target	1	0	0	1	sad	1	0	0	1	1	0	1	687	687	3	4.66666666666667	7	6.33333333333333	4.66666666666667	0.15043411102599	3.52095960546327
16	5	Distractor	0	0	1	1	sad	1	0	0	1	0	0	NA	NA	NA	3	4.66666666666667	7	6.33333333333333	4.66666666666667	0.15043411102599	3.52095960546327
16	5	Target	0	1	1	0	sad	1	0	0	1	1	0	1	1134	1134	3	4.66666666666667	7	6.33333333333333	4.66666666666667	0.15043411102599	3.52095960546327
16	5	Target	0	0	1	1	sad	0	0	1	1	1	0	NA	NA	NA	3	4.66666666666667	7	6.33333333333333	4.66666666666667	0.15043411102599	3.52095960546327
16	5	Target	1	1	0	0	sad	1	1	0	0	0	0	1	575	575	3	4.66666666666667	7	6.33333333333333	4.66666666666667	0.15043411102599	3.52095960546327
16	5	Distractor	1	0	0	1	sad	0	1	1	0	0	0	2	1971	985.5	3	4.66666666666667	7	6.33333333333333	4.66666666666667	0.15043411102599	3.52095960546327
16	5	Distractor	0	1	1	0	sad	1	1	0	0	0	0	NA	NA	NA	3	4.66666666666667	7	6.33333333333333	4.66666666666667	0.15043411102599	3.52095960546327
16	5	Distractor	0	0	1	1	sad	0	1	1	0	0	0	1	934	934	3	4.66666666666667	7	6.33333333333333	4.66666666666667	0.15043411102599	3.52095960546327
16	5	Distractor	1	1	0	0	sad	0	1	1	0	0	0	1	837	837	3	4.66666666666667	7	6.33333333333333	4.66666666666667	0.15043411102599	3.52095960546327
17	5	Distractor	1	0	0	0	noaudio	0	0	0	0	0	0	NA	NA	NA	3	4.66666666666667	7	6.33333333333333	4.66666666666667	0.233951378962271	NA
17	5	Target	0	1	0	0	noaudio	1	1	1	1	1	0	1	427	427	3	4.66666666666667	7	6.33333333333333	4.66666666666667	0.233951378962271	NA
17	5	Target	1	0	0	0	noaudio	0	1	0	1	1	0	1	1167	1167	3	4.66666666666667	7	6.33333333333333	4.66666666666667	0.233951378962271	NA
17	5	Distractor	0	1	0	0	noaudio	1	0	1	0	0	0	1	953	953	3	4.66666666666667	7	6.33333333333333	4.66666666666667	0.233951378962271	NA
17	5	Target	0	0	0	0	noaudio	1	0	1	0	0	0	1	723	723	3	4.66666666666667	7	6.33333333333333	4.66666666666667	0.233951378962271	NA
17	5	Distractor	1	1	0	0	noaudio	0	0	0	0	0	0	NA	NA	NA	3	4.66666666666667	7	6.33333333333333	4.66666666666667	0.233951378962271	NA
17	5	Target	0	1	0	0	noaudio	0	0	0	0	1	0	1	1084	1084	3	4.66666666666667	7	6.33333333333333	4.66666666666667	0.233951378962271	NA
17	5	Distractor	1	1	0	0	noaudio	1	1	1	1	0	0	1	395	395	3	4.66666666666667	7	6.33333333333333	4.66666666666667	0.233951378962271	NA
17	5	Distractor	0	0	0	0	noaudio	0	1	0	1	0	0	1	739	739	3	4.66666666666667	7	6.33333333333333	4.66666666666667	0.233951378962271	NA
17	5	Distractor	1	1	0	0	noaudio	1	0	1	0	0	0	2	822	411	3	4.66666666666667	7	6.33333333333333	4.66666666666667	0.233951378962271	NA
17	5	Target	0	0	0	0	noaudio	1	1	1	1	0	0	1	789	789	3	4.66666666666667	7	6.33333333333333	4.66666666666667	0.233951378962271	NA
17	5	Target	1	0	0	0	noaudio	0	1	0	1	1	0	NA	NA	NA	3	4.66666666666667	7	6.33333333333333	4.66666666666667	0.233951378962271	NA
18	5	Distractor	0	1	1	1	fear	0	0	1	0	0	0	1	806	806	3	4.66666666666667	7	6.33333333333333	4.66666666666667	0.102064413764334	3.52095960546327
18	5	Target	1	0	0	0	fear	0	0	1	0	1	0	2	328	164	3	4.66666666666667	7	6.33333333333333	4.66666666666667	0.102064413764334	3.52095960546327
18	5	Target	1	1	0	1	fear	0	1	1	1	0	0	2	787	393.5	3	4.66666666666667	7	6.33333333333333	4.66666666666667	0.102064413764334	3.52095960546327
18	5	Distractor	0	0	1	0	fear	0	1	1	1	0	0	2	443	221.5	3	4.66666666666667	7	6.33333333333333	4.66666666666667	0.102064413764334	3.52095960546327
18	5	Distractor	0	1	1	1	fear	1	0	0	0	0	0	1	441	441	3	4.66666666666667	7	6.33333333333333	4.66666666666667	0.102064413764334	3.52095960546327
18	5	Distractor	1	0	0	0	fear	1	1	0	1	0	0	2	986	493	3	4.66666666666667	7	6.33333333333333	4.66666666666667	0.102064413764334	3.52095960546327
18	5	Target	0	0	1	0	fear	1	0	0	0	1	0	1	246	246	3	4.66666666666667	7	6.33333333333333	4.66666666666667	0.102064413764334	3.52095960546327
18	5	Target	1	0	0	0	fear	1	1	0	1	1	0	1	396	396	3	4.66666666666667	7	6.33333333333333	4.66666666666667	0.102064413764334	3.52095960546327
18	5	Distractor	1	1	0	1	fear	0	1	1	1	0	0	NA	NA	NA	3	4.66666666666667	7	6.33333333333333	4.66666666666667	0.102064413764334	3.52095960546327
18	5	Distractor	0	1	1	1	fear	0	0	1	0	0	0	2	367	183.5	3	4.66666666666667	7	6.33333333333333	4.66666666666667	0.102064413764334	3.52095960546327
18	5	Target	0	0	1	0	fear	1	1	0	1	1	0	2	392	196	3	4.66666666666667	7	6.33333333333333	4.66666666666667	0.102064413764334	3.52095960546327
18	5	Target	1	1	0	1	fear	1	0	0	0	0	0	2	937	468.5	3	4.66666666666667	7	6.33333333333333	4.66666666666667	0.102064413764334	3.52095960546327
19	5	Distractor	0	1	1	1	fear	1	0	0	0	0	0	1	345	345	3	4.66666666666667	7	6.33333333333333	4.66666666666667	0.167449947854574	3.52095960546327
19	5	Distractor	1	0	0	0	fear	0	1	1	1	0	0	NA	NA	NA	3	4.66666666666667	7	6.33333333333333	4.66666666666667	0.167449947854574	3.52095960546327
19	5	Target	0	1	1	1	fear	0	0	1	0	1	0	1	214	214	3	4.66666666666667	7	6.33333333333333	4.66666666666667	0.167449947854574	3.52095960546327
19	5	Target	1	0	0	0	fear	0	1	1	1	1	0	2	1462	731	3	4.66666666666667	7	6.33333333333333	4.66666666666667	0.167449947854574	3.52095960546327
19	5	Target	1	0	0	0	fear	1	0	0	0	1	0	1	427	427	3	4.66666666666667	7	6.33333333333333	4.66666666666667	0.167449947854574	3.52095960546327
19	5	Distractor	0	0	1	0	fear	0	0	1	0	0	0	1	428	428	3	4.66666666666667	7	6.33333333333333	4.66666666666667	0.167449947854574	3.52095960546327
19	5	Distractor	0	0	1	0	fear	1	1	0	1	0	0	1	1084	1084	3	4.66666666666667	7	6.33333333333333	4.66666666666667	0.167449947854574	3.52095960546327
19	5	Distractor	0	1	1	1	fear	0	1	1	1	0	0	2	739	369.5	3	4.66666666666667	7	6.33333333333333	4.66666666666667	0.167449947854574	3.52095960546327
19	5	Distractor	1	1	0	1	fear	1	1	0	1	0	0	1	837	837	3	4.66666666666667	7	6.33333333333333	4.66666666666667	0.167449947854574	3.52095960546327
19	5	Target	1	1	0	1	fear	0	0	1	0	0	0	1	1133	1133	3	4.66666666666667	7	6.33333333333333	4.66666666666667	0.167449947854574	3.52095960546327
19	5	Target	0	0	1	0	fear	1	0	0	0	0	0	1	493	493	3	4.66666666666667	7	6.33333333333333	4.66666666666667	0.167449947854574	3.52095960546327
19	5	Target	1	1	0	1	fear	1	1	0	1	1	0	1	344	344	3	4.66666666666667	7	6.33333333333333	4.66666666666667	0.167449947854574	3.52095960546327
20	5	Distractor	1	0	1	0	happy	1	1	1	1	0	0	1	805	805	3	4.66666666666667	7	6.33333333333333	4.66666666666667	0.192617403732009	3.52095960546327
20	5	Distractor	0	1	0	1	happy	1	0	1	0	0	0	1	427	427	3	4.66666666666667	7	6.33333333333333	4.66666666666667	0.192617403732009	3.52095960546327
20	5	Distractor	1	1	1	1	happy	0	0	0	0	0	0	1	147	147	3	4.66666666666667	7	6.33333333333333	4.66666666666667	0.192617403732009	3.52095960546327
20	5	Target	1	0	1	0	happy	1	0	1	0	1	0	2	953	476.5	3	4.66666666666667	7	6.33333333333333	4.66666666666667	0.192617403732009	3.52095960546327
20	5	Distractor	1	1	1	1	happy	0	0	0	0	0	0	1	640	640	3	4.66666666666667	7	6.33333333333333	4.66666666666667	0.192617403732009	3.52095960546327
20	5	Target	1	1	1	1	happy	1	1	1	1	1	0	1	247	247	3	4.66666666666667	7	6.33333333333333	4.66666666666667	0.192617403732009	3.52095960546327
20	5	Target	0	0	0	0	happy	0	1	0	1	0	0	1	772	772	3	4.66666666666667	7	6.33333333333333	4.66666666666667	0.192617403732009	3.52095960546327
20	5	Distractor	0	0	0	0	happy	1	1	1	1	0	0	1	230	230	3	4.66666666666667	7	6.33333333333333	4.66666666666667	0.192617403732009	3.52095960546327
20	5	Target	0	0	0	0	happy	0	1	0	1	1	0	1	411	411	3	4.66666666666667	7	6.33333333333333	4.66666666666667	0.192617403732009	3.52095960546327
20	5	Target	1	0	1	0	happy	1	0	1	0	1	0	1	296	296	3	4.66666666666667	7	6.33333333333333	4.66666666666667	0.192617403732009	3.52095960546327
20	5	Distractor	0	1	0	1	happy	0	1	0	1	0	0	2	624	312	3	4.66666666666667	7	6.33333333333333	4.66666666666667	0.192617403732009	3.52095960546327
20	5	Target	0	1	0	1	happy	0	0	0	0	0	0	1	1281	1281	3	4.66666666666667	7	6.33333333333333	4.66666666666667	0.192617403732009	3.52095960546327
21	5	Distractor	1	0	0	1	sad	1	1	0	0	0	0	1	757	757	3	4.66666666666667	7	6.33333333333333	4.66666666666667	0.148887327636586	4.05765387226951
21	5	Distractor	1	0	0	1	sad	0	0	1	1	0	0	2	1346	673	3	4.66666666666667	7	6.33333333333333	4.66666666666667	0.148887327636586	4.05765387226951
21	5	Target	0	1	1	0	sad	0	1	1	0	1	0	1	197	197	3	4.66666666666667	7	6.33333333333333	4.66666666666667	0.148887327636586	4.05765387226951
21	5	Target	1	1	0	0	sad	0	1	1	0	1	0	1	442	442	3	4.66666666666667	7	6.33333333333333	4.66666666666667	0.148887327636586	4.05765387226951
21	5	Target	0	1	1	0	sad	1	0	0	1	1	0	1	887	887	3	4.66666666666667	7	6.33333333333333	4.66666666666667	0.148887327636586	4.05765387226951
21	5	Distractor	0	0	1	1	sad	1	1	0	0	0	0	1	871	871	3	4.66666666666667	7	6.33333333333333	4.66666666666667	0.148887327636586	4.05765387226951
21	5	Target	1	1	0	0	sad	1	0	0	1	1	0	1	706	706	3	4.66666666666667	7	6.33333333333333	4.66666666666667	0.148887327636586	4.05765387226951
21	5	Distractor	0	0	1	1	sad	0	1	1	0	0	0	NA	NA	NA	3	4.66666666666667	7	6.33333333333333	4.66666666666667	0.148887327636586	4.05765387226951
21	5	Distractor	0	1	1	0	sad	1	1	0	0	0	0	2	972	486	3	4.66666666666667	7	6.33333333333333	4.66666666666667	0.148887327636586	4.05765387226951
21	5	Target	0	0	1	1	sad	1	0	0	1	1	0	1	100	100	3	4.66666666666667	7	6.33333333333333	4.66666666666667	0.148887327636586	4.05765387226951
21	5	Target	1	0	0	1	sad	0	0	1	1	0	0	NA	NA	NA	3	4.66666666666667	7	6.33333333333333	4.66666666666667	0.148887327636586	4.05765387226951
21	5	Distractor	1	1	0	0	sad	0	0	1	1	0	0	1	1298	1298	3	4.66666666666667	7	6.33333333333333	4.66666666666667	0.148887327636586	4.05765387226951
22	5	Distractor	1	1	1	1	happy	0	0	0	0	0	0	2	689	344.5	3	4.66666666666667	7	6.33333333333333	4.66666666666667	0.15892486843197	3.09023230616781
22	5	Target	1	0	1	0	happy	1	0	1	0	0	0	NA	NA	NA	3	4.66666666666667	7	6.33333333333333	4.66666666666667	0.15892486843197	3.09023230616781
22	5	Distractor	0	0	0	0	happy	1	0	1	0	0	0	1	213	213	3	4.66666666666667	7	6.33333333333333	4.66666666666667	0.15892486843197	3.09023230616781
22	5	Target	1	1	1	1	happy	1	0	1	0	0	0	1	690	690	3	4.66666666666667	7	6.33333333333333	4.66666666666667	0.15892486843197	3.09023230616781
22	5	Distractor	1	0	1	0	happy	1	1	1	1	0	0	1	262	262	3	4.66666666666667	7	6.33333333333333	4.66666666666667	0.15892486843197	3.09023230616781
22	5	Target	1	0	1	0	happy	1	1	1	1	1	0	2	379	189.5	3	4.66666666666667	7	6.33333333333333	4.66666666666667	0.15892486843197	3.09023230616781
22	5	Distractor	0	0	0	0	happy	0	0	0	0	0	0	2	1116	558	3	4.66666666666667	7	6.33333333333333	4.66666666666667	0.15892486843197	3.09023230616781
22	5	Target	1	1	1	1	happy	0	1	0	1	1	0	3	936	312	3	4.66666666666667	7	6.33333333333333	4.66666666666667	0.15892486843197	3.09023230616781
22	5	Distractor	0	0	0	0	happy	1	1	1	1	0	0	1	361	361	3	4.66666666666667	7	6.33333333333333	4.66666666666667	0.15892486843197	3.09023230616781
22	5	Target	0	1	0	1	happy	0	0	0	0	0	0	1	558	558	3	4.66666666666667	7	6.33333333333333	4.66666666666667	0.15892486843197	3.09023230616781
22	5	Distractor	0	1	0	1	happy	0	1	0	1	0	0	2	806	403	3	4.66666666666667	7	6.33333333333333	4.66666666666667	0.15892486843197	3.09023230616781
22	5	Target	0	1	0	1	happy	0	1	0	1	1	0	1	805	805	3	4.66666666666667	7	6.33333333333333	4.66666666666667	0.15892486843197	3.09023230616781
23	5	Distractor	1	1	1	1	happy	1	1	1	1	0	0	1	263	263	3	4.66666666666667	7	6.33333333333333	4.66666666666667	0.154194006725803	3.52095960546327
23	5	Distractor	0	1	0	1	happy	1	1	1	1	0	0	3	1577	525.666666666667	3	4.66666666666667	7	6.33333333333333	4.66666666666667	0.154194006725803	3.52095960546327
23	5	Target	0	0	0	0	happy	0	0	0	0	1	0	2	477	238.5	3	4.66666666666667	7	6.33333333333333	4.66666666666667	0.154194006725803	3.52095960546327
23	5	Target	0	1	0	1	happy	1	0	1	0	0	0	1	378	378	3	4.66666666666667	7	6.33333333333333	4.66666666666667	0.154194006725803	3.52095960546327
23	5	Distractor	0	0	0	0	happy	1	0	1	0	0	0	1	164	164	3	4.66666666666667	7	6.33333333333333	4.66666666666667	0.154194006725803	3.52095960546327
23	5	Distractor	1	1	1	1	happy	0	1	0	1	0	0	1	148	148	3	4.66666666666667	7	6.33333333333333	4.66666666666667	0.154194006725803	3.52095960546327
23	5	Target	0	1	0	1	happy	1	1	1	1	1	0	NA	NA	NA	3	4.66666666666667	7	6.33333333333333	4.66666666666667	0.154194006725803	3.52095960546327
23	5	Target	0	0	0	0	happy	0	0	0	0	1	0	3	1249	416.333333333333	3	4.66666666666667	7	6.33333333333333	4.66666666666667	0.154194006725803	3.52095960546327
23	5	Target	1	0	1	0	happy	1	0	1	0	0	0	2	919	459.5	3	4.66666666666667	7	6.33333333333333	4.66666666666667	0.154194006725803	3.52095960546327
23	5	Target	1	0	1	0	happy	0	1	0	1	1	0	1	98	98	3	4.66666666666667	7	6.33333333333333	4.66666666666667	0.154194006725803	3.52095960546327
23	5	Distractor	1	0	1	0	happy	0	1	0	1	0	0	NA	NA	NA	3	4.66666666666667	7	6.33333333333333	4.66666666666667	0.154194006725803	3.52095960546327
23	5	Distractor	1	1	1	1	happy	0	0	0	0	0	0	3	1314	438	3	4.66666666666667	7	6.33333333333333	4.66666666666667	0.154194006725803	3.52095960546327
24	5	Target	1	0	0	1	sad	1	0	0	1	0	0	1	461	461	3	4.66666666666667	7	6.33333333333333	4.66666666666667	0.0840554770283713	3.09023230616781
24	5	Target	0	0	1	1	sad	1	0	0	1	1	0	1	625	625	3	4.66666666666667	7	6.33333333333333	4.66666666666667	0.0840554770283713	3.09023230616781
24	5	Distractor	1	0	0	1	sad	0	1	1	0	0	0	1	131	131	3	4.66666666666667	7	6.33333333333333	4.66666666666667	0.0840554770283713	3.09023230616781
24	5	Distractor	1	0	0	1	sad	1	1	0	0	0	0	3	1051	350.333333333333	3	4.66666666666667	7	6.33333333333333	4.66666666666667	0.0840554770283713	3.09023230616781
24	5	Target	0	1	1	0	sad	0	0	1	1	0	0	2	1231	615.5	3	4.66666666666667	7	6.33333333333333	4.66666666666667	0.0840554770283713	3.09023230616781
24	5	Target	0	0	1	1	sad	1	0	0	1	1	0	1	542	542	3	4.66666666666667	7	6.33333333333333	4.66666666666667	0.0840554770283713	3.09023230616781
24	5	Distractor	1	1	0	0	sad	1	1	0	0	0	0	1	493	493	3	4.66666666666667	7	6.33333333333333	4.66666666666667	0.0840554770283713	3.09023230616781
24	5	Distractor	1	1	0	0	sad	0	1	1	0	0	0	2	1101	550.5	3	4.66666666666667	7	6.33333333333333	4.66666666666667	0.0840554770283713	3.09023230616781
24	5	Distractor	0	0	1	1	sad	0	0	1	1	0	0	1	361	361	3	4.66666666666667	7	6.33333333333333	4.66666666666667	0.0840554770283713	3.09023230616781
24	5	Target	0	1	1	0	sad	0	1	1	0	0	0	1	164	164	3	4.66666666666667	7	6.33333333333333	4.66666666666667	0.0840554770283713	3.09023230616781
24	5	Distractor	0	1	1	0	sad	0	0	1	1	0	0	2	986	493	3	4.66666666666667	7	6.33333333333333	4.66666666666667	0.0840554770283713	3.09023230616781
24	5	Target	1	1	0	0	sad	1	1	0	0	1	0	1	132	132	3	4.66666666666667	7	6.33333333333333	4.66666666666667	0.0840554770283713	3.09023230616781
25	5	Distractor	1	0	1	0	happy	0	0	0	0	0	0	NA	NA	NA	3	4.66666666666667	7	6.33333333333333	4.66666666666667	0.193972114278711	1.9348431322034
25	5	Target	1	1	1	1	happy	1	0	1	0	1	0	1	1708	1708	3	4.66666666666667	7	6.33333333333333	4.66666666666667	0.193972114278711	1.9348431322034
25	5	Target	0	1	0	1	happy	0	1	0	1	1	0	1	987	987	3	4.66666666666667	7	6.33333333333333	4.66666666666667	0.193972114278711	1.9348431322034
25	5	Target	0	0	0	0	happy	0	1	0	1	1	0	1	969	969	3	4.66666666666667	7	6.33333333333333	4.66666666666667	0.193972114278711	1.9348431322034
25	5	Distractor	0	0	0	0	happy	0	0	0	0	0	0	1	165	165	3	4.66666666666667	7	6.33333333333333	4.66666666666667	0.193972114278711	1.9348431322034
25	5	Distractor	0	1	0	1	happy	0	1	0	1	0	1	1	394	394	3	4.66666666666667	7	6.33333333333333	4.66666666666667	0.193972114278711	1.9348431322034
25	5	Distractor	0	0	0	0	happy	1	1	1	1	0	0	1	904	904	3	4.66666666666667	7	6.33333333333333	4.66666666666667	0.193972114278711	1.9348431322034
25	5	Distractor	1	1	1	1	happy	1	0	1	0	0	0	1	442	442	3	4.66666666666667	7	6.33333333333333	4.66666666666667	0.193972114278711	1.9348431322034
25	5	Target	0	1	0	1	happy	1	0	1	0	0	0	NA	NA	NA	3	4.66666666666667	7	6.33333333333333	4.66666666666667	0.193972114278711	1.9348431322034
25	5	Target	1	0	1	0	happy	1	1	1	1	1	0	1	1100	1100	3	4.66666666666667	7	6.33333333333333	4.66666666666667	0.193972114278711	1.9348431322034
25	5	Distractor	1	0	1	0	happy	1	1	1	1	0	0	NA	NA	NA	3	4.66666666666667	7	6.33333333333333	4.66666666666667	0.193972114278711	1.9348431322034
25	5	Target	1	1	1	1	happy	0	0	0	0	1	0	1	197	197	3	4.66666666666667	7	6.33333333333333	4.66666666666667	0.193972114278711	1.9348431322034
26	5	Distractor	1	0	1	1	tender	0	1	0	0	0	0	1	164	164	3	4.66666666666667	7	6.33333333333333	4.66666666666667	0.0385715035005452	2.65950500687236
26	5	Target	1	1	1	0	tender	1	0	1	1	1	0	NA	NA	NA	3	4.66666666666667	7	6.33333333333333	4.66666666666667	0.0385715035005452	2.65950500687236
26	5	Distractor	0	1	0	0	tender	1	1	1	0	0	0	1	411	411	3	4.66666666666667	7	6.33333333333333	4.66666666666667	0.0385715035005452	2.65950500687236
26	5	Target	0	0	0	1	tender	0	0	0	1	0	0	2	1347	673.5	3	4.66666666666667	7	6.33333333333333	4.66666666666667	0.0385715035005452	2.65950500687236
26	5	Target	1	0	1	1	tender	1	0	1	1	0	0	2	345	172.5	3	4.66666666666667	7	6.33333333333333	4.66666666666667	0.0385715035005452	2.65950500687236
26	5	Distractor	0	1	0	0	tender	0	1	0	0	0	0	2	772	386	3	4.66666666666667	7	6.33333333333333	4.66666666666667	0.0385715035005452	2.65950500687236
26	5	Target	0	0	0	1	tender	1	0	1	1	1	0	1	427	427	3	4.66666666666667	7	6.33333333333333	4.66666666666667	0.0385715035005452	2.65950500687236
26	5	Target	1	1	1	0	tender	0	0	0	1	0	0	2	887	443.5	3	4.66666666666667	7	6.33333333333333	4.66666666666667	0.0385715035005452	2.65950500687236
26	5	Target	0	0	0	1	tender	1	1	1	0	0	0	1	279	279	3	4.66666666666667	7	6.33333333333333	4.66666666666667	0.0385715035005452	2.65950500687236
26	5	Distractor	1	0	1	1	tender	0	1	0	0	0	0	2	394	197	3	4.66666666666667	7	6.33333333333333	4.66666666666667	0.0385715035005452	2.65950500687236
26	5	Distractor	1	1	1	0	tender	0	0	0	1	0	0	2	509	254.5	3	4.66666666666667	7	6.33333333333333	4.66666666666667	0.0385715035005452	2.65950500687236
26	5	Distractor	0	1	0	0	tender	1	1	1	0	0	0	2	608	304	3	4.66666666666667	7	6.33333333333333	4.66666666666667	0.0385715035005452	2.65950500687236
27	5	Distractor	1	0	0	0	noaudio	1	0	1	0	0	0	2	658	329	3	4.66666666666667	7	6.33333333333333	4.66666666666667	0.182055999259204	NA
27	5	Target	0	1	0	0	noaudio	0	0	0	0	0	0	1	493	493	3	4.66666666666667	7	6.33333333333333	4.66666666666667	0.182055999259204	NA
27	5	Distractor	0	0	0	0	noaudio	1	0	1	0	0	0	1	887	887	3	4.66666666666667	7	6.33333333333333	4.66666666666667	0.182055999259204	NA
27	5	Distractor	0	1	0	0	noaudio	1	1	1	1	0	0	NA	NA	NA	3	4.66666666666667	7	6.33333333333333	4.66666666666667	0.182055999259204	NA
27	5	Target	1	0	0	0	noaudio	0	1	0	1	0	0	1	412	412	3	4.66666666666667	7	6.33333333333333	4.66666666666667	0.182055999259204	NA
27	5	Target	1	0	0	0	noaudio	0	0	0	0	1	0	1	938	938	3	4.66666666666667	7	6.33333333333333	4.66666666666667	0.182055999259204	NA
27	5	Distractor	0	0	0	0	noaudio	0	1	0	1	0	0	2	1214	607	3	4.66666666666667	7	6.33333333333333	4.66666666666667	0.182055999259204	NA
[truncated: 13,541 more rows]
