# Supplementary material for: Valence–arousal interactions between images and music: differential effects on memorisation, discrimination, and fixations
Source: PeerJ. 2026 Apr 21;14:e20781. doi: 10.7717/peerj.20781 (PMC13108460; doi:10.7717/peerj.20781)
Supplement: Supplemental Information 3 — The ’Code’ folder contains an R markdown script and its html version (to view code without running R). In the ’Data’ subfolder four datasets are provided: (1) a complete trial-level dataset with per-image data and all variables used in image-level analyses, (2) an aggregated dataset with per-trial variables used for trial-level models (e.g., d’), and (3–4) raw pretest ratings for the images and music pieces used in the experiment. The R Markdwon script loads the datasets automatically, when folder structure is as provided in this zip file. A Readme text file is included. [file peerj-14-20781-s003.zip › Analysis_R_code_Revision/Data/data_complete_aggregated_r_v2.csv]

Subject	Trial	MusicAffect	val_pre_exp	MT_mean	PA_mean	EM_mean	GM_mean	mean_pupil_per_trial	dprime_overall	dprime_congruence_condition	dprime_value_congruence_condition	Prop_fix_kong_value_9_24	img_val	img_arousal
1	1	fear	5	1	5	6	1	0.0348174671399823624565217391	3.52095960546327	dprime_valkong_new	6.04536435949655	0.0909090909090909090909090909	0	0
1	1	fear	5	1	5	6	1	0.0348174671399823624565217391	3.52095960546327	dprime_fullkong_new	6.04536435949655	0.0909090909090909090909090909	0	1
1	1	fear	5	1	5	6	1	0.0348174671399823624565217391	3.52095960546327	dprime_arousalkong_new	6.04536435949655	0.0909090909090909090909090909	1	1
1	1	fear	5	1	5	6	1	0.0348174671399823624565217391	3.52095960546327	dprime_fullinkong_new	0	0.0909090909090909090909090909	1	0
1	2	tender	5	1	5	6	1	-0.0329736657727520775362318841	3.52095960546327	dprime_valkong_new	2.7570751733363	0.15	1	1
1	2	tender	5	1	5	6	1	-0.0329736657727520775362318841	3.52095960546327	dprime_fullkong_new	6.04536435949655	0.15	1	0
1	2	tender	5	1	5	6	1	-0.0329736657727520775362318841	3.52095960546327	dprime_fullinkong_new	0	0.15	0	1
1	2	tender	5	1	5	6	1	-0.0329736657727520775362318841	3.52095960546327	dprime_arousalkong_new	0	0.15	0	0
1	3	happy	5	1	5	6	1	-0.1029558900636027510638297872	0.430727299295457	dprime_fullinkong_new	3.71901648545571	0.1578947368421052631578947368	0	0
1	3	happy	5	1	5	6	1	-0.1029558900636027510638297872	0.430727299295457	dprime_fullkong_new	0	0.1578947368421052631578947368	1	1
1	3	happy	5	1	5	6	1	-0.1029558900636027510638297872	0.430727299295457	dprime_valkong_new	-1.89562057474538	0.1578947368421052631578947368	1	0
1	3	happy	5	1	5	6	1	-0.1029558900636027510638297872	0.430727299295457	dprime_arousalkong_new	2.7570751733363	0.1578947368421052631578947368	0	1
1	4	sad	5	1	5	6	1	-0.1513461636468638631578947368	0.430727299295457	dprime_arousalkong_new	1.89562057474538	0.1363636363636363636363636364	1	0
1	4	sad	5	1	5	6	1	-0.1513461636468638631578947368	0.430727299295457	dprime_fullkong_new	-2.32634787404084	0.1363636363636363636363636364	0	0
1	4	sad	5	1	5	6	1	-0.1513461636468638631578947368	0.430727299295457	dprime_valkong_new	3.71901648545571	0.1363636363636363636363636364	0	1
1	4	sad	5	1	5	6	1	-0.1513461636468638631578947368	0.430727299295457	dprime_fullinkong_new	6.04536435949655	0.1363636363636363636363636364	1	1
1	5	tender	5	1	5	6	1	-0.0266427604750412634074074074	4.05765387226951	dprime_arousalkong_new	6.04536435949655	0.1578947368421052631578947368	0	0
1	5	tender	5	1	5	6	1	-0.0266427604750412634074074074	4.05765387226951	dprime_fullkong_new	6.04536435949655	0.1578947368421052631578947368	1	0
1	5	tender	5	1	5	6	1	-0.0266427604750412634074074074	4.05765387226951	dprime_fullinkong_new	0	0.1578947368421052631578947368	0	1
1	5	tender	5	1	5	6	1	-0.0266427604750412634074074074	4.05765387226951	dprime_valkong_new	6.04536435949655	0.1578947368421052631578947368	1	1
1	6	tender	5	1	5	6	1	-0.0396602991232611874074074074	2.12281074006611	dprime_fullinkong_new	1.89562057474538	0.1666666666666666666666666667	0	1
1	6	tender	5	1	5	6	1	-0.0396602991232611874074074074	2.12281074006611	dprime_fullkong_new	0	0.1666666666666666666666666667	1	0
1	6	tender	5	1	5	6	1	-0.0396602991232611874074074074	2.12281074006611	dprime_valkong_new	0	0.1666666666666666666666666667	1	1
1	6	tender	5	1	5	6	1	-0.0396602991232611874074074074	2.12281074006611	dprime_arousalkong_new	0	0.1666666666666666666666666667	0	0
1	7	happy	5	1	5	6	1	0.0268766388402549989565217391	3.52095960546327	dprime_valkong_new	2.32634787404084	0.1818181818181818181818181818	1	0
1	7	happy	5	1	5	6	1	0.0268766388402549989565217391	3.52095960546327	dprime_arousalkong_new	6.04536435949655	0.1818181818181818181818181818	0	1
1	7	happy	5	1	5	6	1	0.0268766388402549989565217391	3.52095960546327	dprime_fullkong_new	6.04536435949655	0.1818181818181818181818181818	1	1
1	7	happy	5	1	5	6	1	0.0268766388402549989565217391	3.52095960546327	dprime_fullinkong_new	0	0.1818181818181818181818181818	0	0
1	8	fear	5	1	5	6	1	-0.0454359180558676523488372093	3.09023230616781	dprime_fullkong_new	0	0.1578947368421052631578947368	0	1
1	8	fear	5	1	5	6	1	-0.0454359180558676523488372093	3.09023230616781	dprime_valkong_new	0	0.1578947368421052631578947368	0	0
1	8	fear	5	1	5	6	1	-0.0454359180558676523488372093	3.09023230616781	dprime_arousalkong_new	2.32634787404084	0.1578947368421052631578947368	1	1
1	8	fear	5	1	5	6	1	-0.0454359180558676523488372093	3.09023230616781	dprime_fullinkong_new	6.04536435949655	0.1578947368421052631578947368	1	0
1	9	sad	5	1	5	6	1	-0.1033115813381447256204379562	3.09023230616781	dprime_arousalkong_new	6.04536435949655	0.0526315789473684210526315789	1	0
1	9	sad	5	1	5	6	1	-0.1033115813381447256204379562	3.09023230616781	dprime_fullkong_new	1.89562057474538	0.0526315789473684210526315789	0	0
1	9	sad	5	1	5	6	1	-0.1033115813381447256204379562	3.09023230616781	dprime_fullinkong_new	0	0.0526315789473684210526315789	1	1
1	9	sad	5	1	5	6	1	-0.1033115813381447256204379562	3.09023230616781	dprime_valkong_new	2.32634787404084	0.0526315789473684210526315789	0	1
1	11	fear	5	1	5	6	1	-0.020758703312441986496350365	3.52095960546327	dprime_arousalkong_new	2.32634787404084	0.1666666666666666666666666667	1	1
1	11	fear	5	1	5	6	1	-0.020758703312441986496350365	3.52095960546327	dprime_valkong_new	6.04536435949655	0.1666666666666666666666666667	0	0
1	11	fear	5	1	5	6	1	-0.020758703312441986496350365	3.52095960546327	dprime_fullkong_new	6.04536435949655	0.1666666666666666666666666667	0	1
1	11	fear	5	1	5	6	1	-0.020758703312441986496350365	3.52095960546327	dprime_fullinkong_new	0	0.1666666666666666666666666667	1	0
1	12	happy	5	1	5	6	1	-0.1566658899821468157575757576	3.09023230616781	dprime_fullkong_new	0	0.125	1	1
1	12	happy	5	1	5	6	1	-0.1566658899821468157575757576	3.09023230616781	dprime_valkong_new	0	0.125	1	0
1	12	happy	5	1	5	6	1	-0.1566658899821468157575757576	3.09023230616781	dprime_fullinkong_new	2.32634787404084	0.125	0	0
1	12	happy	5	1	5	6	1	-0.1566658899821468157575757576	3.09023230616781	dprime_arousalkong_new	6.04536435949655	0.125	0	1
1	13	tender	5	1	5	6	1	-0.0441317436012192350735294118	3.09023230616781	dprime_fullinkong_new	2.32634787404084	0	0	1
1	13	tender	5	1	5	6	1	-0.0441317436012192350735294118	3.09023230616781	dprime_arousalkong_new	0	0	0	0
1	13	tender	5	1	5	6	1	-0.0441317436012192350735294118	3.09023230616781	dprime_fullkong_new	0	0	1	0
1	13	tender	5	1	5	6	1	-0.0441317436012192350735294118	3.09023230616781	dprime_valkong_new	6.04536435949655	0	1	1
1	14	happy	5	1	5	6	1	-0.038886070958751621231884058	3.52095960546327	dprime_fullkong_new	0	0.05	1	1
1	14	happy	5	1	5	6	1	-0.038886070958751621231884058	3.52095960546327	dprime_fullinkong_new	2.32634787404084	0.05	0	0
1	14	happy	5	1	5	6	1	-0.038886070958751621231884058	3.52095960546327	dprime_arousalkong_new	6.04536435949655	0.05	0	1
1	14	happy	5	1	5	6	1	-0.038886070958751621231884058	3.52095960546327	dprime_valkong_new	0	0.05	1	0
1	16	tender	5	1	5	6	1	-0.0151774401987668546350364964	2.65950500687236	dprime_fullkong_new	0	0.1052631578947368421052631579	1	0
1	16	tender	5	1	5	6	1	-0.0151774401987668546350364964	2.65950500687236	dprime_valkong_new	2.32634787404084	0.1052631578947368421052631579	1	1
1	16	tender	5	1	5	6	1	-0.0151774401987668546350364964	2.65950500687236	dprime_fullinkong_new	2.32634787404084	0.1052631578947368421052631579	0	1
1	16	tender	5	1	5	6	1	-0.0151774401987668546350364964	2.65950500687236	dprime_arousalkong_new	0	0.1052631578947368421052631579	0	0
1	17	tender	5	1	5	6	1	0.0325667067011063541605839416	3.52095960546327	dprime_arousalkong_new	0	0.1764705882352941176470588235	0	0
1	17	tender	5	1	5	6	1	0.0325667067011063541605839416	3.52095960546327	dprime_fullkong_new	2.32634787404084	0.1764705882352941176470588235	1	0
1	17	tender	5	1	5	6	1	0.0325667067011063541605839416	3.52095960546327	dprime_valkong_new	6.04536435949655	0.1764705882352941176470588235	1	1
1	17	tender	5	1	5	6	1	0.0325667067011063541605839416	3.52095960546327	dprime_fullinkong_new	6.04536435949655	0.1764705882352941176470588235	0	1
1	19	tender	5	1	5	6	1	-0.01584484889411653	2.65950500687236	dprime_valkong_new	0	0.08	1	1
1	19	tender	5	1	5	6	1	-0.01584484889411653	2.65950500687236	dprime_fullinkong_new	2.7570751733363	0.08	0	1
1	19	tender	5	1	5	6	1	-0.01584484889411653	2.65950500687236	dprime_arousalkong_new	0	0.08	0	0
1	19	tender	5	1	5	6	1	-0.01584484889411653	2.65950500687236	dprime_fullkong_new	0	0.08	1	0
1	20	sad	5	1	5	6	1	0.0114834383697202583649635036	3.52095960546327	dprime_fullinkong_new	2.32634787404084	0.1363636363636363636363636364	1	1
1	20	sad	5	1	5	6	1	0.0114834383697202583649635036	3.52095960546327	dprime_valkong_new	6.04536435949655	0.1363636363636363636363636364	0	1
1	20	sad	5	1	5	6	1	0.0114834383697202583649635036	3.52095960546327	dprime_arousalkong_new	6.04536435949655	0.1363636363636363636363636364	1	0
1	20	sad	5	1	5	6	1	0.0114834383697202583649635036	3.52095960546327	dprime_fullkong_new	0	0.1363636363636363636363636364	0	0
1	21	sad	5	1	5	6	1	-0.0927897994085527663909774436	0.536694266806244	dprime_fullinkong_new	-3.71901648545571	0.0666666666666666666666666667	1	1
1	21	sad	5	1	5	6	1	-0.0927897994085527663909774436	0.536694266806244	dprime_arousalkong_new	0	0.0666666666666666666666666667	1	0
1	21	sad	5	1	5	6	1	-0.0927897994085527663909774436	0.536694266806244	dprime_fullkong_new	0	0.0666666666666666666666666667	0	0
1	21	sad	5	1	5	6	1	-0.0927897994085527663909774436	0.536694266806244	dprime_valkong_new	2.32634787404084	0.0666666666666666666666666667	0	1
1	22	fear	5	1	5	6	1	-0.0525280877751060561654135338	2.65950500687236	dprime_fullkong_new	1.89562057474538	0.125	0	1
1	22	fear	5	1	5	6	1	-0.0525280877751060561654135338	2.65950500687236	dprime_fullinkong_new	2.32634787404084	0.125	1	0
1	22	fear	5	1	5	6	1	-0.0525280877751060561654135338	2.65950500687236	dprime_valkong_new	0	0.125	0	0
1	22	fear	5	1	5	6	1	-0.0525280877751060561654135338	2.65950500687236	dprime_arousalkong_new	0	0.125	1	1
1	23	happy	5	1	5	6	1	-0.1660587301055487894852941176	0.967421566101701	dprime_valkong_new	-2.32634787404084	0.1304347826086956521739130435	1	0
1	23	happy	5	1	5	6	1	-0.1660587301055487894852941176	0.967421566101701	dprime_fullinkong_new	6.04536435949655	0.1304347826086956521739130435	0	0
1	23	happy	5	1	5	6	1	-0.1660587301055487894852941176	0.967421566101701	dprime_fullkong_new	6.04536435949655	0.1304347826086956521739130435	1	1
1	23	happy	5	1	5	6	1	-0.1660587301055487894852941176	0.967421566101701	dprime_arousalkong_new	1.89562057474538	0.1304347826086956521739130435	0	1
1	24	happy	5	1	5	6	1	-0.0720280652811634913235294118	2.65950500687236	dprime_fullinkong_new	0	0.1111111111111111111111111111	0	0
1	24	happy	5	1	5	6	1	-0.0720280652811634913235294118	2.65950500687236	dprime_valkong_new	0	0.1111111111111111111111111111	1	0
1	24	happy	5	1	5	6	1	-0.0720280652811634913235294118	2.65950500687236	dprime_arousalkong_new	6.04536435949655	0.1111111111111111111111111111	0	1
1	24	happy	5	1	5	6	1	-0.0720280652811634913235294118	2.65950500687236	dprime_fullkong_new	6.04536435949655	0.1111111111111111111111111111	1	1
1	25	tender	5	1	5	6	1	0.033253541053463048598540146	2.65950500687236	dprime_valkong_new	6.04536435949655	0.1538461538461538461538461538	1	1
1	25	tender	5	1	5	6	1	0.033253541053463048598540146	2.65950500687236	dprime_fullkong_new	6.04536435949655	0.1538461538461538461538461538	1	0
1	25	tender	5	1	5	6	1	0.033253541053463048598540146	2.65950500687236	dprime_arousalkong_new	0	0.1538461538461538461538461538	0	0
1	25	tender	5	1	5	6	1	0.033253541053463048598540146	2.65950500687236	dprime_fullinkong_new	0	0.1538461538461538461538461538	0	1
1	26	happy	5	1	5	6	1	-0.1146238546869059678014184397	0.967421566101701	dprime_fullinkong_new	3.71901648545571	0.1176470588235294117647058824	0	0
1	26	happy	5	1	5	6	1	-0.1146238546869059678014184397	0.967421566101701	dprime_arousalkong_new	0	0.1176470588235294117647058824	0	1
1	26	happy	5	1	5	6	1	-0.1146238546869059678014184397	0.967421566101701	dprime_valkong_new	6.04536435949655	0.1176470588235294117647058824	1	0
1	26	happy	5	1	5	6	1	-0.1146238546869059678014184397	0.967421566101701	dprime_fullkong_new	2.32634787404084	0.1176470588235294117647058824	1	1
1	28	fear	5	1	5	6	1	-0.126133122504309519503649635	0.536694266806244	dprime_arousalkong_new	2.7570751733363	0.1304347826086956521739130435	1	1
1	28	fear	5	1	5	6	1	-0.126133122504309519503649635	0.536694266806244	dprime_fullkong_new	-6.04536435949655	0.1304347826086956521739130435	0	1
1	28	fear	5	1	5	6	1	-0.126133122504309519503649635	0.536694266806244	dprime_valkong_new	0	0.1304347826086956521739130435	0	0
1	28	fear	5	1	5	6	1	-0.126133122504309519503649635	0.536694266806244	dprime_fullinkong_new	0	0.1304347826086956521739130435	1	0
1	29	sad	5	1	5	6	1	0.0043800473018560844852941176	1.9348431322034	dprime_fullkong_new	0	0.0909090909090909090909090909	0	0
1	29	sad	5	1	5	6	1	0.0043800473018560844852941176	1.9348431322034	dprime_valkong_new	6.04536435949655	0.0909090909090909090909090909	0	1
1	29	sad	5	1	5	6	1	0.0043800473018560844852941176	1.9348431322034	dprime_arousalkong_new	3.71901648545571	0.0909090909090909090909090909	1	0
1	29	sad	5	1	5	6	1	0.0043800473018560844852941176	1.9348431322034	dprime_fullinkong_new	2.7570751733363	0.0909090909090909090909090909	1	1
1	30	happy	5	1	5	6	1	0.0670055626371839459090909091	1.39814886539716	dprime_fullinkong_new	2.32634787404084	0.2307692307692307692307692308	0	0
1	30	happy	5	1	5	6	1	0.0670055626371839459090909091	1.39814886539716	dprime_arousalkong_new	0	0.2307692307692307692307692308	0	1
1	30	happy	5	1	5	6	1	0.0670055626371839459090909091	1.39814886539716	dprime_fullkong_new	0	0.2307692307692307692307692308	1	1
1	30	happy	5	1	5	6	1	0.0670055626371839459090909091	1.39814886539716	dprime_valkong_new	6.04536435949655	0.2307692307692307692307692308	1	0
1	31	happy	5	1	5	6	1	0.0414801796757380083582089552	0.536694266806244	dprime_arousalkong_new	2.32634787404084	0	0	1
1	31	happy	5	1	5	6	1	0.0414801796757380083582089552	0.536694266806244	dprime_fullkong_new	2.32634787404084	0	1	1
1	31	happy	5	1	5	6	1	0.0414801796757380083582089552	0.536694266806244	dprime_fullinkong_new	0	0	0	0
1	31	happy	5	1	5	6	1	0.0414801796757380083582089552	0.536694266806244	dprime_valkong_new	-2.32634787404084	0	1	0
1	32	fear	5	1	5	6	1	0.0399839060554429325474452555	0.967421566101701	dprime_fullkong_new	2.32634787404084	0	0	1
1	32	fear	5	1	5	6	1	0.0399839060554429325474452555	0.967421566101701	dprime_fullinkong_new	3.71901648545571	0	1	0
1	32	fear	5	1	5	6	1	0.0399839060554429325474452555	0.967421566101701	dprime_valkong_new	0	0	0	0
1	32	fear	5	1	5	6	1	0.0399839060554429325474452555	0.967421566101701	dprime_arousalkong_new	2.32634787404084	0	1	1
1	33	fear	5	1	5	6	1	-0.0125767915134275583823529412	4.05765387226951	dprime_arousalkong_new	6.04536435949655	0	1	1
1	33	fear	5	1	5	6	1	-0.0125767915134275583823529412	4.05765387226951	dprime_fullkong_new	6.04536435949655	0	0	1
1	33	fear	5	1	5	6	1	-0.0125767915134275583823529412	4.05765387226951	dprime_valkong_new	2.32634787404084	0	0	0
1	33	fear	5	1	5	6	1	-0.0125767915134275583823529412	4.05765387226951	dprime_fullinkong_new	6.04536435949655	0	1	0
1	35	fear	5	1	5	6	1	0.0023381335354648440425531915	0.967421566101701	dprime_fullinkong_new	2.32634787404084	0.0555555555555555555555555556	1	0
1	35	fear	5	1	5	6	1	0.0023381335354648440425531915	0.967421566101701	dprime_fullkong_new	0	0.0555555555555555555555555556	0	1
1	35	fear	5	1	5	6	1	0.0023381335354648440425531915	0.967421566101701	dprime_valkong_new	6.04536435949655	0.0555555555555555555555555556	0	0
1	35	fear	5	1	5	6	1	0.0023381335354648440425531915	0.967421566101701	dprime_arousalkong_new	-3.71901648545571	0.0555555555555555555555555556	1	1
1	36	happy	5	1	5	6	1	-0.0007565067121468347517730496	2.65950500687236	dprime_valkong_new	0	0.2083333333333333333333333333	1	0
1	36	happy	5	1	5	6	1	-0.0007565067121468347517730496	2.65950500687236	dprime_fullkong_new	6.04536435949655	0.2083333333333333333333333333	1	1
1	36	happy	5	1	5	6	1	-0.0007565067121468347517730496	2.65950500687236	dprime_arousalkong_new	0	0.2083333333333333333333333333	0	1
1	36	happy	5	1	5	6	1	-0.0007565067121468347517730496	2.65950500687236	dprime_fullinkong_new	2.32634787404084	0.2083333333333333333333333333	0	0
2	1	tender	4	2	5.66666666666667	5.66666666666667	2	0.2703790446640469870588235294	1.39814886539716	dprime_fullinkong_new	3.71901648545571	0.1428571428571428571428571429	0	1
2	1	tender	4	2	5.66666666666667	5.66666666666667	2	0.2703790446640469870588235294	1.39814886539716	dprime_valkong_new	0	0.1428571428571428571428571429	1	1
2	1	tender	4	2	5.66666666666667	5.66666666666667	2	0.2703790446640469870588235294	1.39814886539716	dprime_fullkong_new	0	0.1428571428571428571428571429	1	0
2	1	tender	4	2	5.66666666666667	5.66666666666667	2	0.2703790446640469870588235294	1.39814886539716	dprime_arousalkong_new	6.04536435949655	0.1428571428571428571428571429	0	0
2	2	happy	4	2	5.66666666666667	5.66666666666667	2	-0.105187945553900106524822695	4.68643805155741	dprime_arousalkong_new	6.04536435949655	0.2222222222222222222222222222	0	1
2	2	happy	4	2	5.66666666666667	5.66666666666667	2	-0.105187945553900106524822695	4.68643805155741	dprime_valkong_new	6.04536435949655	0.2222222222222222222222222222	1	0
2	2	happy	4	2	5.66666666666667	5.66666666666667	2	-0.105187945553900106524822695	4.68643805155741	dprime_fullinkong_new	3.71901648545571	0.2222222222222222222222222222	0	0
2	2	happy	4	2	5.66666666666667	5.66666666666667	2	-0.105187945553900106524822695	4.68643805155741	dprime_fullkong_new	6.04536435949655	0.2222222222222222222222222222	1	1
2	3	sad	4	2	5.66666666666667	5.66666666666667	2	-0.1212327962279722821897810219	1.9348431322034	dprime_fullinkong_new	2.32634787404084	0.0769230769230769230769230769	1	1
2	3	sad	4	2	5.66666666666667	5.66666666666667	2	-0.1212327962279722821897810219	1.9348431322034	dprime_fullkong_new	6.04536435949655	0.0769230769230769230769230769	0	0
2	3	sad	4	2	5.66666666666667	5.66666666666667	2	-0.1212327962279722821897810219	1.9348431322034	dprime_arousalkong_new	3.71901648545571	0.0769230769230769230769230769	1	0
2	3	sad	4	2	5.66666666666667	5.66666666666667	2	-0.1212327962279722821897810219	1.9348431322034	dprime_valkong_new	6.04536435949655	0.0769230769230769230769230769	0	1
2	4	happy	4	2	5.66666666666667	5.66666666666667	2	-0.0251642594337590047913669065	4.68643805155741	dprime_fullkong_new	6.04536435949655	0.1538461538461538461538461538	1	1
2	4	happy	4	2	5.66666666666667	5.66666666666667	2	-0.0251642594337590047913669065	4.68643805155741	dprime_arousalkong_new	6.04536435949655	0.1538461538461538461538461538	0	1
2	4	happy	4	2	5.66666666666667	5.66666666666667	2	-0.0251642594337590047913669065	4.68643805155741	dprime_valkong_new	3.71901648545571	0.1538461538461538461538461538	1	0
2	4	happy	4	2	5.66666666666667	5.66666666666667	2	-0.0251642594337590047913669065	4.68643805155741	dprime_fullinkong_new	6.04536435949655	0.1538461538461538461538461538	0	0
2	5	tender	4	2	5.66666666666667	5.66666666666667	2	0.023511593373428303768115942	1.39814886539716	dprime_valkong_new	0	0.1111111111111111111111111111	1	1
2	5	tender	4	2	5.66666666666667	5.66666666666667	2	0.023511593373428303768115942	1.39814886539716	dprime_fullinkong_new	-1.89562057474538	0.1111111111111111111111111111	0	1
2	5	tender	4	2	5.66666666666667	5.66666666666667	2	0.023511593373428303768115942	1.39814886539716	dprime_arousalkong_new	6.04536435949655	0.1111111111111111111111111111	0	0
2	5	tender	4	2	5.66666666666667	5.66666666666667	2	0.023511593373428303768115942	1.39814886539716	dprime_fullkong_new	2.32634787404084	0.1111111111111111111111111111	1	0
2	6	happy	4	2	5.66666666666667	5.66666666666667	2	-0.1916293593194201233262411348	6.80924879162352	dprime_fullkong_new	6.04536435949655	0.1666666666666666666666666667	1	1
2	6	happy	4	2	5.66666666666667	5.66666666666667	2	-0.1916293593194201233262411348	6.80924879162352	dprime_arousalkong_new	6.04536435949655	0.1666666666666666666666666667	0	1
2	6	happy	4	2	5.66666666666667	5.66666666666667	2	-0.1916293593194201233262411348	6.80924879162352	dprime_fullinkong_new	6.04536435949655	0.1666666666666666666666666667	0	0
2	6	happy	4	2	5.66666666666667	5.66666666666667	2	-0.1916293593194201233262411348	6.80924879162352	dprime_valkong_new	6.04536435949655	0.1666666666666666666666666667	1	0
2	7	happy	4	2	5.66666666666667	5.66666666666667	2	-0.2483220532844085300709219858	6.80924879162352	dprime_valkong_new	6.04536435949655	0.0625	1	0
2	7	happy	4	2	5.66666666666667	5.66666666666667	2	-0.2483220532844085300709219858	6.80924879162352	dprime_fullinkong_new	6.04536435949655	0.0625	0	0
2	7	happy	4	2	5.66666666666667	5.66666666666667	2	-0.2483220532844085300709219858	6.80924879162352	dprime_arousalkong_new	6.04536435949655	0.0625	0	1
2	7	happy	4	2	5.66666666666667	5.66666666666667	2	-0.2483220532844085300709219858	6.80924879162352	dprime_fullkong_new	6.04536435949655	0.0625	1	1
2	8	tender	4	2	5.66666666666667	5.66666666666667	2	-0.0363638126343639065693430657	1.9348431322034	dprime_valkong_new	2.32634787404084	0.1052631578947368421052631579	1	1
2	8	tender	4	2	5.66666666666667	5.66666666666667	2	-0.0363638126343639065693430657	1.9348431322034	dprime_fullkong_new	6.04536435949655	0.1052631578947368421052631579	1	0
2	8	tender	4	2	5.66666666666667	5.66666666666667	2	-0.0363638126343639065693430657	1.9348431322034	dprime_arousalkong_new	-1.89562057474538	0.1052631578947368421052631579	0	0
2	8	tender	4	2	5.66666666666667	5.66666666666667	2	-0.0363638126343639065693430657	1.9348431322034	dprime_fullinkong_new	6.04536435949655	0.1052631578947368421052631579	0	1
2	9	happy	4	2	5.66666666666667	5.66666666666667	2	0.0460352635722514507092198582	1.9348431322034	dprime_valkong_new	6.04536435949655	0.1666666666666666666666666667	1	0
2	9	happy	4	2	5.66666666666667	5.66666666666667	2	0.0460352635722514507092198582	1.9348431322034	dprime_arousalkong_new	3.71901648545571	0.1666666666666666666666666667	0	1
2	9	happy	4	2	5.66666666666667	5.66666666666667	2	0.0460352635722514507092198582	1.9348431322034	dprime_fullkong_new	6.04536435949655	0.1666666666666666666666666667	1	1
2	9	happy	4	2	5.66666666666667	5.66666666666667	2	0.0460352635722514507092198582	1.9348431322034	dprime_fullinkong_new	0	0.1666666666666666666666666667	0	0
2	10	tender	4	2	5.66666666666667	5.66666666666667	2	0.0137819194986158520567375887	3.52095960546327	dprime_fullinkong_new	0	0.1578947368421052631578947368	0	1
2	10	tender	4	2	5.66666666666667	5.66666666666667	2	0.0137819194986158520567375887	3.52095960546327	dprime_fullkong_new	6.04536435949655	0.1578947368421052631578947368	1	0
2	10	tender	4	2	5.66666666666667	5.66666666666667	2	0.0137819194986158520567375887	3.52095960546327	dprime_arousalkong_new	2.32634787404084	0.1578947368421052631578947368	0	0
2	10	tender	4	2	5.66666666666667	5.66666666666667	2	0.0137819194986158520567375887	3.52095960546327	dprime_valkong_new	2.32634787404084	0.1578947368421052631578947368	1	1
2	11	tender	4	2	5.66666666666667	5.66666666666667	2	0.1378469319260534900751879699	4.05765387226951	dprime_arousalkong_new	6.04536435949655	0.0666666666666666666666666667	0	0
2	11	tender	4	2	5.66666666666667	5.66666666666667	2	0.1378469319260534900751879699	4.05765387226951	dprime_fullkong_new	2.32634787404084	0.0666666666666666666666666667	1	0
2	11	tender	4	2	5.66666666666667	5.66666666666667	2	0.1378469319260534900751879699	4.05765387226951	dprime_fullinkong_new	6.04536435949655	0.0666666666666666666666666667	0	1
2	11	tender	4	2	5.66666666666667	5.66666666666667	2	0.1378469319260534900751879699	4.05765387226951	dprime_valkong_new	6.04536435949655	0.0666666666666666666666666667	1	1
2	12	tender	4	2	5.66666666666667	5.66666666666667	2	-0.0922233420023271804044117647	0.967421566101701	dprime_arousalkong_new	-2.32634787404084	0.16	0	0
2	12	tender	4	2	5.66666666666667	5.66666666666667	2	-0.0922233420023271804044117647	0.967421566101701	dprime_fullinkong_new	6.04536435949655	0.16	0	1
2	12	tender	4	2	5.66666666666667	5.66666666666667	2	-0.0922233420023271804044117647	0.967421566101701	dprime_fullkong_new	2.32634787404084	0.16	1	0
2	12	tender	4	2	5.66666666666667	5.66666666666667	2	-0.0922233420023271804044117647	0.967421566101701	dprime_valkong_new	2.32634787404084	0.16	1	1
2	14	tender	4	2	5.66666666666667	5.66666666666667	2	-0.1292708531871502283687943262	0.430727299295457	dprime_arousalkong_new	0	0.05	0	0
2	14	tender	4	2	5.66666666666667	5.66666666666667	2	-0.1292708531871502283687943262	0.430727299295457	dprime_fullinkong_new	6.04536435949655	0.05	0	1
2	14	tender	4	2	5.66666666666667	5.66666666666667	2	-0.1292708531871502283687943262	0.430727299295457	dprime_fullkong_new	-2.32634787404084	0.05	1	0
2	14	tender	4	2	5.66666666666667	5.66666666666667	2	-0.1292708531871502283687943262	0.430727299295457	dprime_valkong_new	0	0.05	1	1
2	15	sad	4	2	5.66666666666667	5.66666666666667	2	-0.0976558974027426649635036496	1.39814886539716	dprime_fullkong_new	0	0.1363636363636363636363636364	0	0
2	15	sad	4	2	5.66666666666667	5.66666666666667	2	-0.0976558974027426649635036496	1.39814886539716	dprime_valkong_new	3.71901648545571	0.1363636363636363636363636364	0	1
2	15	sad	4	2	5.66666666666667	5.66666666666667	2	-0.0976558974027426649635036496	1.39814886539716	dprime_arousalkong_new	2.7570751733363	0.1363636363636363636363636364	1	0
2	15	sad	4	2	5.66666666666667	5.66666666666667	2	-0.0976558974027426649635036496	1.39814886539716	dprime_fullinkong_new	6.04536435949655	0.1363636363636363636363636364	1	1
2	16	tender	4	2	5.66666666666667	5.66666666666667	2	-0.1301484884228022229787234043	1.39814886539716	dprime_fullinkong_new	0	0	0	1
2	16	tender	4	2	5.66666666666667	5.66666666666667	2	-0.1301484884228022229787234043	1.39814886539716	dprime_fullkong_new	-3.71901648545571	0	1	0
2	16	tender	4	2	5.66666666666667	5.66666666666667	2	-0.1301484884228022229787234043	1.39814886539716	dprime_valkong_new	6.04536435949655	0	1	1
2	16	tender	4	2	5.66666666666667	5.66666666666667	2	-0.1301484884228022229787234043	1.39814886539716	dprime_arousalkong_new	6.04536435949655	0	0	0
2	17	fear	4	2	5.66666666666667	5.66666666666667	2	-0.0375830755939439895744680851	4.14974378475117	dprime_fullkong_new	6.04536435949655	0.0666666666666666666666666667	0	1
2	17	fear	4	2	5.66666666666667	5.66666666666667	2	-0.0375830755939439895744680851	4.14974378475117	dprime_valkong_new	3.71901648545571	0.0666666666666666666666666667	0	0
2	17	fear	4	2	5.66666666666667	5.66666666666667	2	-0.0375830755939439895744680851	4.14974378475117	dprime_arousalkong_new	3.71901648545571	0.0666666666666666666666666667	1	1
2	17	fear	4	2	5.66666666666667	5.66666666666667	2	-0.0375830755939439895744680851	4.14974378475117	dprime_fullinkong_new	6.04536435949655	0.0666666666666666666666666667	1	0
2	18	fear	4	2	5.66666666666667	5.66666666666667	2	-0.1131236770634143881560283688	1.9348431322034	dprime_fullinkong_new	2.32634787404084	0.125	1	0
2	18	fear	4	2	5.66666666666667	5.66666666666667	2	-0.1131236770634143881560283688	1.9348431322034	dprime_fullkong_new	6.04536435949655	0.125	0	1
2	18	fear	4	2	5.66666666666667	5.66666666666667	2	-0.1131236770634143881560283688	1.9348431322034	dprime_arousalkong_new	6.04536435949655	0.125	1	1
2	18	fear	4	2	5.66666666666667	5.66666666666667	2	-0.1131236770634143881560283688	1.9348431322034	dprime_valkong_new	0	0.125	0	0
2	20	fear	4	2	5.66666666666667	5.66666666666667	2	0.0328389378819469921985815603	0.430727299295457	dprime_fullkong_new	2.32634787404084	0.1904761904761904761904761905	0	1
2	20	fear	4	2	5.66666666666667	5.66666666666667	2	0.0328389378819469921985815603	0.430727299295457	dprime_arousalkong_new	2.32634787404084	0.1904761904761904761904761905	1	1
2	20	fear	4	2	5.66666666666667	5.66666666666667	2	0.0328389378819469921985815603	0.430727299295457	dprime_fullinkong_new	3.71901648545571	0.1904761904761904761904761905	1	0
2	20	fear	4	2	5.66666666666667	5.66666666666667	2	0.0328389378819469921985815603	0.430727299295457	dprime_valkong_new	-2.32634787404084	0.1904761904761904761904761905	0	0
2	21	fear	4	2	5.66666666666667	5.66666666666667	2	-0.1106957793769208975035460993	1.9348431322034	dprime_valkong_new	6.04536435949655	0.05	0	0
2	21	fear	4	2	5.66666666666667	5.66666666666667	2	-0.1106957793769208975035460993	1.9348431322034	dprime_fullinkong_new	-3.71901648545571	0.05	1	0
2	21	fear	4	2	5.66666666666667	5.66666666666667	2	-0.1106957793769208975035460993	1.9348431322034	dprime_arousalkong_new	6.04536435949655	0.05	1	1
2	21	fear	4	2	5.66666666666667	5.66666666666667	2	-0.1106957793769208975035460993	1.9348431322034	dprime_fullkong_new	6.04536435949655	0.05	0	1
2	22	happy	4	2	5.66666666666667	5.66666666666667	2	-0.1337977395138100100729927007	1.39814886539716	dprime_valkong_new	-3.71901648545571	0.1428571428571428571428571429	1	0
2	22	happy	4	2	5.66666666666667	5.66666666666667	2	-0.1337977395138100100729927007	1.39814886539716	dprime_fullkong_new	6.04536435949655	0.1428571428571428571428571429	1	1
2	22	happy	4	2	5.66666666666667	5.66666666666667	2	-0.1337977395138100100729927007	1.39814886539716	dprime_fullinkong_new	6.04536435949655	0.1428571428571428571428571429	0	0
2	22	happy	4	2	5.66666666666667	5.66666666666667	2	-0.1337977395138100100729927007	1.39814886539716	dprime_arousalkong_new	2.32634787404084	0.1428571428571428571428571429	0	1
2	23	happy	4	2	5.66666666666667	5.66666666666667	2	0.0149453179232509891313868613	1.39814886539716	dprime_valkong_new	2.32634787404084	0.0588235294117647058823529412	1	0
2	23	happy	4	2	5.66666666666667	5.66666666666667	2	0.0149453179232509891313868613	1.39814886539716	dprime_fullinkong_new	-1.89562057474538	0.0588235294117647058823529412	0	0
2	23	happy	4	2	5.66666666666667	5.66666666666667	2	0.0149453179232509891313868613	1.39814886539716	dprime_fullkong_new	6.04536435949655	0.0588235294117647058823529412	1	1
2	23	happy	4	2	5.66666666666667	5.66666666666667	2	0.0149453179232509891313868613	1.39814886539716	dprime_arousalkong_new	2.32634787404084	0.0588235294117647058823529412	0	1
2	24	sad	4	2	5.66666666666667	5.66666666666667	2	-0.2885769205410305314893617021	4.05765387226951	dprime_valkong_new	6.04536435949655	0.0909090909090909090909090909	0	1
2	24	sad	4	2	5.66666666666667	5.66666666666667	2	-0.2885769205410305314893617021	4.05765387226951	dprime_fullkong_new	6.04536435949655	0.0909090909090909090909090909	0	0
2	24	sad	4	2	5.66666666666667	5.66666666666667	2	-0.2885769205410305314893617021	4.05765387226951	dprime_arousalkong_new	2.32634787404084	0.0909090909090909090909090909	1	0
2	24	sad	4	2	5.66666666666667	5.66666666666667	2	-0.2885769205410305314893617021	4.05765387226951	dprime_fullinkong_new	6.04536435949655	0.0909090909090909090909090909	1	1
2	25	fear	4	2	5.66666666666667	5.66666666666667	2	-0.1094113937611389678857142857	6.80924879162352	dprime_fullkong_new	6.04536435949655	0.1764705882352941176470588235	0	1
2	25	fear	4	2	5.66666666666667	5.66666666666667	2	-0.1094113937611389678857142857	6.80924879162352	dprime_fullinkong_new	6.04536435949655	0.1764705882352941176470588235	1	0
2	25	fear	4	2	5.66666666666667	5.66666666666667	2	-0.1094113937611389678857142857	6.80924879162352	dprime_valkong_new	6.04536435949655	0.1764705882352941176470588235	0	0
2	25	fear	4	2	5.66666666666667	5.66666666666667	2	-0.1094113937611389678857142857	6.80924879162352	dprime_arousalkong_new	6.04536435949655	0.1764705882352941176470588235	1	1
2	26	sad	4	2	5.66666666666667	5.66666666666667	2	-0.2227460038976280763120567376	1.9348431322034	dprime_fullinkong_new	0	0.0714285714285714285714285714	1	1
2	26	sad	4	2	5.66666666666667	5.66666666666667	2	-0.2227460038976280763120567376	1.9348431322034	dprime_fullkong_new	6.04536435949655	0.0714285714285714285714285714	0	0
2	26	sad	4	2	5.66666666666667	5.66666666666667	2	-0.2227460038976280763120567376	1.9348431322034	dprime_arousalkong_new	0	0.0714285714285714285714285714	1	0
2	26	sad	4	2	5.66666666666667	5.66666666666667	2	-0.2227460038976280763120567376	1.9348431322034	dprime_valkong_new	6.04536435949655	0.0714285714285714285714285714	0	1
2	27	happy	4	2	5.66666666666667	5.66666666666667	2	-0.0641062884158057312765957447	1.9348431322034	dprime_valkong_new	0	0.2	1	0
2	27	happy	4	2	5.66666666666667	5.66666666666667	2	-0.0641062884158057312765957447	1.9348431322034	dprime_fullinkong_new	0	0.2	0	0
2	27	happy	4	2	5.66666666666667	5.66666666666667	2	-0.0641062884158057312765957447	1.9348431322034	dprime_fullkong_new	6.04536435949655	0.2	1	1
2	27	happy	4	2	5.66666666666667	5.66666666666667	2	-0.0641062884158057312765957447	1.9348431322034	dprime_arousalkong_new	6.04536435949655	0.2	0	1
2	28	happy	4	2	5.66666666666667	5.66666666666667	2	-0.0948970538279734983687943262	1.9348431322034	dprime_fullkong_new	6.04536435949655	0.1851851851851851851851851852	1	1
2	28	happy	4	2	5.66666666666667	5.66666666666667	2	-0.0948970538279734983687943262	1.9348431322034	dprime_valkong_new	-2.32634787404084	0.1851851851851851851851851852	1	0
2	28	happy	4	2	5.66666666666667	5.66666666666667	2	-0.0948970538279734983687943262	1.9348431322034	dprime_fullinkong_new	6.04536435949655	0.1851851851851851851851851852	0	0
2	28	happy	4	2	5.66666666666667	5.66666666666667	2	-0.0948970538279734983687943262	1.9348431322034	dprime_arousalkong_new	6.04536435949655	0.1851851851851851851851851852	0	1
2	29	sad	4	2	5.66666666666667	5.66666666666667	2	-0.0143066160104380316058394161	1.9348431322034	dprime_fullkong_new	6.04536435949655	0	0	0
2	29	sad	4	2	5.66666666666667	5.66666666666667	2	-0.0143066160104380316058394161	1.9348431322034	dprime_fullinkong_new	6.04536435949655	0	1	1
2	29	sad	4	2	5.66666666666667	5.66666666666667	2	-0.0143066160104380316058394161	1.9348431322034	dprime_arousalkong_new	2.32634787404084	0	1	0
2	29	sad	4	2	5.66666666666667	5.66666666666667	2	-0.0143066160104380316058394161	1.9348431322034	dprime_valkong_new	0	0	0	1
2	30	happy	4	2	5.66666666666667	5.66666666666667	2	-0.224911753266716736524822695	6.80924879162352	dprime_fullkong_new	6.04536435949655	0.1666666666666666666666666667	1	1
2	30	happy	4	2	5.66666666666667	5.66666666666667	2	-0.224911753266716736524822695	6.80924879162352	dprime_arousalkong_new	0	0.1666666666666666666666666667	0	1
2	30	happy	4	2	5.66666666666667	5.66666666666667	2	-0.224911753266716736524822695	6.80924879162352	dprime_fullinkong_new	6.04536435949655	0.1666666666666666666666666667	0	0
2	30	happy	4	2	5.66666666666667	5.66666666666667	2	-0.224911753266716736524822695	6.80924879162352	dprime_valkong_new	6.04536435949655	0.1666666666666666666666666667	1	0
2	31	tender	4	2	5.66666666666667	5.66666666666667	2	-0.0962862482380101349264705882	1.9348431322034	dprime_arousalkong_new	3.71901648545571	0.1666666666666666666666666667	0	0
2	31	tender	4	2	5.66666666666667	5.66666666666667	2	-0.0962862482380101349264705882	1.9348431322034	dprime_fullinkong_new	6.04536435949655	0.1666666666666666666666666667	0	1
2	31	tender	4	2	5.66666666666667	5.66666666666667	2	-0.0962862482380101349264705882	1.9348431322034	dprime_fullkong_new	2.32634787404084	0.1666666666666666666666666667	1	0
2	31	tender	4	2	5.66666666666667	5.66666666666667	2	-0.0962862482380101349264705882	1.9348431322034	dprime_valkong_new	6.04536435949655	0.1666666666666666666666666667	1	1
2	32	sad	4	2	5.66666666666667	5.66666666666667	2	-0.2372168688056364125	1.39814886539716	dprime_arousalkong_new	6.04536435949655	0.0555555555555555555555555556	1	0
2	32	sad	4	2	5.66666666666667	5.66666666666667	2	-0.2372168688056364125	1.39814886539716	dprime_fullinkong_new	6.04536435949655	0.0555555555555555555555555556	1	1
2	32	sad	4	2	5.66666666666667	5.66666666666667	2	-0.2372168688056364125	1.39814886539716	dprime_fullkong_new	-6.04536435949655	0.0555555555555555555555555556	0	0
2	32	sad	4	2	5.66666666666667	5.66666666666667	2	-0.2372168688056364125	1.39814886539716	dprime_valkong_new	6.04536435949655	0.0555555555555555555555555556	0	1
2	33	sad	4	2	5.66666666666667	5.66666666666667	2	-0.1382432759985234149645390071	1.9348431322034	dprime_valkong_new	2.32634787404084	0.2380952380952380952380952381	0	1
2	33	sad	4	2	5.66666666666667	5.66666666666667	2	-0.1382432759985234149645390071	1.9348431322034	dprime_fullkong_new	6.04536435949655	0.2380952380952380952380952381	0	0
2	33	sad	4	2	5.66666666666667	5.66666666666667	2	-0.1382432759985234149645390071	1.9348431322034	dprime_arousalkong_new	0	0.2380952380952380952380952381	1	0
2	33	sad	4	2	5.66666666666667	5.66666666666667	2	-0.1382432759985234149645390071	1.9348431322034	dprime_fullinkong_new	0	0.2380952380952380952380952381	1	1
2	34	happy	4	2	5.66666666666667	5.66666666666667	2	-0.0963434262638729472340425532	0.861454598590915	dprime_fullkong_new	6.04536435949655	0.2105263157894736842105263158	1	1
2	34	happy	4	2	5.66666666666667	5.66666666666667	2	-0.0963434262638729472340425532	0.861454598590915	dprime_arousalkong_new	2.32634787404084	0.2105263157894736842105263158	0	1
2	34	happy	4	2	5.66666666666667	5.66666666666667	2	-0.0963434262638729472340425532	0.861454598590915	dprime_valkong_new	3.71901648545571	0.2105263157894736842105263158	1	0
2	34	happy	4	2	5.66666666666667	5.66666666666667	2	-0.0963434262638729472340425532	0.861454598590915	dprime_fullinkong_new	-2.32634787404084	0.2105263157894736842105263158	0	0
2	35	tender	4	2	5.66666666666667	5.66666666666667	2	-0.1009312688650738981617647059	4.05765387226951	dprime_fullkong_new	2.7570751733363	0.1	1	0
2	35	tender	4	2	5.66666666666667	5.66666666666667	2	-0.1009312688650738981617647059	4.05765387226951	dprime_fullinkong_new	0	0.1	0	1
2	35	tender	4	2	5.66666666666667	5.66666666666667	2	-0.1009312688650738981617647059	4.05765387226951	dprime_valkong_new	6.04536435949655	0.1	1	1
2	35	tender	4	2	5.66666666666667	5.66666666666667	2	-0.1009312688650738981617647059	4.05765387226951	dprime_arousalkong_new	6.04536435949655	0.1	0	0
2	36	happy	4	2	5.66666666666667	5.66666666666667	2	-0.2032395621644167007092198582	3.52095960546327	dprime_valkong_new	0	0.1428571428571428571428571429	1	0
2	36	happy	4	2	5.66666666666667	5.66666666666667	2	-0.2032395621644167007092198582	3.52095960546327	dprime_arousalkong_new	0	0.1428571428571428571428571429	0	1
2	36	happy	4	2	5.66666666666667	5.66666666666667	2	-0.2032395621644167007092198582	3.52095960546327	dprime_fullkong_new	2.7570751733363	0.1428571428571428571428571429	1	1
2	36	happy	4	2	5.66666666666667	5.66666666666667	2	-0.2032395621644167007092198582	3.52095960546327	dprime_fullinkong_new	2.7570751733363	0.1428571428571428571428571429	0	0
3	1	happy	2	1.33333333333333	5.66666666666667	5.33333333333333	1.33333333333333	0.0226269914020940864822695035	4.05765387226951	dprime_fullinkong_new	2.32634787404084	0.2	0	0
3	1	happy	2	1.33333333333333	5.66666666666667	5.33333333333333	1.33333333333333	0.0226269914020940864822695035	4.05765387226951	dprime_valkong_new	6.04536435949655	0.2	1	0
3	1	happy	2	1.33333333333333	5.66666666666667	5.33333333333333	1.33333333333333	0.0226269914020940864822695035	4.05765387226951	dprime_fullkong_new	0	0.2	1	1
3	1	happy	2	1.33333333333333	5.66666666666667	5.33333333333333	1.33333333333333	0.0226269914020940864822695035	4.05765387226951	dprime_arousalkong_new	6.04536435949655	0.2	0	1
3	2	happy	2	1.33333333333333	5.66666666666667	5.33333333333333	1.33333333333333	0.0124852424875729310236220472	2.65950500687236	dprime_valkong_new	0	0.1666666666666666666666666667	1	0
3	2	happy	2	1.33333333333333	5.66666666666667	5.33333333333333	1.33333333333333	0.0124852424875729310236220472	2.65950500687236	dprime_fullinkong_new	0	0.1666666666666666666666666667	0	0
3	2	happy	2	1.33333333333333	5.66666666666667	5.33333333333333	1.33333333333333	0.0124852424875729310236220472	2.65950500687236	dprime_fullkong_new	2.32634787404084	0.1666666666666666666666666667	1	1
3	2	happy	2	1.33333333333333	5.66666666666667	5.33333333333333	1.33333333333333	0.0124852424875729310236220472	2.65950500687236	dprime_arousalkong_new	2.32634787404084	0.1666666666666666666666666667	0	1
3	3	tender	2	1.33333333333333	5.66666666666667	5.33333333333333	1.33333333333333	-0.0098632529035940767375886525	3.09023230616781	dprime_fullinkong_new	2.32634787404084	0.2142857142857142857142857143	0	1
3	3	tender	2	1.33333333333333	5.66666666666667	5.33333333333333	1.33333333333333	-0.0098632529035940767375886525	3.09023230616781	dprime_fullkong_new	1.89562057474538	0.2142857142857142857142857143	1	0
3	3	tender	2	1.33333333333333	5.66666666666667	5.33333333333333	1.33333333333333	-0.0098632529035940767375886525	3.09023230616781	dprime_valkong_new	6.04536435949655	0.2142857142857142857142857143	1	1
3	3	tender	2	1.33333333333333	5.66666666666667	5.33333333333333	1.33333333333333	-0.0098632529035940767375886525	3.09023230616781	dprime_arousalkong_new	0	0.2142857142857142857142857143	0	0
3	4	happy	2	1.33333333333333	5.66666666666667	5.33333333333333	1.33333333333333	0.0064290583410240561605839416	3.52095960546327	dprime_fullkong_new	0	0.1666666666666666666666666667	1	1
3	4	happy	2	1.33333333333333	5.66666666666667	5.33333333333333	1.33333333333333	0.0064290583410240561605839416	3.52095960546327	dprime_arousalkong_new	6.04536435949655	0.1666666666666666666666666667	0	1
3	4	happy	2	1.33333333333333	5.66666666666667	5.33333333333333	1.33333333333333	0.0064290583410240561605839416	3.52095960546327	dprime_valkong_new	2.32634787404084	0.1666666666666666666666666667	1	0
3	4	happy	2	1.33333333333333	5.66666666666667	5.33333333333333	1.33333333333333	0.0064290583410240561605839416	3.52095960546327	dprime_fullinkong_new	2.32634787404084	0.1666666666666666666666666667	0	0
3	5	fear	2	1.33333333333333	5.66666666666667	5.33333333333333	1.33333333333333	0.0639537931119872309090909091	0.967421566101701	dprime_fullinkong_new	6.04536435949655	0.2105263157894736842105263158	1	0
3	5	fear	2	1.33333333333333	5.66666666666667	5.33333333333333	1.33333333333333	0.0639537931119872309090909091	0.967421566101701	dprime_fullkong_new	0	0.2105263157894736842105263158	0	1
3	5	fear	2	1.33333333333333	5.66666666666667	5.33333333333333	1.33333333333333	0.0639537931119872309090909091	0.967421566101701	dprime_valkong_new	6.04536435949655	0.2105263157894736842105263158	0	0
3	5	fear	2	1.33333333333333	5.66666666666667	5.33333333333333	1.33333333333333	0.0639537931119872309090909091	0.967421566101701	dprime_arousalkong_new	-3.71901648545571	0.2105263157894736842105263158	1	1
3	7	fear	2	1.33333333333333	5.66666666666667	5.33333333333333	1.33333333333333	-0.0284839377149350706299212598	-2.65950500687236	dprime_fullinkong_new	-2.32634787404084	0.1578947368421052631578947368	1	0
3	7	fear	2	1.33333333333333	5.66666666666667	5.33333333333333	1.33333333333333	-0.0284839377149350706299212598	-2.65950500687236	dprime_arousalkong_new	0	0.1578947368421052631578947368	1	1
3	7	fear	2	1.33333333333333	5.66666666666667	5.33333333333333	1.33333333333333	-0.0284839377149350706299212598	-2.65950500687236	dprime_fullkong_new	0	0.1578947368421052631578947368	0	1
3	7	fear	2	1.33333333333333	5.66666666666667	5.33333333333333	1.33333333333333	-0.0284839377149350706299212598	-2.65950500687236	dprime_valkong_new	-2.32634787404084	0.1578947368421052631578947368	0	0
3	8	happy	2	1.33333333333333	5.66666666666667	5.33333333333333	1.33333333333333	0.0521925037184107696212121212	3.52095960546327	dprime_arousalkong_new	2.7570751733363	0.1111111111111111111111111111	0	1
3	8	happy	2	1.33333333333333	5.66666666666667	5.33333333333333	1.33333333333333	0.0521925037184107696212121212	3.52095960546327	dprime_valkong_new	2.32634787404084	0.1111111111111111111111111111	1	0
3	8	happy	2	1.33333333333333	5.66666666666667	5.33333333333333	1.33333333333333	0.0521925037184107696212121212	3.52095960546327	dprime_fullkong_new	0	0.1111111111111111111111111111	1	1
3	8	happy	2	1.33333333333333	5.66666666666667	5.33333333333333	1.33333333333333	0.0521925037184107696212121212	3.52095960546327	dprime_fullinkong_new	6.04536435949655	0.1111111111111111111111111111	0	0
3	9	happy	2	1.33333333333333	5.66666666666667	5.33333333333333	1.33333333333333	-0.0281230023651847335106382979	3.52095960546327	dprime_fullinkong_new	6.04536435949655	0.1875	0	0
3	9	happy	2	1.33333333333333	5.66666666666667	5.33333333333333	1.33333333333333	-0.0281230023651847335106382979	3.52095960546327	dprime_fullkong_new	0	0.1875	1	1
3	9	happy	2	1.33333333333333	5.66666666666667	5.33333333333333	1.33333333333333	-0.0281230023651847335106382979	3.52095960546327	dprime_arousalkong_new	2.32634787404084	0.1875	0	1
3	9	happy	2	1.33333333333333	5.66666666666667	5.33333333333333	1.33333333333333	-0.0281230023651847335106382979	3.52095960546327	dprime_valkong_new	6.04536435949655	0.1875	1	0
3	10	happy	2	1.33333333333333	5.66666666666667	5.33333333333333	1.33333333333333	-0.0723663148079302893602941176	3.09023230616781	dprime_valkong_new	6.04536435949655	0.1666666666666666666666666667	1	0
3	10	happy	2	1.33333333333333	5.66666666666667	5.33333333333333	1.33333333333333	-0.0723663148079302893602941176	3.09023230616781	dprime_fullinkong_new	6.04536435949655	0.1666666666666666666666666667	0	0
3	10	happy	2	1.33333333333333	5.66666666666667	5.33333333333333	1.33333333333333	-0.0723663148079302893602941176	3.09023230616781	dprime_fullkong_new	0	0.1666666666666666666666666667	1	1
3	10	happy	2	1.33333333333333	5.66666666666667	5.33333333333333	1.33333333333333	-0.0723663148079302893602941176	3.09023230616781	dprime_arousalkong_new	0	0.1666666666666666666666666667	0	1
3	12	fear	2	1.33333333333333	5.66666666666667	5.33333333333333	1.33333333333333	0.0666664202411275223816793893	3.09023230616781	dprime_valkong_new	0	0.125	0	0
3	12	fear	2	1.33333333333333	5.66666666666667	5.33333333333333	1.33333333333333	0.0666664202411275223816793893	3.09023230616781	dprime_fullinkong_new	0	0.125	1	0
3	12	fear	2	1.33333333333333	5.66666666666667	5.33333333333333	1.33333333333333	0.0666664202411275223816793893	3.09023230616781	dprime_arousalkong_new	6.04536435949655	0.125	1	1
3	12	fear	2	1.33333333333333	5.66666666666667	5.33333333333333	1.33333333333333	0.0666664202411275223816793893	3.09023230616781	dprime_fullkong_new	2.32634787404084	0.125	0	1
3	13	sad	2	1.33333333333333	5.66666666666667	5.33333333333333	1.33333333333333	0.0749178616690456263358778626	2.65950500687236	dprime_fullkong_new	0	0.15	0	0
3	13	sad	2	1.33333333333333	5.66666666666667	5.33333333333333	1.33333333333333	0.0749178616690456263358778626	2.65950500687236	dprime_arousalkong_new	0	0.15	1	0
3	13	sad	2	1.33333333333333	5.66666666666667	5.33333333333333	1.33333333333333	0.0749178616690456263358778626	2.65950500687236	dprime_valkong_new	2.7570751733363	0.15	0	1
3	13	sad	2	1.33333333333333	5.66666666666667	5.33333333333333	1.33333333333333	0.0749178616690456263358778626	2.65950500687236	dprime_fullinkong_new	0	0.15	1	1
3	14	tender	2	1.33333333333333	5.66666666666667	5.33333333333333	1.33333333333333	0.035052447164345577299270073	3.09023230616781	dprime_valkong_new	0	0.1904761904761904761904761905	1	1
3	14	tender	2	1.33333333333333	5.66666666666667	5.33333333333333	1.33333333333333	0.035052447164345577299270073	3.09023230616781	dprime_fullkong_new	0	0.1904761904761904761904761905	1	0
3	14	tender	2	1.33333333333333	5.66666666666667	5.33333333333333	1.33333333333333	0.035052447164345577299270073	3.09023230616781	dprime_fullinkong_new	2.32634787404084	0.1904761904761904761904761905	0	1
3	14	tender	2	1.33333333333333	5.66666666666667	5.33333333333333	1.33333333333333	0.035052447164345577299270073	3.09023230616781	dprime_arousalkong_new	2.7570751733363	0.1904761904761904761904761905	0	0
3	15	sad	2	1.33333333333333	5.66666666666667	5.33333333333333	1.33333333333333	0.0181148718147572809621212121	0	dprime_arousalkong_new	0	0.1904761904761904761904761905	1	0
3	15	sad	2	1.33333333333333	5.66666666666667	5.33333333333333	1.33333333333333	0.0181148718147572809621212121	0	dprime_fullkong_new	-6.04536435949655	0.1904761904761904761904761905	0	0
3	15	sad	2	1.33333333333333	5.66666666666667	5.33333333333333	1.33333333333333	0.0181148718147572809621212121	0	dprime_fullinkong_new	0	0.1904761904761904761904761905	1	1
3	15	sad	2	1.33333333333333	5.66666666666667	5.33333333333333	1.33333333333333	0.0181148718147572809621212121	0	dprime_valkong_new	6.04536435949655	0.1904761904761904761904761905	0	1
3	16	tender	2	1.33333333333333	5.66666666666667	5.33333333333333	1.33333333333333	-0.0757015529243663561029411765	3.52095960546327	dprime_arousalkong_new	2.32634787404084	0.1333333333333333333333333333	0	0
3	16	tender	2	1.33333333333333	5.66666666666667	5.33333333333333	1.33333333333333	-0.0757015529243663561029411765	3.52095960546327	dprime_fullinkong_new	0	0.1333333333333333333333333333	0	1
3	16	tender	2	1.33333333333333	5.66666666666667	5.33333333333333	1.33333333333333	-0.0757015529243663561029411765	3.52095960546327	dprime_fullkong_new	6.04536435949655	0.1333333333333333333333333333	1	0
3	16	tender	2	1.33333333333333	5.66666666666667	5.33333333333333	1.33333333333333	-0.0757015529243663561029411765	3.52095960546327	dprime_valkong_new	2.32634787404084	0.1333333333333333333333333333	1	1
3	17	tender	2	1.33333333333333	5.66666666666667	5.33333333333333	1.33333333333333	-0.0607892040315817794696969697	3.09023230616781	dprime_arousalkong_new	2.32634787404084	0.2105263157894736842105263158	0	0
3	17	tender	2	1.33333333333333	5.66666666666667	5.33333333333333	1.33333333333333	-0.0607892040315817794696969697	3.09023230616781	dprime_valkong_new	6.04536435949655	0.2105263157894736842105263158	1	1
3	17	tender	2	1.33333333333333	5.66666666666667	5.33333333333333	1.33333333333333	-0.0607892040315817794696969697	3.09023230616781	dprime_fullkong_new	0	0.2105263157894736842105263158	1	0
3	17	tender	2	1.33333333333333	5.66666666666667	5.33333333333333	1.33333333333333	-0.0607892040315817794696969697	3.09023230616781	dprime_fullinkong_new	2.32634787404084	0.2105263157894736842105263158	0	1
3	20	fear	2	1.33333333333333	5.66666666666667	5.33333333333333	1.33333333333333	0.136376946863494187196969697	0.536694266806244	dprime_fullkong_new	0	0.1538461538461538461538461538	0	1
3	20	fear	2	1.33333333333333	5.66666666666667	5.33333333333333	1.33333333333333	0.136376946863494187196969697	0.536694266806244	dprime_fullinkong_new	0	0.1538461538461538461538461538	1	0
3	20	fear	2	1.33333333333333	5.66666666666667	5.33333333333333	1.33333333333333	0.136376946863494187196969697	0.536694266806244	dprime_arousalkong_new	2.32634787404084	0.1538461538461538461538461538	1	1
3	20	fear	2	1.33333333333333	5.66666666666667	5.33333333333333	1.33333333333333	0.136376946863494187196969697	0.536694266806244	dprime_valkong_new	3.71901648545571	0.1538461538461538461538461538	0	0
3	21	fear	2	1.33333333333333	5.66666666666667	5.33333333333333	1.33333333333333	0.0375182714687843346610169492	0.967421566101701	dprime_fullkong_new	-2.32634787404084	0.1333333333333333333333333333	0	1
3	21	fear	2	1.33333333333333	5.66666666666667	5.33333333333333	1.33333333333333	0.0375182714687843346610169492	0.967421566101701	dprime_fullinkong_new	6.04536435949655	0.1333333333333333333333333333	1	0
3	21	fear	2	1.33333333333333	5.66666666666667	5.33333333333333	1.33333333333333	0.0375182714687843346610169492	0.967421566101701	dprime_arousalkong_new	6.04536435949655	0.1333333333333333333333333333	1	1
3	21	fear	2	1.33333333333333	5.66666666666667	5.33333333333333	1.33333333333333	0.0375182714687843346610169492	0.967421566101701	dprime_valkong_new	1.89562057474538	0.1333333333333333333333333333	0	0
3	22	happy	2	1.33333333333333	5.66666666666667	5.33333333333333	1.33333333333333	0.0720528808592550896875	2.65950500687236	dprime_fullinkong_new	0	0.1739130434782608695652173913	0	0
3	22	happy	2	1.33333333333333	5.66666666666667	5.33333333333333	1.33333333333333	0.0720528808592550896875	2.65950500687236	dprime_arousalkong_new	2.32634787404084	0.1739130434782608695652173913	0	1
3	22	happy	2	1.33333333333333	5.66666666666667	5.33333333333333	1.33333333333333	0.0720528808592550896875	2.65950500687236	dprime_fullkong_new	2.32634787404084	0.1739130434782608695652173913	1	1
3	22	happy	2	1.33333333333333	5.66666666666667	5.33333333333333	1.33333333333333	0.0720528808592550896875	2.65950500687236	dprime_valkong_new	0	0.1739130434782608695652173913	1	0
3	23	happy	2	1.33333333333333	5.66666666666667	5.33333333333333	1.33333333333333	0.1238956649257009243880597015	0	dprime_fullkong_new	0	0.1052631578947368421052631579	1	1
3	23	happy	2	1.33333333333333	5.66666666666667	5.33333333333333	1.33333333333333	0.1238956649257009243880597015	0	dprime_arousalkong_new	0	0.1052631578947368421052631579	0	1
3	23	happy	2	1.33333333333333	5.66666666666667	5.33333333333333	1.33333333333333	0.1238956649257009243880597015	0	dprime_fullinkong_new	-3.71901648545571	0.1052631578947368421052631579	0	0
3	23	happy	2	1.33333333333333	5.66666666666667	5.33333333333333	1.33333333333333	0.1238956649257009243880597015	0	dprime_valkong_new	0	0.1052631578947368421052631579	1	0
3	24	fear	2	1.33333333333333	5.66666666666667	5.33333333333333	1.33333333333333	0.0947461846376547898540145985	3.09023230616781	dprime_arousalkong_new	0	0.0588235294117647058823529412	1	1
3	24	fear	2	1.33333333333333	5.66666666666667	5.33333333333333	1.33333333333333	0.0947461846376547898540145985	3.09023230616781	dprime_valkong_new	2.7570751733363	0.0588235294117647058823529412	0	0
3	24	fear	2	1.33333333333333	5.66666666666667	5.33333333333333	1.33333333333333	0.0947461846376547898540145985	3.09023230616781	dprime_fullinkong_new	0	0.0588235294117647058823529412	1	0
3	24	fear	2	1.33333333333333	5.66666666666667	5.33333333333333	1.33333333333333	0.0947461846376547898540145985	3.09023230616781	dprime_fullkong_new	2.32634787404084	0.0588235294117647058823529412	0	1
3	25	fear	2	1.33333333333333	5.66666666666667	5.33333333333333	1.33333333333333	0.0934372392984555712878787879	0.536694266806244	dprime_arousalkong_new	3.71901648545571	0.0666666666666666666666666667	1	1
3	25	fear	2	1.33333333333333	5.66666666666667	5.33333333333333	1.33333333333333	0.0934372392984555712878787879	0.536694266806244	dprime_fullkong_new	2.32634787404084	0.0666666666666666666666666667	0	1
3	25	fear	2	1.33333333333333	5.66666666666667	5.33333333333333	1.33333333333333	0.0934372392984555712878787879	0.536694266806244	dprime_valkong_new	0	0.0666666666666666666666666667	0	0
3	25	fear	2	1.33333333333333	5.66666666666667	5.33333333333333	1.33333333333333	0.0934372392984555712878787879	0.536694266806244	dprime_fullinkong_new	0	0.0666666666666666666666666667	1	0
3	26	fear	2	1.33333333333333	5.66666666666667	5.33333333333333	1.33333333333333	0.014306814468207771864	0.536694266806244	dprime_arousalkong_new	0	0.1428571428571428571428571429	1	1
3	26	fear	2	1.33333333333333	5.66666666666667	5.33333333333333	1.33333333333333	0.014306814468207771864	0.536694266806244	dprime_fullinkong_new	0	0.1428571428571428571428571429	1	0
3	26	fear	2	1.33333333333333	5.66666666666667	5.33333333333333	1.33333333333333	0.014306814468207771864	0.536694266806244	dprime_fullkong_new	2.7570751733363	0.1428571428571428571428571429	0	1
3	26	fear	2	1.33333333333333	5.66666666666667	5.33333333333333	1.33333333333333	0.014306814468207771864	0.536694266806244	dprime_valkong_new	-1.89562057474538	0.1428571428571428571428571429	0	0
3	27	fear	2	1.33333333333333	5.66666666666667	5.33333333333333	1.33333333333333	-0.026584579116685650616	0.536694266806244	dprime_fullkong_new	6.04536435949655	0.0588235294117647058823529412	0	1
3	27	fear	2	1.33333333333333	5.66666666666667	5.33333333333333	1.33333333333333	-0.026584579116685650616	0.536694266806244	dprime_arousalkong_new	-6.04536435949655	0.0588235294117647058823529412	1	1
3	27	fear	2	1.33333333333333	5.66666666666667	5.33333333333333	1.33333333333333	-0.026584579116685650616	0.536694266806244	dprime_valkong_new	0	0.0588235294117647058823529412	0	0
3	27	fear	2	1.33333333333333	5.66666666666667	5.33333333333333	1.33333333333333	-0.026584579116685650616	0.536694266806244	dprime_fullinkong_new	6.04536435949655	0.0588235294117647058823529412	1	0
3	29	fear	2	1.33333333333333	5.66666666666667	5.33333333333333	1.33333333333333	0.16284399068263359584	3.09023230616781	dprime_arousalkong_new	2.32634787404084	0.1904761904761904761904761905	1	1
3	29	fear	2	1.33333333333333	5.66666666666667	5.33333333333333	1.33333333333333	0.16284399068263359584	3.09023230616781	dprime_fullkong_new	2.32634787404084	0.1904761904761904761904761905	0	1
3	29	fear	2	1.33333333333333	5.66666666666667	5.33333333333333	1.33333333333333	0.16284399068263359584	3.09023230616781	dprime_fullinkong_new	6.04536435949655	0.1904761904761904761904761905	1	0
3	29	fear	2	1.33333333333333	5.66666666666667	5.33333333333333	1.33333333333333	0.16284399068263359584	3.09023230616781	dprime_valkong_new	0	0.1904761904761904761904761905	0	0
3	30	tender	2	1.33333333333333	5.66666666666667	5.33333333333333	1.33333333333333	-0.0505137123862300627777777778	2.12281074006611	dprime_fullkong_new	0	0.2	1	0
3	30	tender	2	1.33333333333333	5.66666666666667	5.33333333333333	1.33333333333333	-0.0505137123862300627777777778	2.12281074006611	dprime_fullinkong_new	1.89562057474538	0.2	0	1
3	30	tender	2	1.33333333333333	5.66666666666667	5.33333333333333	1.33333333333333	-0.0505137123862300627777777778	2.12281074006611	dprime_valkong_new	0	0.2	1	1
3	30	tender	2	1.33333333333333	5.66666666666667	5.33333333333333	1.33333333333333	-0.0505137123862300627777777778	2.12281074006611	dprime_arousalkong_new	0	0.2	0	0
3	31	tender	2	1.33333333333333	5.66666666666667	5.33333333333333	1.33333333333333	0.069407112704870230243902439	2.12281074006611	dprime_valkong_new	0	0.125	1	1
3	31	tender	2	1.33333333333333	5.66666666666667	5.33333333333333	1.33333333333333	0.069407112704870230243902439	2.12281074006611	dprime_arousalkong_new	0	0.125	0	0
3	31	tender	2	1.33333333333333	5.66666666666667	5.33333333333333	1.33333333333333	0.069407112704870230243902439	2.12281074006611	dprime_fullkong_new	0	0.125	1	0
3	31	tender	2	1.33333333333333	5.66666666666667	5.33333333333333	1.33333333333333	0.069407112704870230243902439	2.12281074006611	dprime_fullinkong_new	6.04536435949655	0.125	0	1
3	32	sad	2	1.33333333333333	5.66666666666667	5.33333333333333	1.33333333333333	-0.0589356096796162536974789916	0	dprime_fullkong_new	0	0.1111111111111111111111111111	0	0
3	32	sad	2	1.33333333333333	5.66666666666667	5.33333333333333	1.33333333333333	-0.0589356096796162536974789916	0	dprime_valkong_new	0	0.1111111111111111111111111111	0	1
3	32	sad	2	1.33333333333333	5.66666666666667	5.33333333333333	1.33333333333333	-0.0589356096796162536974789916	0	dprime_fullinkong_new	0	0.1111111111111111111111111111	1	1
3	32	sad	2	1.33333333333333	5.66666666666667	5.33333333333333	1.33333333333333	-0.0589356096796162536974789916	0	dprime_arousalkong_new	-3.71901648545571	0.1111111111111111111111111111	1	0
3	33	happy	2	1.33333333333333	5.66666666666667	5.33333333333333	1.33333333333333	0.0197750917045575207132352941	3.52095960546327	dprime_fullinkong_new	0	0	0	0
3	33	happy	2	1.33333333333333	5.66666666666667	5.33333333333333	1.33333333333333	0.0197750917045575207132352941	3.52095960546327	dprime_arousalkong_new	6.04536435949655	0	0	1
3	33	happy	2	1.33333333333333	5.66666666666667	5.33333333333333	1.33333333333333	0.0197750917045575207132352941	3.52095960546327	dprime_valkong_new	6.04536435949655	0	1	0
3	33	happy	2	1.33333333333333	5.66666666666667	5.33333333333333	1.33333333333333	0.0197750917045575207132352941	3.52095960546327	dprime_fullkong_new	0	0	1	1
3	35	happy	2	1.33333333333333	5.66666666666667	5.33333333333333	1.33333333333333	0.070776329628317191359375	3.09023230616781	dprime_arousalkong_new	0	0.125	0	1
3	35	happy	2	1.33333333333333	5.66666666666667	5.33333333333333	1.33333333333333	0.070776329628317191359375	3.09023230616781	dprime_fullinkong_new	6.04536435949655	0.125	0	0
3	35	happy	2	1.33333333333333	5.66666666666667	5.33333333333333	1.33333333333333	0.070776329628317191359375	3.09023230616781	dprime_fullkong_new	2.32634787404084	0.125	1	1
3	35	happy	2	1.33333333333333	5.66666666666667	5.33333333333333	1.33333333333333	0.070776329628317191359375	3.09023230616781	dprime_valkong_new	6.04536435949655	0.125	1	0
3	36	fear	2	1.33333333333333	5.66666666666667	5.33333333333333	1.33333333333333	0.1257784905999404075384615385	3.09023230616781	dprime_arousalkong_new	2.7570751733363	0.1363636363636363636363636364	1	1
3	36	fear	2	1.33333333333333	5.66666666666667	5.33333333333333	1.33333333333333	0.1257784905999404075384615385	3.09023230616781	dprime_fullkong_new	0	0.1363636363636363636363636364	0	1
3	36	fear	2	1.33333333333333	5.66666666666667	5.33333333333333	1.33333333333333	0.1257784905999404075384615385	3.09023230616781	dprime_valkong_new	6.04536435949655	0.1363636363636363636363636364	0	0
3	36	fear	2	1.33333333333333	5.66666666666667	5.33333333333333	1.33333333333333	0.1257784905999404075384615385	3.09023230616781	dprime_fullinkong_new	0	0.1363636363636363636363636364	1	0
4	1	sad	4	2.66666666666667	6.33333333333333	6.33333333333333	2.66666666666667	-0.3384563120570177943262411348	3.52095960546327	dprime_fullinkong_new	2.32634787404084	0.1764705882352941176470588235	1	1
4	1	sad	4	2.66666666666667	6.33333333333333	6.33333333333333	2.66666666666667	-0.3384563120570177943262411348	3.52095960546327	dprime_arousalkong_new	6.04536435949655	0.1764705882352941176470588235	1	0
4	1	sad	4	2.66666666666667	6.33333333333333	6.33333333333333	2.66666666666667	-0.3384563120570177943262411348	3.52095960546327	dprime_fullkong_new	0	0.1764705882352941176470588235	0	0
4	1	sad	4	2.66666666666667	6.33333333333333	6.33333333333333	2.66666666666667	-0.3384563120570177943262411348	3.52095960546327	dprime_valkong_new	6.04536435949655	0.1764705882352941176470588235	0	1
4	2	tender	4	2.66666666666667	6.33333333333333	6.33333333333333	2.66666666666667	-0.2352666490397178	1.9348431322034	dprime_arousalkong_new	6.04536435949655	0.2	0	0
4	2	tender	4	2.66666666666667	6.33333333333333	6.33333333333333	2.66666666666667	-0.2352666490397178	1.9348431322034	dprime_fullkong_new	2.32634787404084	0.2	1	0
4	2	tender	4	2.66666666666667	6.33333333333333	6.33333333333333	2.66666666666667	-0.2352666490397178	1.9348431322034	dprime_fullinkong_new	0	0.2	0	1
4	2	tender	4	2.66666666666667	6.33333333333333	6.33333333333333	2.66666666666667	-0.2352666490397178	1.9348431322034	dprime_valkong_new	0	0.2	1	1
4	3	sad	4	2.66666666666667	6.33333333333333	6.33333333333333	2.66666666666667	-0.1230593791497072336808510638	1.39814886539716	dprime_fullkong_new	6.04536435949655	0.1666666666666666666666666667	0	0
4	3	sad	4	2.66666666666667	6.33333333333333	6.33333333333333	2.66666666666667	-0.1230593791497072336808510638	1.39814886539716	dprime_arousalkong_new	2.32634787404084	0.1666666666666666666666666667	1	0
4	3	sad	4	2.66666666666667	6.33333333333333	6.33333333333333	2.66666666666667	-0.1230593791497072336808510638	1.39814886539716	dprime_fullinkong_new	3.71901648545571	0.1666666666666666666666666667	1	1
4	3	sad	4	2.66666666666667	6.33333333333333	6.33333333333333	2.66666666666667	-0.1230593791497072336808510638	1.39814886539716	dprime_valkong_new	2.32634787404084	0.1666666666666666666666666667	0	1
4	4	sad	4	2.66666666666667	6.33333333333333	6.33333333333333	2.66666666666667	0.0408494340418323001449275362	6.80924879162352	dprime_fullinkong_new	6.04536435949655	0.1363636363636363636363636364	1	1
4	4	sad	4	2.66666666666667	6.33333333333333	6.33333333333333	2.66666666666667	0.0408494340418323001449275362	6.80924879162352	dprime_fullkong_new	6.04536435949655	0.1363636363636363636363636364	0	0
4	4	sad	4	2.66666666666667	6.33333333333333	6.33333333333333	2.66666666666667	0.0408494340418323001449275362	6.80924879162352	dprime_arousalkong_new	6.04536435949655	0.1363636363636363636363636364	1	0
4	4	sad	4	2.66666666666667	6.33333333333333	6.33333333333333	2.66666666666667	0.0408494340418323001449275362	6.80924879162352	dprime_valkong_new	6.04536435949655	0.1363636363636363636363636364	0	1
4	5	fear	4	2.66666666666667	6.33333333333333	6.33333333333333	2.66666666666667	0.166328813948566364914893617	1.39814886539716	dprime_valkong_new	2.32634787404084	0.2222222222222222222222222222	0	0
4	5	fear	4	2.66666666666667	6.33333333333333	6.33333333333333	2.66666666666667	0.166328813948566364914893617	1.39814886539716	dprime_fullkong_new	6.04536435949655	0.2222222222222222222222222222	0	1
4	5	fear	4	2.66666666666667	6.33333333333333	6.33333333333333	2.66666666666667	0.166328813948566364914893617	1.39814886539716	dprime_fullinkong_new	-2.32634787404084	0.2222222222222222222222222222	1	0
4	5	fear	4	2.66666666666667	6.33333333333333	6.33333333333333	2.66666666666667	0.166328813948566364914893617	1.39814886539716	dprime_arousalkong_new	6.04536435949655	0.2222222222222222222222222222	1	1
4	6	tender	4	2.66666666666667	6.33333333333333	6.33333333333333	2.66666666666667	-0.0185675886396137812056737589	1.9348431322034	dprime_fullkong_new	6.04536435949655	0.15	1	0
4	6	tender	4	2.66666666666667	6.33333333333333	6.33333333333333	2.66666666666667	-0.0185675886396137812056737589	1.9348431322034	dprime_valkong_new	6.04536435949655	0.15	1	1
4	6	tender	4	2.66666666666667	6.33333333333333	6.33333333333333	2.66666666666667	-0.0185675886396137812056737589	1.9348431322034	dprime_arousalkong_new	-2.32634787404084	0.15	0	0
4	6	tender	4	2.66666666666667	6.33333333333333	6.33333333333333	2.66666666666667	-0.0185675886396137812056737589	1.9348431322034	dprime_fullinkong_new	6.04536435949655	0.15	0	1
4	7	tender	4	2.66666666666667	6.33333333333333	6.33333333333333	2.66666666666667	-0.1151085431212568472	6.80924879162352	dprime_fullkong_new	6.04536435949655	0.1176470588235294117647058824	1	0
4	7	tender	4	2.66666666666667	6.33333333333333	6.33333333333333	2.66666666666667	-0.1151085431212568472	6.80924879162352	dprime_fullinkong_new	6.04536435949655	0.1176470588235294117647058824	0	1
4	7	tender	4	2.66666666666667	6.33333333333333	6.33333333333333	2.66666666666667	-0.1151085431212568472	6.80924879162352	dprime_valkong_new	6.04536435949655	0.1176470588235294117647058824	1	1
4	7	tender	4	2.66666666666667	6.33333333333333	6.33333333333333	2.66666666666667	-0.1151085431212568472	6.80924879162352	dprime_arousalkong_new	6.04536435949655	0.1176470588235294117647058824	0	0
4	8	sad	4	2.66666666666667	6.33333333333333	6.33333333333333	2.66666666666667	0.1524562849136099714285714286	1.9348431322034	dprime_fullkong_new	6.04536435949655	0	0	0
4	8	sad	4	2.66666666666667	6.33333333333333	6.33333333333333	2.66666666666667	0.1524562849136099714285714286	1.9348431322034	dprime_arousalkong_new	0	0	1	0
4	8	sad	4	2.66666666666667	6.33333333333333	6.33333333333333	2.66666666666667	0.1524562849136099714285714286	1.9348431322034	dprime_valkong_new	2.7570751733363	0	0	1
4	8	sad	4	2.66666666666667	6.33333333333333	6.33333333333333	2.66666666666667	0.1524562849136099714285714286	1.9348431322034	dprime_fullinkong_new	0	0	1	1
4	9	tender	4	2.66666666666667	6.33333333333333	6.33333333333333	2.66666666666667	0.0152050475577465926666666667	4.05765387226951	dprime_fullkong_new	6.04536435949655	0.1578947368421052631578947368	1	0
4	9	tender	4	2.66666666666667	6.33333333333333	6.33333333333333	2.66666666666667	0.0152050475577465926666666667	4.05765387226951	dprime_valkong_new	6.04536435949655	0.1578947368421052631578947368	1	1
4	9	tender	4	2.66666666666667	6.33333333333333	6.33333333333333	2.66666666666667	0.0152050475577465926666666667	4.05765387226951	dprime_arousalkong_new	0	0.1578947368421052631578947368	0	0
4	9	tender	4	2.66666666666667	6.33333333333333	6.33333333333333	2.66666666666667	0.0152050475577465926666666667	4.05765387226951	dprime_fullinkong_new	6.04536435949655	0.1578947368421052631578947368	0	1
4	10	sad	4	2.66666666666667	6.33333333333333	6.33333333333333	2.66666666666667	-0.0220248726488427039855072464	6.80924879162352	dprime_valkong_new	6.04536435949655	0.25	0	1
4	10	sad	4	2.66666666666667	6.33333333333333	6.33333333333333	2.66666666666667	-0.0220248726488427039855072464	6.80924879162352	dprime_fullinkong_new	6.04536435949655	0.25	1	1
4	10	sad	4	2.66666666666667	6.33333333333333	6.33333333333333	2.66666666666667	-0.0220248726488427039855072464	6.80924879162352	dprime_fullkong_new	6.04536435949655	0.25	0	0
4	10	sad	4	2.66666666666667	6.33333333333333	6.33333333333333	2.66666666666667	-0.0220248726488427039855072464	6.80924879162352	dprime_arousalkong_new	6.04536435949655	0.25	1	0
4	11	tender	4	2.66666666666667	6.33333333333333	6.33333333333333	2.66666666666667	-0.0800229401693260260869565217	0.861454598590915	dprime_arousalkong_new	-2.32634787404084	0.0555555555555555555555555556	0	0
4	11	tender	4	2.66666666666667	6.33333333333333	6.33333333333333	2.66666666666667	-0.0800229401693260260869565217	0.861454598590915	dprime_fullkong_new	6.04536435949655	0.0555555555555555555555555556	1	0
4	11	tender	4	2.66666666666667	6.33333333333333	6.33333333333333	2.66666666666667	-0.0800229401693260260869565217	0.861454598590915	dprime_fullinkong_new	2.32634787404084	0.0555555555555555555555555556	0	1
4	11	tender	4	2.66666666666667	6.33333333333333	6.33333333333333	2.66666666666667	-0.0800229401693260260869565217	0.861454598590915	dprime_valkong_new	3.71901648545571	0.0555555555555555555555555556	1	1
4	12	fear	4	2.66666666666667	6.33333333333333	6.33333333333333	2.66666666666667	0.1497889390368629126241134752	1.9348431322034	dprime_valkong_new	-1.89562057474538	0.15	0	0
4	12	fear	4	2.66666666666667	6.33333333333333	6.33333333333333	2.66666666666667	0.1497889390368629126241134752	1.9348431322034	dprime_arousalkong_new	6.04536435949655	0.15	1	1
4	12	fear	4	2.66666666666667	6.33333333333333	6.33333333333333	2.66666666666667	0.1497889390368629126241134752	1.9348431322034	dprime_fullkong_new	6.04536435949655	0.15	0	1
4	12	fear	4	2.66666666666667	6.33333333333333	6.33333333333333	2.66666666666667	0.1497889390368629126241134752	1.9348431322034	dprime_fullinkong_new	2.32634787404084	0.15	1	0
4	14	fear	4	2.66666666666667	6.33333333333333	6.33333333333333	2.66666666666667	0.1083739907493392632456140351	0.967421566101701	dprime_arousalkong_new	6.04536435949655	0.0952380952380952380952380952	1	1
4	14	fear	4	2.66666666666667	6.33333333333333	6.33333333333333	2.66666666666667	0.1083739907493392632456140351	0.967421566101701	dprime_fullinkong_new	0	0.0952380952380952380952380952	1	0
4	14	fear	4	2.66666666666667	6.33333333333333	6.33333333333333	2.66666666666667	0.1083739907493392632456140351	0.967421566101701	dprime_fullkong_new	-2.32634787404084	0.0952380952380952380952380952	0	1
4	14	fear	4	2.66666666666667	6.33333333333333	6.33333333333333	2.66666666666667	0.1083739907493392632456140351	0.967421566101701	dprime_valkong_new	2.7570751733363	0.0952380952380952380952380952	0	0
4	15	fear	4	2.66666666666667	6.33333333333333	6.33333333333333	2.66666666666667	0.1239473335384013146341463415	6.80924879162352	dprime_fullkong_new	6.04536435949655	0	0	1
4	15	fear	4	2.66666666666667	6.33333333333333	6.33333333333333	2.66666666666667	0.1239473335384013146341463415	6.80924879162352	dprime_arousalkong_new	6.04536435949655	0	1	1
4	15	fear	4	2.66666666666667	6.33333333333333	6.33333333333333	2.66666666666667	0.1239473335384013146341463415	6.80924879162352	dprime_valkong_new	6.04536435949655	0	0	0
4	15	fear	4	2.66666666666667	6.33333333333333	6.33333333333333	2.66666666666667	0.1239473335384013146341463415	6.80924879162352	dprime_fullinkong_new	6.04536435949655	0	1	0
4	18	fear	4	2.66666666666667	6.33333333333333	6.33333333333333	2.66666666666667	0.0180711310592428942803030303	0.430727299295457	dprime_valkong_new	2.7570751733363	0.0909090909090909090909090909	0	0
4	18	fear	4	2.66666666666667	6.33333333333333	6.33333333333333	2.66666666666667	0.0180711310592428942803030303	0.430727299295457	dprime_fullkong_new	-2.7570751733363	0.0909090909090909090909090909	0	1
4	18	fear	4	2.66666666666667	6.33333333333333	6.33333333333333	2.66666666666667	0.0180711310592428942803030303	0.430727299295457	dprime_arousalkong_new	6.04536435949655	0.0909090909090909090909090909	1	1
4	18	fear	4	2.66666666666667	6.33333333333333	6.33333333333333	2.66666666666667	0.0180711310592428942803030303	0.430727299295457	dprime_fullinkong_new	0	0.0909090909090909090909090909	1	0
4	19	sad	4	2.66666666666667	6.33333333333333	6.33333333333333	2.66666666666667	0.35058074419700673	4.05765387226951	dprime_fullinkong_new	6.04536435949655	0.1428571428571428571428571429	1	1
4	19	sad	4	2.66666666666667	6.33333333333333	6.33333333333333	2.66666666666667	0.35058074419700673	4.05765387226951	dprime_fullkong_new	0	0.1428571428571428571428571429	0	0
4	19	sad	4	2.66666666666667	6.33333333333333	6.33333333333333	2.66666666666667	0.35058074419700673	4.05765387226951	dprime_valkong_new	6.04536435949655	0.1428571428571428571428571429	0	1
4	19	sad	4	2.66666666666667	6.33333333333333	6.33333333333333	2.66666666666667	0.35058074419700673	4.05765387226951	dprime_arousalkong_new	6.04536435949655	0.1428571428571428571428571429	1	0
4	20	tender	4	2.66666666666667	6.33333333333333	6.33333333333333	2.66666666666667	0.0667420698585274639733333333	3.52095960546327	dprime_fullinkong_new	2.32634787404084	0.1666666666666666666666666667	0	1
4	20	tender	4	2.66666666666667	6.33333333333333	6.33333333333333	2.66666666666667	0.0667420698585274639733333333	3.52095960546327	dprime_arousalkong_new	0	0.1666666666666666666666666667	0	0
4	20	tender	4	2.66666666666667	6.33333333333333	6.33333333333333	2.66666666666667	0.0667420698585274639733333333	3.52095960546327	dprime_valkong_new	6.04536435949655	0.1666666666666666666666666667	1	1
4	20	tender	4	2.66666666666667	6.33333333333333	6.33333333333333	2.66666666666667	0.0667420698585274639733333333	3.52095960546327	dprime_fullkong_new	6.04536435949655	0.1666666666666666666666666667	1	0
4	21	fear	4	2.66666666666667	6.33333333333333	6.33333333333333	2.66666666666667	0.1881790573070188620567375887	1.39814886539716	dprime_fullinkong_new	2.7570751733363	0.0625	1	0
4	21	fear	4	2.66666666666667	6.33333333333333	6.33333333333333	2.66666666666667	0.1881790573070188620567375887	1.39814886539716	dprime_arousalkong_new	6.04536435949655	0.0625	1	1
4	21	fear	4	2.66666666666667	6.33333333333333	6.33333333333333	2.66666666666667	0.1881790573070188620567375887	1.39814886539716	dprime_fullkong_new	3.71901648545571	0.0625	0	1
4	21	fear	4	2.66666666666667	6.33333333333333	6.33333333333333	2.66666666666667	0.1881790573070188620567375887	1.39814886539716	dprime_valkong_new	0	0.0625	0	0
4	26	tender	4	2.66666666666667	6.33333333333333	6.33333333333333	2.66666666666667	-0.4449685310145945220588235294	4.05765387226951	dprime_fullkong_new	0	0.1428571428571428571428571429	1	0
4	26	tender	4	2.66666666666667	6.33333333333333	6.33333333333333	2.66666666666667	-0.4449685310145945220588235294	4.05765387226951	dprime_fullinkong_new	6.04536435949655	0.1428571428571428571428571429	0	1
4	26	tender	4	2.66666666666667	6.33333333333333	6.33333333333333	2.66666666666667	-0.4449685310145945220588235294	4.05765387226951	dprime_valkong_new	6.04536435949655	0.1428571428571428571428571429	1	1
4	26	tender	4	2.66666666666667	6.33333333333333	6.33333333333333	2.66666666666667	-0.4449685310145945220588235294	4.05765387226951	dprime_arousalkong_new	2.32634787404084	0.1428571428571428571428571429	0	0
4	27	sad	4	2.66666666666667	6.33333333333333	6.33333333333333	2.66666666666667	0.0760624525293904066423357664	3.09023230616781	dprime_arousalkong_new	6.04536435949655	0.0769230769230769230769230769	1	0
4	27	sad	4	2.66666666666667	6.33333333333333	6.33333333333333	2.66666666666667	0.0760624525293904066423357664	3.09023230616781	dprime_fullinkong_new	0	0.0769230769230769230769230769	1	1
4	27	sad	4	2.66666666666667	6.33333333333333	6.33333333333333	2.66666666666667	0.0760624525293904066423357664	3.09023230616781	dprime_valkong_new	2.32634787404084	0.0769230769230769230769230769	0	1
4	27	sad	4	2.66666666666667	6.33333333333333	6.33333333333333	2.66666666666667	0.0760624525293904066423357664	3.09023230616781	dprime_fullkong_new	1.89562057474538	0.0769230769230769230769230769	0	0
4	28	tender	4	2.66666666666667	6.33333333333333	6.33333333333333	2.66666666666667	-0.3148350188070727619047619048	0.536694266806244	dprime_valkong_new	0	0	1	1
4	28	tender	4	2.66666666666667	6.33333333333333	6.33333333333333	2.66666666666667	-0.3148350188070727619047619048	0.536694266806244	dprime_fullkong_new	1.89562057474538	0	1	0
4	28	tender	4	2.66666666666667	6.33333333333333	6.33333333333333	2.66666666666667	-0.3148350188070727619047619048	0.536694266806244	dprime_fullinkong_new	-1.89562057474538	0	0	1
4	28	tender	4	2.66666666666667	6.33333333333333	6.33333333333333	2.66666666666667	-0.3148350188070727619047619048	0.536694266806244	dprime_arousalkong_new	2.32634787404084	0	0	0
4	29	fear	4	2.66666666666667	6.33333333333333	6.33333333333333	2.66666666666667	-0.1068185681405710574468085106	3.09023230616781	dprime_fullinkong_new	0	0.1111111111111111111111111111	1	0
4	29	fear	4	2.66666666666667	6.33333333333333	6.33333333333333	2.66666666666667	-0.1068185681405710574468085106	3.09023230616781	dprime_arousalkong_new	6.04536435949655	0.1111111111111111111111111111	1	1
4	29	fear	4	2.66666666666667	6.33333333333333	6.33333333333333	2.66666666666667	-0.1068185681405710574468085106	3.09023230616781	dprime_valkong_new	6.04536435949655	0.1111111111111111111111111111	0	0
4	29	fear	4	2.66666666666667	6.33333333333333	6.33333333333333	2.66666666666667	-0.1068185681405710574468085106	3.09023230616781	dprime_fullkong_new	1.89562057474538	0.1111111111111111111111111111	0	1
4	30	fear	4	2.66666666666667	6.33333333333333	6.33333333333333	2.66666666666667	0	0.967421566101701	dprime_fullkong_new	6.04536435949655	0	0	1
4	30	fear	4	2.66666666666667	6.33333333333333	6.33333333333333	2.66666666666667	0	0.967421566101701	dprime_fullinkong_new	0	0	1	0
4	30	fear	4	2.66666666666667	6.33333333333333	6.33333333333333	2.66666666666667	0	0.967421566101701	dprime_valkong_new	2.32634787404084	0	0	0
4	30	fear	4	2.66666666666667	6.33333333333333	6.33333333333333	2.66666666666667	0	0.967421566101701	dprime_arousalkong_new	3.71901648545571	0	1	1
4	31	sad	4	2.66666666666667	6.33333333333333	6.33333333333333	2.66666666666667	-0.1372653696635828681967213115	1.39814886539716	dprime_arousalkong_new	-1.89562057474538	0.2222222222222222222222222222	1	0
4	31	sad	4	2.66666666666667	6.33333333333333	6.33333333333333	2.66666666666667	-0.1372653696635828681967213115	1.39814886539716	dprime_valkong_new	2.7570751733363	0.2222222222222222222222222222	0	1
4	31	sad	4	2.66666666666667	6.33333333333333	6.33333333333333	2.66666666666667	-0.1372653696635828681967213115	1.39814886539716	dprime_fullinkong_new	0	0.2222222222222222222222222222	1	1
4	31	sad	4	2.66666666666667	6.33333333333333	6.33333333333333	2.66666666666667	-0.1372653696635828681967213115	1.39814886539716	dprime_fullkong_new	2.7570751733363	0.2222222222222222222222222222	0	0
4	32	happy	4	2.66666666666667	6.33333333333333	6.33333333333333	2.66666666666667	-0.0848271782676970042553191489	4.05765387226951	dprime_arousalkong_new	6.04536435949655	0.2222222222222222222222222222	0	1
4	32	happy	4	2.66666666666667	6.33333333333333	6.33333333333333	2.66666666666667	-0.0848271782676970042553191489	4.05765387226951	dprime_fullkong_new	0	0.2222222222222222222222222222	1	1
4	32	happy	4	2.66666666666667	6.33333333333333	6.33333333333333	2.66666666666667	-0.0848271782676970042553191489	4.05765387226951	dprime_fullinkong_new	6.04536435949655	0.2222222222222222222222222222	0	0
4	32	happy	4	2.66666666666667	6.33333333333333	6.33333333333333	2.66666666666667	-0.0848271782676970042553191489	4.05765387226951	dprime_valkong_new	2.7570751733363	0.2222222222222222222222222222	1	0
4	33	sad	4	2.66666666666667	6.33333333333333	6.33333333333333	2.66666666666667	0.0867002887085835712700729927	1.39814886539716	dprime_arousalkong_new	0	0.1666666666666666666666666667	1	0
4	33	sad	4	2.66666666666667	6.33333333333333	6.33333333333333	2.66666666666667	0.0867002887085835712700729927	1.39814886539716	dprime_valkong_new	0	0.1666666666666666666666666667	0	1
4	33	sad	4	2.66666666666667	6.33333333333333	6.33333333333333	2.66666666666667	0.0867002887085835712700729927	1.39814886539716	dprime_fullinkong_new	2.32634787404084	0.1666666666666666666666666667	1	1
4	33	sad	4	2.66666666666667	6.33333333333333	6.33333333333333	2.66666666666667	0.0867002887085835712700729927	1.39814886539716	dprime_fullkong_new	2.32634787404084	0.1666666666666666666666666667	0	0
4	34	tender	4	2.66666666666667	6.33333333333333	6.33333333333333	2.66666666666667	-0.083273179582046526	0.430727299295457	dprime_fullkong_new	6.04536435949655	0.1428571428571428571428571429	1	0
4	34	tender	4	2.66666666666667	6.33333333333333	6.33333333333333	2.66666666666667	-0.083273179582046526	0.430727299295457	dprime_arousalkong_new	-6.04536435949655	0.1428571428571428571428571429	0	0
4	34	tender	4	2.66666666666667	6.33333333333333	6.33333333333333	2.66666666666667	-0.083273179582046526	0.430727299295457	dprime_valkong_new	-3.71901648545571	0.1428571428571428571428571429	1	1
4	34	tender	4	2.66666666666667	6.33333333333333	6.33333333333333	2.66666666666667	-0.083273179582046526	0.430727299295457	dprime_fullinkong_new	6.04536435949655	0.1428571428571428571428571429	0	1
4	35	happy	4	2.66666666666667	6.33333333333333	6.33333333333333	2.66666666666667	0.1007238179662418672058823529	3.09023230616781	dprime_valkong_new	6.04536435949655	0.1428571428571428571428571429	1	0
4	35	happy	4	2.66666666666667	6.33333333333333	6.33333333333333	2.66666666666667	0.1007238179662418672058823529	3.09023230616781	dprime_fullkong_new	0	0.1428571428571428571428571429	1	1
4	35	happy	4	2.66666666666667	6.33333333333333	6.33333333333333	2.66666666666667	0.1007238179662418672058823529	3.09023230616781	dprime_fullinkong_new	2.32634787404084	0.1428571428571428571428571429	0	0
4	35	happy	4	2.66666666666667	6.33333333333333	6.33333333333333	2.66666666666667	0.1007238179662418672058823529	3.09023230616781	dprime_arousalkong_new	1.89562057474538	0.1428571428571428571428571429	0	1
4	36	happy	4	2.66666666666667	6.33333333333333	6.33333333333333	2.66666666666667	0.2414479937100846957446808511	0.861454598590915	dprime_fullkong_new	6.04536435949655	0.1875	1	1
4	36	happy	4	2.66666666666667	6.33333333333333	6.33333333333333	2.66666666666667	0.2414479937100846957446808511	0.861454598590915	dprime_arousalkong_new	3.71901648545571	0.1875	0	1
4	36	happy	4	2.66666666666667	6.33333333333333	6.33333333333333	2.66666666666667	0.2414479937100846957446808511	0.861454598590915	dprime_fullinkong_new	2.32634787404084	0.1875	0	0
4	36	happy	4	2.66666666666667	6.33333333333333	6.33333333333333	2.66666666666667	0.2414479937100846957446808511	0.861454598590915	dprime_valkong_new	-2.32634787404084	0.1875	1	0
5	1	happy	3	4.66666666666667	7	6.33333333333333	4.66666666666667	0.1369431409428131027163120567	3.09023230616781	dprime_fullkong_new	6.04536435949655	0.2222222222222222222222222222	1	1
5	1	happy	3	4.66666666666667	7	6.33333333333333	4.66666666666667	0.1369431409428131027163120567	3.09023230616781	dprime_fullinkong_new	2.32634787404084	0.2222222222222222222222222222	0	0
5	1	happy	3	4.66666666666667	7	6.33333333333333	4.66666666666667	0.1369431409428131027163120567	3.09023230616781	dprime_valkong_new	6.04536435949655	0.2222222222222222222222222222	1	0
5	1	happy	3	4.66666666666667	7	6.33333333333333	4.66666666666667	0.1369431409428131027163120567	3.09023230616781	dprime_arousalkong_new	0	0.2222222222222222222222222222	0	1
5	2	fear	3	4.66666666666667	7	6.33333333333333	4.66666666666667	0.1451977036714743468085106383	4.05765387226951	dprime_arousalkong_new	6.04536435949655	0.125	1	1
5	2	fear	3	4.66666666666667	7	6.33333333333333	4.66666666666667	0.1451977036714743468085106383	4.05765387226951	dprime_fullinkong_new	6.04536435949655	0.125	1	0
5	2	fear	3	4.66666666666667	7	6.33333333333333	4.66666666666667	0.1451977036714743468085106383	4.05765387226951	dprime_valkong_new	0	0.125	0	0
5	2	fear	3	4.66666666666667	7	6.33333333333333	4.66666666666667	0.1451977036714743468085106383	4.05765387226951	dprime_fullkong_new	6.04536435949655	0.125	0	1
5	3	sad	3	4.66666666666667	7	6.33333333333333	4.66666666666667	0.1798228889553410802919708029	1.39814886539716	dprime_valkong_new	2.32634787404084	0.1428571428571428571428571429	0	1
5	3	sad	3	4.66666666666667	7	6.33333333333333	4.66666666666667	0.1798228889553410802919708029	1.39814886539716	dprime_arousalkong_new	3.71901648545571	0.1428571428571428571428571429	1	0
5	3	sad	3	4.66666666666667	7	6.33333333333333	4.66666666666667	0.1798228889553410802919708029	1.39814886539716	dprime_fullinkong_new	0	0.1428571428571428571428571429	1	1
5	3	sad	3	4.66666666666667	7	6.33333333333333	4.66666666666667	0.1798228889553410802919708029	1.39814886539716	dprime_fullkong_new	6.04536435949655	0.1428571428571428571428571429	0	0
5	4	fear	3	4.66666666666667	7	6.33333333333333	4.66666666666667	0.1368592019912569544117647059	3.52095960546327	dprime_valkong_new	6.04536435949655	0.1764705882352941176470588235	0	0
5	4	fear	3	4.66666666666667	7	6.33333333333333	4.66666666666667	0.1368592019912569544117647059	3.52095960546327	dprime_fullkong_new	0	0.1764705882352941176470588235	0	1
5	4	fear	3	4.66666666666667	7	6.33333333333333	4.66666666666667	0.1368592019912569544117647059	3.52095960546327	dprime_arousalkong_new	2.32634787404084	0.1764705882352941176470588235	1	1
5	4	fear	3	4.66666666666667	7	6.33333333333333	4.66666666666667	0.1368592019912569544117647059	3.52095960546327	dprime_fullinkong_new	6.04536435949655	0.1764705882352941176470588235	1	0
5	5	sad	3	4.66666666666667	7	6.33333333333333	4.66666666666667	0.0842473771770124219852941176	4.05765387226951	dprime_fullkong_new	2.7570751733363	0.0909090909090909090909090909	0	0
5	5	sad	3	4.66666666666667	7	6.33333333333333	4.66666666666667	0.0842473771770124219852941176	4.05765387226951	dprime_fullinkong_new	6.04536435949655	0.0909090909090909090909090909	1	1
5	5	sad	3	4.66666666666667	7	6.33333333333333	4.66666666666667	0.0842473771770124219852941176	4.05765387226951	dprime_arousalkong_new	6.04536435949655	0.0909090909090909090909090909	1	0
5	5	sad	3	4.66666666666667	7	6.33333333333333	4.66666666666667	0.0842473771770124219852941176	4.05765387226951	dprime_valkong_new	6.04536435949655	0.0909090909090909090909090909	0	1
5	6	happy	3	4.66666666666667	7	6.33333333333333	4.66666666666667	0.1234837819317787501843971631	6.80924879162352	dprime_arousalkong_new	6.04536435949655	0.1904761904761904761904761905	0	1
5	6	happy	3	4.66666666666667	7	6.33333333333333	4.66666666666667	0.1234837819317787501843971631	6.80924879162352	dprime_valkong_new	6.04536435949655	0.1904761904761904761904761905	1	0
5	6	happy	3	4.66666666666667	7	6.33333333333333	4.66666666666667	0.1234837819317787501843971631	6.80924879162352	dprime_fullinkong_new	6.04536435949655	0.1904761904761904761904761905	0	0
5	6	happy	3	4.66666666666667	7	6.33333333333333	4.66666666666667	0.1234837819317787501843971631	6.80924879162352	dprime_fullkong_new	6.04536435949655	0.1904761904761904761904761905	1	1
5	7	happy	3	4.66666666666667	7	6.33333333333333	4.66666666666667	0.0915684016436126135338345865	4.05765387226951	dprime_fullinkong_new	6.04536435949655	0.2	0	0
5	7	happy	3	4.66666666666667	7	6.33333333333333	4.66666666666667	0.0915684016436126135338345865	4.05765387226951	dprime_fullkong_new	6.04536435949655	0.2	1	1
5	7	happy	3	4.66666666666667	7	6.33333333333333	4.66666666666667	0.0915684016436126135338345865	4.05765387226951	dprime_valkong_new	6.04536435949655	0.2	1	0
5	7	happy	3	4.66666666666667	7	6.33333333333333	4.66666666666667	0.0915684016436126135338345865	4.05765387226951	dprime_arousalkong_new	2.32634787404084	0.2	0	1
5	8	fear	3	4.66666666666667	7	6.33333333333333	4.66666666666667	0.113491533407012734609929078	0.967421566101701	dprime_arousalkong_new	0	0.1666666666666666666666666667	1	1
5	8	fear	3	4.66666666666667	7	6.33333333333333	4.66666666666667	0.113491533407012734609929078	0.967421566101701	dprime_fullkong_new	-1.89562057474538	0.1666666666666666666666666667	0	1
5	8	fear	3	4.66666666666667	7	6.33333333333333	4.66666666666667	0.113491533407012734609929078	0.967421566101701	dprime_fullinkong_new	2.7570751733363	0.1666666666666666666666666667	1	0
5	8	fear	3	4.66666666666667	7	6.33333333333333	4.66666666666667	0.113491533407012734609929078	0.967421566101701	dprime_valkong_new	6.04536435949655	0.1666666666666666666666666667	0	0
5	9	tender	3	4.66666666666667	7	6.33333333333333	4.66666666666667	0.0919831509237934602205882353	3.09023230616781	dprime_arousalkong_new	6.04536435949655	0.2142857142857142857142857143	0	0
5	9	tender	3	4.66666666666667	7	6.33333333333333	4.66666666666667	0.0919831509237934602205882353	3.09023230616781	dprime_fullkong_new	2.32634787404084	0.2142857142857142857142857143	1	0
5	9	tender	3	4.66666666666667	7	6.33333333333333	4.66666666666667	0.0919831509237934602205882353	3.09023230616781	dprime_valkong_new	0	0.2142857142857142857142857143	1	1
5	9	tender	3	4.66666666666667	7	6.33333333333333	4.66666666666667	0.0919831509237934602205882353	3.09023230616781	dprime_fullinkong_new	0	0.2142857142857142857142857143	0	1
5	10	happy	3	4.66666666666667	7	6.33333333333333	4.66666666666667	0.1193202378408549941176470588	3.52095960546327	dprime_arousalkong_new	6.04536435949655	0.2307692307692307692307692308	0	1
5	10	happy	3	4.66666666666667	7	6.33333333333333	4.66666666666667	0.1193202378408549941176470588	3.52095960546327	dprime_fullinkong_new	0	0.2307692307692307692307692308	0	0
5	10	happy	3	4.66666666666667	7	6.33333333333333	4.66666666666667	0.1193202378408549941176470588	3.52095960546327	dprime_fullkong_new	0	0.2307692307692307692307692308	1	1
5	10	happy	3	4.66666666666667	7	6.33333333333333	4.66666666666667	0.1193202378408549941176470588	3.52095960546327	dprime_valkong_new	6.04536435949655	0.2307692307692307692307692308	1	0
5	11	fear	3	4.66666666666667	7	6.33333333333333	4.66666666666667	0.1349394564736383329078014184	2.65950500687236	dprime_arousalkong_new	1.89562057474538	0.1428571428571428571428571429	1	1
5	11	fear	3	4.66666666666667	7	6.33333333333333	4.66666666666667	0.1349394564736383329078014184	2.65950500687236	dprime_fullinkong_new	0	0.1428571428571428571428571429	1	0
5	11	fear	3	4.66666666666667	7	6.33333333333333	4.66666666666667	0.1349394564736383329078014184	2.65950500687236	dprime_fullkong_new	0	0.1428571428571428571428571429	0	1
5	11	fear	3	4.66666666666667	7	6.33333333333333	4.66666666666667	0.1349394564736383329078014184	2.65950500687236	dprime_valkong_new	2.32634787404084	0.1428571428571428571428571429	0	0
5	12	tender	3	4.66666666666667	7	6.33333333333333	4.66666666666667	0.0703627399029933233082706767	3.52095960546327	dprime_fullkong_new	6.04536435949655	0.1578947368421052631578947368	1	0
5	12	tender	3	4.66666666666667	7	6.33333333333333	4.66666666666667	0.0703627399029933233082706767	3.52095960546327	dprime_fullinkong_new	2.32634787404084	0.1578947368421052631578947368	0	1
5	12	tender	3	4.66666666666667	7	6.33333333333333	4.66666666666667	0.0703627399029933233082706767	3.52095960546327	dprime_valkong_new	0	0.1578947368421052631578947368	1	1
5	12	tender	3	4.66666666666667	7	6.33333333333333	4.66666666666667	0.0703627399029933233082706767	3.52095960546327	dprime_arousalkong_new	6.04536435949655	0.1578947368421052631578947368	0	0
5	13	sad	3	4.66666666666667	7	6.33333333333333	4.66666666666667	0.0579378306497763784172661871	3.09023230616781	dprime_arousalkong_new	0	0.1764705882352941176470588235	1	0
5	13	sad	3	4.66666666666667	7	6.33333333333333	4.66666666666667	0.0579378306497763784172661871	3.09023230616781	dprime_fullinkong_new	0	0.1764705882352941176470588235	1	1
5	13	sad	3	4.66666666666667	7	6.33333333333333	4.66666666666667	0.0579378306497763784172661871	3.09023230616781	dprime_valkong_new	6.04536435949655	0.1764705882352941176470588235	0	1
5	13	sad	3	4.66666666666667	7	6.33333333333333	4.66666666666667	0.0579378306497763784172661871	3.09023230616781	dprime_fullkong_new	0	0.1764705882352941176470588235	0	0
5	14	fear	3	4.66666666666667	7	6.33333333333333	4.66666666666667	0.0926216133337627595419847328	4.05765387226951	dprime_arousalkong_new	6.04536435949655	0.1538461538461538461538461538	1	1
5	14	fear	3	4.66666666666667	7	6.33333333333333	4.66666666666667	0.0926216133337627595419847328	4.05765387226951	dprime_valkong_new	2.32634787404084	0.1538461538461538461538461538	0	0
5	14	fear	3	4.66666666666667	7	6.33333333333333	4.66666666666667	0.0926216133337627595419847328	4.05765387226951	dprime_fullinkong_new	6.04536435949655	0.1538461538461538461538461538	1	0
5	14	fear	3	4.66666666666667	7	6.33333333333333	4.66666666666667	0.0926216133337627595419847328	4.05765387226951	dprime_fullkong_new	0	0.1538461538461538461538461538	0	1
5	15	tender	3	4.66666666666667	7	6.33333333333333	4.66666666666667	0.1927046142559845022556390977	4.05765387226951	dprime_valkong_new	6.04536435949655	0.1538461538461538461538461538	1	1
5	15	tender	3	4.66666666666667	7	6.33333333333333	4.66666666666667	0.1927046142559845022556390977	4.05765387226951	dprime_fullkong_new	0	0.1538461538461538461538461538	1	0
5	15	tender	3	4.66666666666667	7	6.33333333333333	4.66666666666667	0.1927046142559845022556390977	4.05765387226951	dprime_fullinkong_new	6.04536435949655	0.1538461538461538461538461538	0	1
5	15	tender	3	4.66666666666667	7	6.33333333333333	4.66666666666667	0.1927046142559845022556390977	4.05765387226951	dprime_arousalkong_new	6.04536435949655	0.1538461538461538461538461538	0	0
5	16	sad	3	4.66666666666667	7	6.33333333333333	4.66666666666667	0.1504341110259895897777777778	3.52095960546327	dprime_fullinkong_new	6.04536435949655	0.1111111111111111111111111111	1	1
5	16	sad	3	4.66666666666667	7	6.33333333333333	4.66666666666667	0.1504341110259895897777777778	3.52095960546327	dprime_arousalkong_new	0	0.1111111111111111111111111111	1	0
5	16	sad	3	4.66666666666667	7	6.33333333333333	4.66666666666667	0.1504341110259895897777777778	3.52095960546327	dprime_valkong_new	6.04536435949655	0.1111111111111111111111111111	0	1
5	16	sad	3	4.66666666666667	7	6.33333333333333	4.66666666666667	0.1504341110259895897777777778	3.52095960546327	dprime_fullkong_new	0	0.1111111111111111111111111111	0	0
5	18	fear	3	4.66666666666667	7	6.33333333333333	4.66666666666667	0.1020644137643340233576642336	3.52095960546327	dprime_fullinkong_new	6.04536435949655	0.2222222222222222222222222222	1	0
5	18	fear	3	4.66666666666667	7	6.33333333333333	4.66666666666667	0.1020644137643340233576642336	3.52095960546327	dprime_arousalkong_new	0	0.2222222222222222222222222222	1	1
5	18	fear	3	4.66666666666667	7	6.33333333333333	4.66666666666667	0.1020644137643340233576642336	3.52095960546327	dprime_valkong_new	2.32634787404084	0.2222222222222222222222222222	0	0
5	18	fear	3	4.66666666666667	7	6.33333333333333	4.66666666666667	0.1020644137643340233576642336	3.52095960546327	dprime_fullkong_new	6.04536435949655	0.2222222222222222222222222222	0	1
5	19	fear	3	4.66666666666667	7	6.33333333333333	4.66666666666667	0.1674499478545742838345864662	3.52095960546327	dprime_fullkong_new	6.04536435949655	0.2307692307692307692307692308	0	1
5	19	fear	3	4.66666666666667	7	6.33333333333333	4.66666666666667	0.1674499478545742838345864662	3.52095960546327	dprime_valkong_new	2.32634787404084	0.2307692307692307692307692308	0	0
5	19	fear	3	4.66666666666667	7	6.33333333333333	4.66666666666667	0.1674499478545742838345864662	3.52095960546327	dprime_arousalkong_new	6.04536435949655	0.2307692307692307692307692308	1	1
5	19	fear	3	4.66666666666667	7	6.33333333333333	4.66666666666667	0.1674499478545742838345864662	3.52095960546327	dprime_fullinkong_new	2.32634787404084	0.2307692307692307692307692308	1	0
5	20	happy	3	4.66666666666667	7	6.33333333333333	4.66666666666667	0.1926174037320090803149606299	3.52095960546327	dprime_fullinkong_new	0	0.2142857142857142857142857143	0	0
5	20	happy	3	4.66666666666667	7	6.33333333333333	4.66666666666667	0.1926174037320090803149606299	3.52095960546327	dprime_fullkong_new	6.04536435949655	0.2142857142857142857142857143	1	1
5	20	happy	3	4.66666666666667	7	6.33333333333333	4.66666666666667	0.1926174037320090803149606299	3.52095960546327	dprime_arousalkong_new	2.32634787404084	0.2142857142857142857142857143	0	1
5	20	happy	3	4.66666666666667	7	6.33333333333333	4.66666666666667	0.1926174037320090803149606299	3.52095960546327	dprime_valkong_new	6.04536435949655	0.2142857142857142857142857143	1	0
5	21	sad	3	4.66666666666667	7	6.33333333333333	4.66666666666667	0.1488873276365856802290076336	4.05765387226951	dprime_arousalkong_new	6.04536435949655	0.1666666666666666666666666667	1	0
5	21	sad	3	4.66666666666667	7	6.33333333333333	4.66666666666667	0.1488873276365856802290076336	4.05765387226951	dprime_fullkong_new	0	0.1666666666666666666666666667	0	0
5	21	sad	3	4.66666666666667	7	6.33333333333333	4.66666666666667	0.1488873276365856802290076336	4.05765387226951	dprime_fullinkong_new	0	0.1666666666666666666666666667	1	1
5	21	sad	3	4.66666666666667	7	6.33333333333333	4.66666666666667	0.1488873276365856802290076336	4.05765387226951	dprime_valkong_new	6.04536435949655	0.1666666666666666666666666667	0	1
5	22	happy	3	4.66666666666667	7	6.33333333333333	4.66666666666667	0.1589248684319702204379562044	3.09023230616781	dprime_fullinkong_new	0	0.1764705882352941176470588235	0	0
5	22	happy	3	4.66666666666667	7	6.33333333333333	4.66666666666667	0.1589248684319702204379562044	3.09023230616781	dprime_fullkong_new	6.04536435949655	0.1764705882352941176470588235	1	1
5	22	happy	3	4.66666666666667	7	6.33333333333333	4.66666666666667	0.1589248684319702204379562044	3.09023230616781	dprime_valkong_new	0	0.1764705882352941176470588235	1	0
5	22	happy	3	4.66666666666667	7	6.33333333333333	4.66666666666667	0.1589248684319702204379562044	3.09023230616781	dprime_arousalkong_new	6.04536435949655	0.1764705882352941176470588235	0	1
5	23	happy	3	4.66666666666667	7	6.33333333333333	4.66666666666667	0.154194006725803143795620438	3.52095960546327	dprime_valkong_new	0	0.1666666666666666666666666667	1	0
5	23	happy	3	4.66666666666667	7	6.33333333333333	4.66666666666667	0.154194006725803143795620438	3.52095960546327	dprime_arousalkong_new	6.04536435949655	0.1666666666666666666666666667	0	1
5	23	happy	3	4.66666666666667	7	6.33333333333333	4.66666666666667	0.154194006725803143795620438	3.52095960546327	dprime_fullinkong_new	6.04536435949655	0.1666666666666666666666666667	0	0
5	23	happy	3	4.66666666666667	7	6.33333333333333	4.66666666666667	0.154194006725803143795620438	3.52095960546327	dprime_fullkong_new	6.04536435949655	0.1666666666666666666666666667	1	1
5	24	sad	3	4.66666666666667	7	6.33333333333333	4.66666666666667	0.0840554770283712498550724638	3.09023230616781	dprime_valkong_new	2.7570751733363	0.1764705882352941176470588235	0	1
5	24	sad	3	4.66666666666667	7	6.33333333333333	4.66666666666667	0.0840554770283712498550724638	3.09023230616781	dprime_fullinkong_new	0	0.1764705882352941176470588235	1	1
5	24	sad	3	4.66666666666667	7	6.33333333333333	4.66666666666667	0.0840554770283712498550724638	3.09023230616781	dprime_arousalkong_new	0	0.1764705882352941176470588235	1	0
5	24	sad	3	4.66666666666667	7	6.33333333333333	4.66666666666667	0.0840554770283712498550724638	3.09023230616781	dprime_fullkong_new	6.04536435949655	0.1764705882352941176470588235	0	0
5	25	happy	3	4.66666666666667	7	6.33333333333333	4.66666666666667	0.1939721142787108242519685039	1.9348431322034	dprime_arousalkong_new	0	0.1111111111111111111111111111	0	1
5	25	happy	3	4.66666666666667	7	6.33333333333333	4.66666666666667	0.1939721142787108242519685039	1.9348431322034	dprime_valkong_new	2.32634787404084	0.1111111111111111111111111111	1	0
5	25	happy	3	4.66666666666667	7	6.33333333333333	4.66666666666667	0.1939721142787108242519685039	1.9348431322034	dprime_fullkong_new	6.04536435949655	0.1111111111111111111111111111	1	1
5	25	happy	3	4.66666666666667	7	6.33333333333333	4.66666666666667	0.1939721142787108242519685039	1.9348431322034	dprime_fullinkong_new	6.04536435949655	0.1111111111111111111111111111	0	0
5	26	tender	3	4.66666666666667	7	6.33333333333333	4.66666666666667	0.0385715035005451577372262774	2.65950500687236	dprime_fullkong_new	0	0.2222222222222222222222222222	1	0
5	26	tender	3	4.66666666666667	7	6.33333333333333	4.66666666666667	0.0385715035005451577372262774	2.65950500687236	dprime_arousalkong_new	0	0.2222222222222222222222222222	0	0
5	26	tender	3	4.66666666666667	7	6.33333333333333	4.66666666666667	0.0385715035005451577372262774	2.65950500687236	dprime_valkong_new	2.7570751733363	0.2222222222222222222222222222	1	1
5	26	tender	3	4.66666666666667	7	6.33333333333333	4.66666666666667	0.0385715035005451577372262774	2.65950500687236	dprime_fullinkong_new	0	0.2222222222222222222222222222	0	1
5	28	tender	3	4.66666666666667	7	6.33333333333333	4.66666666666667	0.1737847883985534914242424242	3.52095960546327	dprime_fullinkong_new	2.7570751733363	0.2307692307692307692307692308	0	1
5	28	tender	3	4.66666666666667	7	6.33333333333333	4.66666666666667	0.1737847883985534914242424242	3.52095960546327	dprime_arousalkong_new	0	0.2307692307692307692307692308	0	0
5	28	tender	3	4.66666666666667	7	6.33333333333333	4.66666666666667	0.1737847883985534914242424242	3.52095960546327	dprime_valkong_new	2.32634787404084	0.2307692307692307692307692308	1	1
5	28	tender	3	4.66666666666667	7	6.33333333333333	4.66666666666667	0.1737847883985534914242424242	3.52095960546327	dprime_fullkong_new	6.04536435949655	0.2307692307692307692307692308	1	0
5	30	happy	3	4.66666666666667	7	6.33333333333333	4.66666666666667	0.123676058455886896	3.52095960546327	dprime_fullkong_new	6.04536435949655	0.1428571428571428571428571429	1	1
5	30	happy	3	4.66666666666667	7	6.33333333333333	4.66666666666667	0.123676058455886896	3.52095960546327	dprime_valkong_new	2.32634787404084	0.1428571428571428571428571429	1	0
5	30	happy	3	4.66666666666667	7	6.33333333333333	4.66666666666667	0.123676058455886896	3.52095960546327	dprime_arousalkong_new	2.32634787404084	0.1428571428571428571428571429	0	1
5	30	happy	3	4.66666666666667	7	6.33333333333333	4.66666666666667	0.123676058455886896	3.52095960546327	dprime_fullinkong_new	0	0.1428571428571428571428571429	0	0
5	31	tender	3	4.66666666666667	7	6.33333333333333	4.66666666666667	0.1214804027226346868676470588	3.52095960546327	dprime_fullkong_new	6.04536435949655	0.1666666666666666666666666667	1	0
5	31	tender	3	4.66666666666667	7	6.33333333333333	4.66666666666667	0.1214804027226346868676470588	3.52095960546327	dprime_valkong_new	6.04536435949655	0.1666666666666666666666666667	1	1
5	31	tender	3	4.66666666666667	7	6.33333333333333	4.66666666666667	0.1214804027226346868676470588	3.52095960546327	dprime_fullinkong_new	2.32634787404084	0.1666666666666666666666666667	0	1
5	31	tender	3	4.66666666666667	7	6.33333333333333	4.66666666666667	0.1214804027226346868676470588	3.52095960546327	dprime_arousalkong_new	2.32634787404084	0.1666666666666666666666666667	0	0
5	32	happy	3	4.66666666666667	7	6.33333333333333	4.66666666666667	0.0408648783051160332558139535	3.09023230616781	dprime_fullinkong_new	0	0.1538461538461538461538461538	0	0
5	32	happy	3	4.66666666666667	7	6.33333333333333	4.66666666666667	0.0408648783051160332558139535	3.09023230616781	dprime_fullkong_new	6.04536435949655	0.1538461538461538461538461538	1	1
5	32	happy	3	4.66666666666667	7	6.33333333333333	4.66666666666667	0.0408648783051160332558139535	3.09023230616781	dprime_valkong_new	2.32634787404084	0.1538461538461538461538461538	1	0
5	32	happy	3	4.66666666666667	7	6.33333333333333	4.66666666666667	0.0408648783051160332558139535	3.09023230616781	dprime_arousalkong_new	0	0.1538461538461538461538461538	0	1
5	33	tender	3	4.66666666666667	7	6.33333333333333	4.66666666666667	0.105720486495464637578125	3.09023230616781	dprime_valkong_new	0	0.125	1	1
5	33	tender	3	4.66666666666667	7	6.33333333333333	4.66666666666667	0.105720486495464637578125	3.09023230616781	dprime_arousalkong_new	6.04536435949655	0.125	0	0
5	33	tender	3	4.66666666666667	7	6.33333333333333	4.66666666666667	0.105720486495464637578125	3.09023230616781	dprime_fullkong_new	1.89562057474538	0.125	1	0
5	33	tender	3	4.66666666666667	7	6.33333333333333	4.66666666666667	0.105720486495464637578125	3.09023230616781	dprime_fullinkong_new	0	0.125	0	1
5	36	sad	3	4.66666666666667	7	6.33333333333333	4.66666666666667	0.031765484911529001679389313	3.09023230616781	dprime_arousalkong_new	6.04536435949655	0.1	1	0
5	36	sad	3	4.66666666666667	7	6.33333333333333	4.66666666666667	0.031765484911529001679389313	3.09023230616781	dprime_fullinkong_new	6.04536435949655	0.1	1	1
5	36	sad	3	4.66666666666667	7	6.33333333333333	4.66666666666667	0.031765484911529001679389313	3.09023230616781	dprime_fullkong_new	0	0.1	0	0
5	36	sad	3	4.66666666666667	7	6.33333333333333	4.66666666666667	0.031765484911529001679389313	3.09023230616781	dprime_valkong_new	0	0.1	0	1
6	1	happy	5	2.33333333333333	4.33333333333333	4	2.33333333333333	0.0646020440910228698540145985	0	dprime_fullinkong_new	0	0.1904761904761904761904761905	0	0
6	1	happy	5	2.33333333333333	4.33333333333333	4	2.33333333333333	0.0646020440910228698540145985	0	dprime_arousalkong_new	0	0.1904761904761904761904761905	0	1
6	1	happy	5	2.33333333333333	4.33333333333333	4	2.33333333333333	0.0646020440910228698540145985	0	dprime_fullkong_new	0	0.1904761904761904761904761905	1	1
6	1	happy	5	2.33333333333333	4.33333333333333	4	2.33333333333333	0.0646020440910228698540145985	0	dprime_valkong_new	0	0.1904761904761904761904761905	1	0
6	2	happy	5	2.33333333333333	4.33333333333333	4	2.33333333333333	0.1440397112369013255474452555	2.12281074006611	dprime_fullkong_new	0	0.1818181818181818181818181818	1	1
6	2	happy	5	2.33333333333333	4.33333333333333	4	2.33333333333333	0.1440397112369013255474452555	2.12281074006611	dprime_arousalkong_new	2.32634787404084	0.1818181818181818181818181818	0	1
6	2	happy	5	2.33333333333333	4.33333333333333	4	2.33333333333333	0.1440397112369013255474452555	2.12281074006611	dprime_valkong_new	0	0.1818181818181818181818181818	1	0
6	2	happy	5	2.33333333333333	4.33333333333333	4	2.33333333333333	0.1440397112369013255474452555	2.12281074006611	dprime_fullinkong_new	0	0.1818181818181818181818181818	0	0
6	4	tender	5	2.33333333333333	4.33333333333333	4	2.33333333333333	-0.0613729546499821948091603053	4.05765387226951	dprime_arousalkong_new	0	0.1578947368421052631578947368	0	0
6	4	tender	5	2.33333333333333	4.33333333333333	4	2.33333333333333	-0.0613729546499821948091603053	4.05765387226951	dprime_fullkong_new	6.04536435949655	0.1578947368421052631578947368	1	0
6	4	tender	5	2.33333333333333	4.33333333333333	4	2.33333333333333	-0.0613729546499821948091603053	4.05765387226951	dprime_valkong_new	2.32634787404084	0.1578947368421052631578947368	1	1
6	4	tender	5	2.33333333333333	4.33333333333333	4	2.33333333333333	-0.0613729546499821948091603053	4.05765387226951	dprime_fullinkong_new	6.04536435949655	0.1578947368421052631578947368	0	1
6	5	fear	5	2.33333333333333	4.33333333333333	4	2.33333333333333	0.1088889064369853794545454545	3.52095960546327	dprime_fullkong_new	2.32634787404084	0.2	0	1
6	5	fear	5	2.33333333333333	4.33333333333333	4	2.33333333333333	0.1088889064369853794545454545	3.52095960546327	dprime_valkong_new	0	0.2	0	0
6	5	fear	5	2.33333333333333	4.33333333333333	4	2.33333333333333	0.1088889064369853794545454545	3.52095960546327	dprime_arousalkong_new	6.04536435949655	0.2	1	1
6	5	fear	5	2.33333333333333	4.33333333333333	4	2.33333333333333	0.1088889064369853794545454545	3.52095960546327	dprime_fullinkong_new	6.04536435949655	0.2	1	0
6	7	sad	5	2.33333333333333	4.33333333333333	4	2.33333333333333	0.1128629739561568818796992481	3.52095960546327	dprime_fullkong_new	2.7570751733363	0.12	0	0
6	7	sad	5	2.33333333333333	4.33333333333333	4	2.33333333333333	0.1128629739561568818796992481	3.52095960546327	dprime_fullinkong_new	0	0.12	1	1
6	7	sad	5	2.33333333333333	4.33333333333333	4	2.33333333333333	0.1128629739561568818796992481	3.52095960546327	dprime_arousalkong_new	6.04536435949655	0.12	1	0
6	7	sad	5	2.33333333333333	4.33333333333333	4	2.33333333333333	0.1128629739561568818796992481	3.52095960546327	dprime_valkong_new	2.32634787404084	0.12	0	1
6	8	fear	5	2.33333333333333	4.33333333333333	4	2.33333333333333	0.1803655071582191286764705882	3.09023230616781	dprime_arousalkong_new	0	0.16	1	1
6	8	fear	5	2.33333333333333	4.33333333333333	4	2.33333333333333	0.1803655071582191286764705882	3.09023230616781	dprime_fullinkong_new	2.7570751733363	0.16	1	0
6	8	fear	5	2.33333333333333	4.33333333333333	4	2.33333333333333	0.1803655071582191286764705882	3.09023230616781	dprime_valkong_new	0	0.16	0	0
6	8	fear	5	2.33333333333333	4.33333333333333	4	2.33333333333333	0.1803655071582191286764705882	3.09023230616781	dprime_fullkong_new	6.04536435949655	0.16	0	1
6	9	fear	5	2.33333333333333	4.33333333333333	4	2.33333333333333	0.0886482589909258950364963504	3.09023230616781	dprime_fullkong_new	0	0.1	0	1
6	9	fear	5	2.33333333333333	4.33333333333333	4	2.33333333333333	0.0886482589909258950364963504	3.09023230616781	dprime_arousalkong_new	6.04536435949655	0.1	1	1
6	9	fear	5	2.33333333333333	4.33333333333333	4	2.33333333333333	0.0886482589909258950364963504	3.09023230616781	dprime_valkong_new	0	0.1	0	0
6	9	fear	5	2.33333333333333	4.33333333333333	4	2.33333333333333	0.0886482589909258950364963504	3.09023230616781	dprime_fullinkong_new	2.32634787404084	0.1	1	0
6	10	happy	5	2.33333333333333	4.33333333333333	4	2.33333333333333	0.1321646279575484757664233577	6.80924879162352	dprime_valkong_new	6.04536435949655	0.1785714285714285714285714286	1	0
6	10	happy	5	2.33333333333333	4.33333333333333	4	2.33333333333333	0.1321646279575484757664233577	6.80924879162352	dprime_arousalkong_new	6.04536435949655	0.1785714285714285714285714286	0	1
6	10	happy	5	2.33333333333333	4.33333333333333	4	2.33333333333333	0.1321646279575484757664233577	6.80924879162352	dprime_fullkong_new	0	0.1785714285714285714285714286	1	1
6	10	happy	5	2.33333333333333	4.33333333333333	4	2.33333333333333	0.1321646279575484757664233577	6.80924879162352	dprime_fullinkong_new	6.04536435949655	0.1785714285714285714285714286	0	0
6	11	sad	5	2.33333333333333	4.33333333333333	4	2.33333333333333	0.0009619500367868207810218978	1.9348431322034	dprime_arousalkong_new	-3.71901648545571	0.1923076923076923076923076923	1	0
6	11	sad	5	2.33333333333333	4.33333333333333	4	2.33333333333333	0.0009619500367868207810218978	1.9348431322034	dprime_fullkong_new	6.04536435949655	0.1923076923076923076923076923	0	0
6	11	sad	5	2.33333333333333	4.33333333333333	4	2.33333333333333	0.0009619500367868207810218978	1.9348431322034	dprime_valkong_new	6.04536435949655	0.1923076923076923076923076923	0	1
6	11	sad	5	2.33333333333333	4.33333333333333	4	2.33333333333333	0.0009619500367868207810218978	1.9348431322034	dprime_fullinkong_new	6.04536435949655	0.1923076923076923076923076923	1	1
6	12	tender	5	2.33333333333333	4.33333333333333	4	2.33333333333333	0.1439254694579219223357664234	3.52095960546327	dprime_valkong_new	1.89562057474538	0.1724137931034482758620689655	1	1
6	12	tender	5	2.33333333333333	4.33333333333333	4	2.33333333333333	0.1439254694579219223357664234	3.52095960546327	dprime_arousalkong_new	6.04536435949655	0.1724137931034482758620689655	0	0
6	12	tender	5	2.33333333333333	4.33333333333333	4	2.33333333333333	0.1439254694579219223357664234	3.52095960546327	dprime_fullkong_new	6.04536435949655	0.1724137931034482758620689655	1	0
6	12	tender	5	2.33333333333333	4.33333333333333	4	2.33333333333333	0.1439254694579219223357664234	3.52095960546327	dprime_fullinkong_new	6.04536435949655	0.1724137931034482758620689655	0	1
6	13	happy	5	2.33333333333333	4.33333333333333	4	2.33333333333333	0.0637216992205496225147058824	3.52095960546327	dprime_arousalkong_new	6.04536435949655	0.1538461538461538461538461538	0	1
6	13	happy	5	2.33333333333333	4.33333333333333	4	2.33333333333333	0.0637216992205496225147058824	3.52095960546327	dprime_fullkong_new	0	0.1538461538461538461538461538	1	1
6	13	happy	5	2.33333333333333	4.33333333333333	4	2.33333333333333	0.0637216992205496225147058824	3.52095960546327	dprime_valkong_new	6.04536435949655	0.1538461538461538461538461538	1	0
6	13	happy	5	2.33333333333333	4.33333333333333	4	2.33333333333333	0.0637216992205496225147058824	3.52095960546327	dprime_fullinkong_new	2.32634787404084	0.1538461538461538461538461538	0	0
6	14	happy	5	2.33333333333333	4.33333333333333	4	2.33333333333333	0.0438795817512263321985815603	4.05765387226951	dprime_valkong_new	6.04536435949655	0.125	1	0
6	14	happy	5	2.33333333333333	4.33333333333333	4	2.33333333333333	0.0438795817512263321985815603	4.05765387226951	dprime_fullinkong_new	2.32634787404084	0.125	0	0
6	14	happy	5	2.33333333333333	4.33333333333333	4	2.33333333333333	0.0438795817512263321985815603	4.05765387226951	dprime_arousalkong_new	6.04536435949655	0.125	0	1
6	14	happy	5	2.33333333333333	4.33333333333333	4	2.33333333333333	0.0438795817512263321985815603	4.05765387226951	dprime_fullkong_new	6.04536435949655	0.125	1	1
6	15	tender	5	2.33333333333333	4.33333333333333	4	2.33333333333333	0.140686788252914087304964539	4.05765387226951	dprime_arousalkong_new	6.04536435949655	0.12	0	0
6	15	tender	5	2.33333333333333	4.33333333333333	4	2.33333333333333	0.140686788252914087304964539	4.05765387226951	dprime_fullinkong_new	2.32634787404084	0.12	0	1
6	15	tender	5	2.33333333333333	4.33333333333333	4	2.33333333333333	0.140686788252914087304964539	4.05765387226951	dprime_valkong_new	6.04536435949655	0.12	1	1
6	15	tender	5	2.33333333333333	4.33333333333333	4	2.33333333333333	0.140686788252914087304964539	4.05765387226951	dprime_fullkong_new	6.04536435949655	0.12	1	0
6	16	tender	5	2.33333333333333	4.33333333333333	4	2.33333333333333	0.0208375827538934728965517241	4.05765387226951	dprime_fullkong_new	2.32634787404084	0.125	1	0
6	16	tender	5	2.33333333333333	4.33333333333333	4	2.33333333333333	0.0208375827538934728965517241	4.05765387226951	dprime_fullinkong_new	6.04536435949655	0.125	0	1
6	16	tender	5	2.33333333333333	4.33333333333333	4	2.33333333333333	0.0208375827538934728965517241	4.05765387226951	dprime_valkong_new	6.04536435949655	0.125	1	1
6	16	tender	5	2.33333333333333	4.33333333333333	4	2.33333333333333	0.0208375827538934728965517241	4.05765387226951	dprime_arousalkong_new	6.04536435949655	0.125	0	0
6	17	tender	5	2.33333333333333	4.33333333333333	4	2.33333333333333	0.260889745187133094262295082	4.05765387226951	dprime_arousalkong_new	0	0.1785714285714285714285714286	0	0
6	17	tender	5	2.33333333333333	4.33333333333333	4	2.33333333333333	0.260889745187133094262295082	4.05765387226951	dprime_valkong_new	6.04536435949655	0.1785714285714285714285714286	1	1
6	17	tender	5	2.33333333333333	4.33333333333333	4	2.33333333333333	0.260889745187133094262295082	4.05765387226951	dprime_fullinkong_new	6.04536435949655	0.1785714285714285714285714286	0	1
6	17	tender	5	2.33333333333333	4.33333333333333	4	2.33333333333333	0.260889745187133094262295082	4.05765387226951	dprime_fullkong_new	2.7570751733363	0.1785714285714285714285714286	1	0
6	18	tender	5	2.33333333333333	4.33333333333333	4	2.33333333333333	0.1259922761354512219178082192	4.05765387226951	dprime_fullinkong_new	6.04536435949655	0.0625	0	1
6	18	tender	5	2.33333333333333	4.33333333333333	4	2.33333333333333	0.1259922761354512219178082192	4.05765387226951	dprime_arousalkong_new	0	0.0625	0	0
6	18	tender	5	2.33333333333333	4.33333333333333	4	2.33333333333333	0.1259922761354512219178082192	4.05765387226951	dprime_valkong_new	6.04536435949655	0.0625	1	1
6	18	tender	5	2.33333333333333	4.33333333333333	4	2.33333333333333	0.1259922761354512219178082192	4.05765387226951	dprime_fullkong_new	0	0.0625	1	0
6	19	sad	5	2.33333333333333	4.33333333333333	4	2.33333333333333	0.1463413210066165502941176471	1.39814886539716	dprime_arousalkong_new	0	0.1538461538461538461538461538	1	0
6	19	sad	5	2.33333333333333	4.33333333333333	4	2.33333333333333	0.1463413210066165502941176471	1.39814886539716	dprime_valkong_new	2.7570751733363	0.1538461538461538461538461538	0	1
6	19	sad	5	2.33333333333333	4.33333333333333	4	2.33333333333333	0.1463413210066165502941176471	1.39814886539716	dprime_fullinkong_new	-1.89562057474538	0.1538461538461538461538461538	1	1
6	19	sad	5	2.33333333333333	4.33333333333333	4	2.33333333333333	0.1463413210066165502941176471	1.39814886539716	dprime_fullkong_new	6.04536435949655	0.1538461538461538461538461538	0	0
6	20	fear	5	2.33333333333333	4.33333333333333	4	2.33333333333333	0.0928054516357875000735294118	4.05765387226951	dprime_fullinkong_new	0	0.1739130434782608695652173913	1	0
6	20	fear	5	2.33333333333333	4.33333333333333	4	2.33333333333333	0.0928054516357875000735294118	4.05765387226951	dprime_arousalkong_new	2.7570751733363	0.1739130434782608695652173913	1	1
6	20	fear	5	2.33333333333333	4.33333333333333	4	2.33333333333333	0.0928054516357875000735294118	4.05765387226951	dprime_valkong_new	6.04536435949655	0.1739130434782608695652173913	0	0
6	20	fear	5	2.33333333333333	4.33333333333333	4	2.33333333333333	0.0928054516357875000735294118	4.05765387226951	dprime_fullkong_new	0	0.1739130434782608695652173913	0	1
6	21	happy	5	2.33333333333333	4.33333333333333	4	2.33333333333333	0.1330501529565770894326241135	1.39814886539716	dprime_fullinkong_new	3.71901648545571	0.1666666666666666666666666667	0	0
6	21	happy	5	2.33333333333333	4.33333333333333	4	2.33333333333333	0.1330501529565770894326241135	1.39814886539716	dprime_arousalkong_new	2.7570751733363	0.1666666666666666666666666667	0	1
6	21	happy	5	2.33333333333333	4.33333333333333	4	2.33333333333333	0.1330501529565770894326241135	1.39814886539716	dprime_fullkong_new	0	0.1666666666666666666666666667	1	1
6	21	happy	5	2.33333333333333	4.33333333333333	4	2.33333333333333	0.1330501529565770894326241135	1.39814886539716	dprime_valkong_new	2.32634787404084	0.1666666666666666666666666667	1	0
6	22	happy	5	2.33333333333333	4.33333333333333	4	2.33333333333333	0.1099737369650826000757575758	4.68643805155741	dprime_valkong_new	6.04536435949655	0.1666666666666666666666666667	1	0
6	22	happy	5	2.33333333333333	4.33333333333333	4	2.33333333333333	0.1099737369650826000757575758	4.68643805155741	dprime_fullinkong_new	6.04536435949655	0.1666666666666666666666666667	0	0
6	22	happy	5	2.33333333333333	4.33333333333333	4	2.33333333333333	0.1099737369650826000757575758	4.68643805155741	dprime_fullkong_new	6.04536435949655	0.1666666666666666666666666667	1	1
6	22	happy	5	2.33333333333333	4.33333333333333	4	2.33333333333333	0.1099737369650826000757575758	4.68643805155741	dprime_arousalkong_new	3.71901648545571	0.1666666666666666666666666667	0	1
6	23	sad	5	2.33333333333333	4.33333333333333	4	2.33333333333333	0.2374573823419822489051094891	1.9348431322034	dprime_arousalkong_new	0	0.16	1	0
6	23	sad	5	2.33333333333333	4.33333333333333	4	2.33333333333333	0.2374573823419822489051094891	1.9348431322034	dprime_fullinkong_new	6.04536435949655	0.16	1	1
6	23	sad	5	2.33333333333333	4.33333333333333	4	2.33333333333333	0.2374573823419822489051094891	1.9348431322034	dprime_valkong_new	3.71901648545571	0.16	0	1
6	23	sad	5	2.33333333333333	4.33333333333333	4	2.33333333333333	0.2374573823419822489051094891	1.9348431322034	dprime_fullkong_new	6.04536435949655	0.16	0	0
6	24	tender	5	2.33333333333333	4.33333333333333	4	2.33333333333333	0.0786055481759538947014925373	4.05765387226951	dprime_valkong_new	6.04536435949655	0.2083333333333333333333333333	1	1
6	24	tender	5	2.33333333333333	4.33333333333333	4	2.33333333333333	0.0786055481759538947014925373	4.05765387226951	dprime_fullkong_new	6.04536435949655	0.2083333333333333333333333333	1	0
6	24	tender	5	2.33333333333333	4.33333333333333	4	2.33333333333333	0.0786055481759538947014925373	4.05765387226951	dprime_fullinkong_new	6.04536435949655	0.2083333333333333333333333333	0	1
6	24	tender	5	2.33333333333333	4.33333333333333	4	2.33333333333333	0.0786055481759538947014925373	4.05765387226951	dprime_arousalkong_new	2.32634787404084	0.2083333333333333333333333333	0	0
6	25	tender	5	2.33333333333333	4.33333333333333	4	2.33333333333333	0.2410155208770763277372262774	6.80924879162352	dprime_valkong_new	6.04536435949655	0.2173913043478260869565217391	1	1
6	25	tender	5	2.33333333333333	4.33333333333333	4	2.33333333333333	0.2410155208770763277372262774	6.80924879162352	dprime_arousalkong_new	6.04536435949655	0.2173913043478260869565217391	0	0
6	25	tender	5	2.33333333333333	4.33333333333333	4	2.33333333333333	0.2410155208770763277372262774	6.80924879162352	dprime_fullkong_new	6.04536435949655	0.2173913043478260869565217391	1	0
6	25	tender	5	2.33333333333333	4.33333333333333	4	2.33333333333333	0.2410155208770763277372262774	6.80924879162352	dprime_fullinkong_new	6.04536435949655	0.2173913043478260869565217391	0	1
6	26	sad	5	2.33333333333333	4.33333333333333	4	2.33333333333333	0.1594218190984031530303030303	4.05765387226951	dprime_fullinkong_new	2.32634787404084	0.1666666666666666666666666667	1	1
6	26	sad	5	2.33333333333333	4.33333333333333	4	2.33333333333333	0.1594218190984031530303030303	4.05765387226951	dprime_fullkong_new	6.04536435949655	0.1666666666666666666666666667	0	0
6	26	sad	5	2.33333333333333	4.33333333333333	4	2.33333333333333	0.1594218190984031530303030303	4.05765387226951	dprime_valkong_new	6.04536435949655	0.1666666666666666666666666667	0	1
6	26	sad	5	2.33333333333333	4.33333333333333	4	2.33333333333333	0.1594218190984031530303030303	4.05765387226951	dprime_arousalkong_new	6.04536435949655	0.1666666666666666666666666667	1	0
6	27	happy	5	2.33333333333333	4.33333333333333	4	2.33333333333333	0.1721059329513219336206896552	6.80924879162352	dprime_arousalkong_new	6.04536435949655	0.1428571428571428571428571429	0	1
6	27	happy	5	2.33333333333333	4.33333333333333	4	2.33333333333333	0.1721059329513219336206896552	6.80924879162352	dprime_fullinkong_new	6.04536435949655	0.1428571428571428571428571429	0	0
6	27	happy	5	2.33333333333333	4.33333333333333	4	2.33333333333333	0.1721059329513219336206896552	6.80924879162352	dprime_fullkong_new	6.04536435949655	0.1428571428571428571428571429	1	1
6	27	happy	5	2.33333333333333	4.33333333333333	4	2.33333333333333	0.1721059329513219336206896552	6.80924879162352	dprime_valkong_new	0	0.1428571428571428571428571429	1	0
6	28	tender	5	2.33333333333333	4.33333333333333	4	2.33333333333333	-0.0209781479056908106923076923	3.52095960546327	dprime_fullinkong_new	6.04536435949655	0.1538461538461538461538461538	0	1
6	28	tender	5	2.33333333333333	4.33333333333333	4	2.33333333333333	-0.0209781479056908106923076923	3.52095960546327	dprime_valkong_new	6.04536435949655	0.1538461538461538461538461538	1	1
6	28	tender	5	2.33333333333333	4.33333333333333	4	2.33333333333333	-0.0209781479056908106923076923	3.52095960546327	dprime_arousalkong_new	0	0.1538461538461538461538461538	0	0
6	28	tender	5	2.33333333333333	4.33333333333333	4	2.33333333333333	-0.0209781479056908106923076923	3.52095960546327	dprime_fullkong_new	0	0.1538461538461538461538461538	1	0
6	29	sad	5	2.33333333333333	4.33333333333333	4	2.33333333333333	0.1562966458398149023255813953	4.05765387226951	dprime_fullkong_new	6.04536435949655	0.1333333333333333333333333333	0	0
6	29	sad	5	2.33333333333333	4.33333333333333	4	2.33333333333333	0.1562966458398149023255813953	4.05765387226951	dprime_arousalkong_new	0	0.1333333333333333333333333333	1	0
6	29	sad	5	2.33333333333333	4.33333333333333	4	2.33333333333333	0.1562966458398149023255813953	4.05765387226951	dprime_valkong_new	6.04536435949655	0.1333333333333333333333333333	0	1
6	29	sad	5	2.33333333333333	4.33333333333333	4	2.33333333333333	0.1562966458398149023255813953	4.05765387226951	dprime_fullinkong_new	2.32634787404084	0.1333333333333333333333333333	1	1
6	30	fear	5	2.33333333333333	4.33333333333333	4	2.33333333333333	0.1027375033299765921897810219	4.05765387226951	dprime_fullinkong_new	6.04536435949655	0.1785714285714285714285714286	1	0
6	30	fear	5	2.33333333333333	4.33333333333333	4	2.33333333333333	0.1027375033299765921897810219	4.05765387226951	dprime_fullkong_new	6.04536435949655	0.1785714285714285714285714286	0	1
6	30	fear	5	2.33333333333333	4.33333333333333	4	2.33333333333333	0.1027375033299765921897810219	4.05765387226951	dprime_valkong_new	2.32634787404084	0.1785714285714285714285714286	0	0
6	30	fear	5	2.33333333333333	4.33333333333333	4	2.33333333333333	0.1027375033299765921897810219	4.05765387226951	dprime_arousalkong_new	6.04536435949655	0.1785714285714285714285714286	1	1
6	31	sad	5	2.33333333333333	4.33333333333333	4	2.33333333333333	0.1724200677294303875912408759	3.09023230616781	dprime_fullkong_new	1.89562057474538	0.12	0	0
6	31	sad	5	2.33333333333333	4.33333333333333	4	2.33333333333333	0.1724200677294303875912408759	3.09023230616781	dprime_arousalkong_new	6.04536435949655	0.12	1	0
6	31	sad	5	2.33333333333333	4.33333333333333	4	2.33333333333333	0.1724200677294303875912408759	3.09023230616781	dprime_valkong_new	6.04536435949655	0.12	0	1
6	31	sad	5	2.33333333333333	4.33333333333333	4	2.33333333333333	0.1724200677294303875912408759	3.09023230616781	dprime_fullinkong_new	0	0.12	1	1
6	32	happy	5	2.33333333333333	4.33333333333333	4	2.33333333333333	0.0044739520868730524166666667	4.05765387226951	dprime_fullkong_new	0	0.0833333333333333333333333333	1	1
6	32	happy	5	2.33333333333333	4.33333333333333	4	2.33333333333333	0.0044739520868730524166666667	4.05765387226951	dprime_arousalkong_new	6.04536435949655	0.0833333333333333333333333333	0	1
6	32	happy	5	2.33333333333333	4.33333333333333	4	2.33333333333333	0.0044739520868730524166666667	4.05765387226951	dprime_valkong_new	2.32634787404084	0.0833333333333333333333333333	1	0
6	32	happy	5	2.33333333333333	4.33333333333333	4	2.33333333333333	0.0044739520868730524166666667	4.05765387226951	dprime_fullinkong_new	6.04536435949655	0.0833333333333333333333333333	0	0
6	33	fear	5	2.33333333333333	4.33333333333333	4	2.33333333333333	0.0263398356080111805328467153	3.52095960546327	dprime_valkong_new	6.04536435949655	0.1714285714285714285714285714	0	0
6	33	fear	5	2.33333333333333	4.33333333333333	4	2.33333333333333	0.0263398356080111805328467153	3.52095960546327	dprime_arousalkong_new	0	0.1714285714285714285714285714	1	1
6	33	fear	5	2.33333333333333	4.33333333333333	4	2.33333333333333	0.0263398356080111805328467153	3.52095960546327	dprime_fullinkong_new	0	0.1714285714285714285714285714	1	0
6	33	fear	5	2.33333333333333	4.33333333333333	4	2.33333333333333	0.0263398356080111805328467153	3.52095960546327	dprime_fullkong_new	2.32634787404084	0.1714285714285714285714285714	0	1
6	34	fear	5	2.33333333333333	4.33333333333333	4	2.33333333333333	0.1542820039068352109375	4.05765387226951	dprime_fullkong_new	6.04536435949655	0.1923076923076923076923076923	0	1
6	34	fear	5	2.33333333333333	4.33333333333333	4	2.33333333333333	0.1542820039068352109375	4.05765387226951	dprime_fullinkong_new	6.04536435949655	0.1923076923076923076923076923	1	0
6	34	fear	5	2.33333333333333	4.33333333333333	4	2.33333333333333	0.1542820039068352109375	4.05765387226951	dprime_arousalkong_new	2.7570751733363	0.1923076923076923076923076923	1	1
6	34	fear	5	2.33333333333333	4.33333333333333	4	2.33333333333333	0.1542820039068352109375	4.05765387226951	dprime_valkong_new	6.04536435949655	0.1923076923076923076923076923	0	0
6	36	fear	5	2.33333333333333	4.33333333333333	4	2.33333333333333	0.1730833126278009565891472868	4.05765387226951	dprime_fullinkong_new	6.04536435949655	0.1923076923076923076923076923	1	0
6	36	fear	5	2.33333333333333	4.33333333333333	4	2.33333333333333	0.1730833126278009565891472868	4.05765387226951	dprime_fullkong_new	2.32634787404084	0.1923076923076923076923076923	0	1
6	36	fear	5	2.33333333333333	4.33333333333333	4	2.33333333333333	0.1730833126278009565891472868	4.05765387226951	dprime_valkong_new	6.04536435949655	0.1923076923076923076923076923	0	0
6	36	fear	5	2.33333333333333	4.33333333333333	4	2.33333333333333	0.1730833126278009565891472868	4.05765387226951	dprime_arousalkong_new	6.04536435949655	0.1923076923076923076923076923	1	1
7	1	sad	4	5	6.33333333333333	5.66666666666667	5	-0.2905154417742366390070921986	3.52095960546327	dprime_valkong_new	6.04536435949655	0.2142857142857142857142857143	0	1
7	1	sad	4	5	6.33333333333333	5.66666666666667	5	-0.2905154417742366390070921986	3.52095960546327	dprime_arousalkong_new	6.04536435949655	0.2142857142857142857142857143	1	0
7	1	sad	4	5	6.33333333333333	5.66666666666667	5	-0.2905154417742366390070921986	3.52095960546327	dprime_fullinkong_new	6.04536435949655	0.2142857142857142857142857143	1	1
7	1	sad	4	5	6.33333333333333	5.66666666666667	5	-0.2905154417742366390070921986	3.52095960546327	dprime_fullkong_new	1.89562057474538	0.2142857142857142857142857143	0	0
7	2	happy	4	5	6.33333333333333	5.66666666666667	5	-0.0787614783560716378723404255	2.12281074006611	dprime_valkong_new	0	0.15	1	0
7	2	happy	4	5	6.33333333333333	5.66666666666667	5	-0.0787614783560716378723404255	2.12281074006611	dprime_fullinkong_new	0	0.15	0	0
7	2	happy	4	5	6.33333333333333	5.66666666666667	5	-0.0787614783560716378723404255	2.12281074006611	dprime_fullkong_new	0	0.15	1	1
7	2	happy	4	5	6.33333333333333	5.66666666666667	5	-0.0787614783560716378723404255	2.12281074006611	dprime_arousalkong_new	2.32634787404084	0.15	0	1
7	3	happy	4	5	6.33333333333333	5.66666666666667	5	0.0109598858774823443065693431	6.80924879162352	dprime_valkong_new	6.04536435949655	0.2333333333333333333333333333	1	0
7	3	happy	4	5	6.33333333333333	5.66666666666667	5	0.0109598858774823443065693431	6.80924879162352	dprime_fullkong_new	6.04536435949655	0.2333333333333333333333333333	1	1
7	3	happy	4	5	6.33333333333333	5.66666666666667	5	0.0109598858774823443065693431	6.80924879162352	dprime_arousalkong_new	6.04536435949655	0.2333333333333333333333333333	0	1
7	3	happy	4	5	6.33333333333333	5.66666666666667	5	0.0109598858774823443065693431	6.80924879162352	dprime_fullinkong_new	6.04536435949655	0.2333333333333333333333333333	0	0
7	4	happy	4	5	6.33333333333333	5.66666666666667	5	-0.1276018441468544285294117647	2.65950500687236	dprime_fullkong_new	0	0.125	1	1
7	4	happy	4	5	6.33333333333333	5.66666666666667	5	-0.1276018441468544285294117647	2.65950500687236	dprime_fullinkong_new	6.04536435949655	0.125	0	0
7	4	happy	4	5	6.33333333333333	5.66666666666667	5	-0.1276018441468544285294117647	2.65950500687236	dprime_valkong_new	0	0.125	1	0
7	4	happy	4	5	6.33333333333333	5.66666666666667	5	-0.1276018441468544285294117647	2.65950500687236	dprime_arousalkong_new	6.04536435949655	0.125	0	1
7	5	tender	4	5	6.33333333333333	5.66666666666667	5	-0.1249989077539219579710144928	2.65950500687236	dprime_arousalkong_new	2.32634787404084	0.1666666666666666666666666667	0	0
7	5	tender	4	5	6.33333333333333	5.66666666666667	5	-0.1249989077539219579710144928	2.65950500687236	dprime_fullkong_new	0	0.1666666666666666666666666667	1	0
7	5	tender	4	5	6.33333333333333	5.66666666666667	5	-0.1249989077539219579710144928	2.65950500687236	dprime_fullinkong_new	6.04536435949655	0.1666666666666666666666666667	0	1
7	5	tender	4	5	6.33333333333333	5.66666666666667	5	-0.1249989077539219579710144928	2.65950500687236	dprime_valkong_new	0	0.1666666666666666666666666667	1	1
7	6	sad	4	5	6.33333333333333	5.66666666666667	5	-0.2326498710862246375886524823	2.65950500687236	dprime_valkong_new	0	0.1666666666666666666666666667	0	1
7	6	sad	4	5	6.33333333333333	5.66666666666667	5	-0.2326498710862246375886524823	2.65950500687236	dprime_fullkong_new	0	0.1666666666666666666666666667	0	0
7	6	sad	4	5	6.33333333333333	5.66666666666667	5	-0.2326498710862246375886524823	2.65950500687236	dprime_fullinkong_new	2.32634787404084	0.1666666666666666666666666667	1	1
7	6	sad	4	5	6.33333333333333	5.66666666666667	5	-0.2326498710862246375886524823	2.65950500687236	dprime_arousalkong_new	1.89562057474538	0.1666666666666666666666666667	1	0
7	7	sad	4	5	6.33333333333333	5.66666666666667	5	-0.3369151965362498297872340426	3.09023230616781	dprime_fullkong_new	2.32634787404084	0.08	0	0
7	7	sad	4	5	6.33333333333333	5.66666666666667	5	-0.3369151965362498297872340426	3.09023230616781	dprime_valkong_new	2.32634787404084	0.08	0	1
7	7	sad	4	5	6.33333333333333	5.66666666666667	5	-0.3369151965362498297872340426	3.09023230616781	dprime_fullinkong_new	6.04536435949655	0.08	1	1
7	7	sad	4	5	6.33333333333333	5.66666666666667	5	-0.3369151965362498297872340426	3.09023230616781	dprime_arousalkong_new	0	0.08	1	0
7	9	happy	4	5	6.33333333333333	5.66666666666667	5	-0.2730364454835110971014492754	3.09023230616781	dprime_valkong_new	2.32634787404084	0.1818181818181818181818181818	1	0
7	9	happy	4	5	6.33333333333333	5.66666666666667	5	-0.2730364454835110971014492754	3.09023230616781	dprime_fullkong_new	6.04536435949655	0.1818181818181818181818181818	1	1
7	9	happy	4	5	6.33333333333333	5.66666666666667	5	-0.2730364454835110971014492754	3.09023230616781	dprime_arousalkong_new	0	0.1818181818181818181818181818	0	1
7	9	happy	4	5	6.33333333333333	5.66666666666667	5	-0.2730364454835110971014492754	3.09023230616781	dprime_fullinkong_new	0	0.1818181818181818181818181818	0	0
7	10	fear	4	5	6.33333333333333	5.66666666666667	5	-0.2113358716206838377304964539	3.09023230616781	dprime_valkong_new	2.32634787404084	0.1363636363636363636363636364	0	0
7	10	fear	4	5	6.33333333333333	5.66666666666667	5	-0.2113358716206838377304964539	3.09023230616781	dprime_fullinkong_new	2.32634787404084	0.1363636363636363636363636364	1	0
7	10	fear	4	5	6.33333333333333	5.66666666666667	5	-0.2113358716206838377304964539	3.09023230616781	dprime_arousalkong_new	6.04536435949655	0.1363636363636363636363636364	1	1
7	10	fear	4	5	6.33333333333333	5.66666666666667	5	-0.2113358716206838377304964539	3.09023230616781	dprime_fullkong_new	0	0.1363636363636363636363636364	0	1
7	11	sad	4	5	6.33333333333333	5.66666666666667	5	-0.2890843175372599815602836879	3.09023230616781	dprime_fullkong_new	1.89562057474538	0.1538461538461538461538461538	0	0
7	11	sad	4	5	6.33333333333333	5.66666666666667	5	-0.2890843175372599815602836879	3.09023230616781	dprime_fullinkong_new	6.04536435949655	0.1538461538461538461538461538	1	1
7	11	sad	4	5	6.33333333333333	5.66666666666667	5	-0.2890843175372599815602836879	3.09023230616781	dprime_arousalkong_new	6.04536435949655	0.1538461538461538461538461538	1	0
7	11	sad	4	5	6.33333333333333	5.66666666666667	5	-0.2890843175372599815602836879	3.09023230616781	dprime_valkong_new	0	0.1538461538461538461538461538	0	1
7	12	tender	4	5	6.33333333333333	5.66666666666667	5	-0.2316001903168387421985815603	3.09023230616781	dprime_valkong_new	0	0.1785714285714285714285714286	1	1
7	12	tender	4	5	6.33333333333333	5.66666666666667	5	-0.2316001903168387421985815603	3.09023230616781	dprime_arousalkong_new	0	0.1785714285714285714285714286	0	0
7	12	tender	4	5	6.33333333333333	5.66666666666667	5	-0.2316001903168387421985815603	3.09023230616781	dprime_fullinkong_new	2.7570751733363	0.1785714285714285714285714286	0	1
7	12	tender	4	5	6.33333333333333	5.66666666666667	5	-0.2316001903168387421985815603	3.09023230616781	dprime_fullkong_new	6.04536435949655	0.1785714285714285714285714286	1	0
7	14	sad	4	5	6.33333333333333	5.66666666666667	5	-0.1990541805132326872340425532	3.52095960546327	dprime_valkong_new	6.04536435949655	0.2	0	1
7	14	sad	4	5	6.33333333333333	5.66666666666667	5	-0.1990541805132326872340425532	3.52095960546327	dprime_arousalkong_new	2.32634787404084	0.2	1	0
7	14	sad	4	5	6.33333333333333	5.66666666666667	5	-0.1990541805132326872340425532	3.52095960546327	dprime_fullkong_new	6.04536435949655	0.2	0	0
7	14	sad	4	5	6.33333333333333	5.66666666666667	5	-0.1990541805132326872340425532	3.52095960546327	dprime_fullinkong_new	0	0.2	1	1
7	15	tender	4	5	6.33333333333333	5.66666666666667	5	-0.2851393745333068624113475177	2.12281074006611	dprime_fullinkong_new	6.04536435949655	0.1739130434782608695652173913	0	1
7	15	tender	4	5	6.33333333333333	5.66666666666667	5	-0.2851393745333068624113475177	2.12281074006611	dprime_valkong_new	0	0.1739130434782608695652173913	1	1
7	15	tender	4	5	6.33333333333333	5.66666666666667	5	-0.2851393745333068624113475177	2.12281074006611	dprime_arousalkong_new	0	0.1739130434782608695652173913	0	0
7	15	tender	4	5	6.33333333333333	5.66666666666667	5	-0.2851393745333068624113475177	2.12281074006611	dprime_fullkong_new	0	0.1739130434782608695652173913	1	0
7	16	sad	4	5	6.33333333333333	5.66666666666667	5	-0.3468695169388456524822695035	3.09023230616781	dprime_arousalkong_new	0	0.1851851851851851851851851852	1	0
7	16	sad	4	5	6.33333333333333	5.66666666666667	5	-0.3468695169388456524822695035	3.09023230616781	dprime_valkong_new	6.04536435949655	0.1851851851851851851851851852	0	1
7	16	sad	4	5	6.33333333333333	5.66666666666667	5	-0.3468695169388456524822695035	3.09023230616781	dprime_fullkong_new	6.04536435949655	0.1851851851851851851851851852	0	0
7	16	sad	4	5	6.33333333333333	5.66666666666667	5	-0.3468695169388456524822695035	3.09023230616781	dprime_fullinkong_new	0	0.1851851851851851851851851852	1	1
7	17	sad	4	5	6.33333333333333	5.66666666666667	5	-0.2465253173037737709836065574	3.09023230616781	dprime_fullkong_new	0	0	0	0
7	17	sad	4	5	6.33333333333333	5.66666666666667	5	-0.2465253173037737709836065574	3.09023230616781	dprime_valkong_new	2.7570751733363	0	0	1
7	17	sad	4	5	6.33333333333333	5.66666666666667	5	-0.2465253173037737709836065574	3.09023230616781	dprime_fullinkong_new	6.04536435949655	0	1	1
7	17	sad	4	5	6.33333333333333	5.66666666666667	5	-0.2465253173037737709836065574	3.09023230616781	dprime_arousalkong_new	0	0	1	0
7	19	fear	4	5	6.33333333333333	5.66666666666667	5	-0.2578661354658041764705882353	3.52095960546327	dprime_fullinkong_new	6.04536435949655	0	1	0
7	19	fear	4	5	6.33333333333333	5.66666666666667	5	-0.2578661354658041764705882353	3.52095960546327	dprime_fullkong_new	2.32634787404084	0	0	1
7	19	fear	4	5	6.33333333333333	5.66666666666667	5	-0.2578661354658041764705882353	3.52095960546327	dprime_valkong_new	0	0	0	0
7	19	fear	4	5	6.33333333333333	5.66666666666667	5	-0.2578661354658041764705882353	3.52095960546327	dprime_arousalkong_new	2.32634787404084	0	1	1
7	22	sad	4	5	6.33333333333333	5.66666666666667	5	-0.3388248906614067796610169492	3.09023230616781	dprime_fullkong_new	0	0	0	0
7	22	sad	4	5	6.33333333333333	5.66666666666667	5	-0.3388248906614067796610169492	3.09023230616781	dprime_valkong_new	2.32634787404084	0	0	1
7	22	sad	4	5	6.33333333333333	5.66666666666667	5	-0.3388248906614067796610169492	3.09023230616781	dprime_fullinkong_new	6.04536435949655	0	1	1
7	22	sad	4	5	6.33333333333333	5.66666666666667	5	-0.3388248906614067796610169492	3.09023230616781	dprime_arousalkong_new	0	0	1	0
7	27	happy	4	5	6.33333333333333	5.66666666666667	5	-0.7189485587783722462686567164	3.52095960546327	dprime_arousalkong_new	0	0.1904761904761904761904761905	0	1
7	27	happy	4	5	6.33333333333333	5.66666666666667	5	-0.7189485587783722462686567164	3.52095960546327	dprime_fullinkong_new	1.89562057474538	0.1904761904761904761904761905	0	0
7	27	happy	4	5	6.33333333333333	5.66666666666667	5	-0.7189485587783722462686567164	3.52095960546327	dprime_fullkong_new	6.04536435949655	0.1904761904761904761904761905	1	1
7	27	happy	4	5	6.33333333333333	5.66666666666667	5	-0.7189485587783722462686567164	3.52095960546327	dprime_valkong_new	6.04536435949655	0.1904761904761904761904761905	1	0
7	28	sad	4	5	6.33333333333333	5.66666666666667	5	-0.4517833575992323049645390071	2.65950500687236	dprime_valkong_new	2.32634787404084	0.0833333333333333333333333333	0	1
7	28	sad	4	5	6.33333333333333	5.66666666666667	5	-0.4517833575992323049645390071	2.65950500687236	dprime_arousalkong_new	0	0.0833333333333333333333333333	1	0
7	28	sad	4	5	6.33333333333333	5.66666666666667	5	-0.4517833575992323049645390071	2.65950500687236	dprime_fullinkong_new	0	0.0833333333333333333333333333	1	1
7	28	sad	4	5	6.33333333333333	5.66666666666667	5	-0.4517833575992323049645390071	2.65950500687236	dprime_fullkong_new	2.32634787404084	0.0833333333333333333333333333	0	0
7	29	happy	4	5	6.33333333333333	5.66666666666667	5	-0.0557641314601740035294117647	2.65950500687236	dprime_fullkong_new	0	0.2	1	1
7	29	happy	4	5	6.33333333333333	5.66666666666667	5	-0.0557641314601740035294117647	2.65950500687236	dprime_arousalkong_new	6.04536435949655	0.2	0	1
7	29	happy	4	5	6.33333333333333	5.66666666666667	5	-0.0557641314601740035294117647	2.65950500687236	dprime_fullinkong_new	2.32634787404084	0.2	0	0
7	29	happy	4	5	6.33333333333333	5.66666666666667	5	-0.0557641314601740035294117647	2.65950500687236	dprime_valkong_new	0	0.2	1	0
7	31	happy	4	5	6.33333333333333	5.66666666666667	5	0	3.52095960546327	dprime_fullkong_new	6.04536435949655	0.1666666666666666666666666667	1	1
7	31	happy	4	5	6.33333333333333	5.66666666666667	5	0	3.52095960546327	dprime_valkong_new	6.04536435949655	0.1666666666666666666666666667	1	0
7	31	happy	4	5	6.33333333333333	5.66666666666667	5	0	3.52095960546327	dprime_fullinkong_new	0	0.1666666666666666666666666667	0	0
7	31	happy	4	5	6.33333333333333	5.66666666666667	5	0	3.52095960546327	dprime_arousalkong_new	2.32634787404084	0.1666666666666666666666666667	0	1
7	31	happy	4	5	6.33333333333333	5.66666666666667	5	0	3.52095960546327	dprime_fullkong_new	6.04536435949655	0.1666666666666666666666666667	1	1
7	31	happy	4	5	6.33333333333333	5.66666666666667	5	0	3.52095960546327	dprime_valkong_new	6.04536435949655	0.1666666666666666666666666667	1	0
7	31	happy	4	5	6.33333333333333	5.66666666666667	5	0	3.52095960546327	dprime_fullinkong_new	0	0.1666666666666666666666666667	0	0
7	31	happy	4	5	6.33333333333333	5.66666666666667	5	0	3.52095960546327	dprime_arousalkong_new	2.32634787404084	0.1666666666666666666666666667	0	1
7	32	happy	4	5	6.33333333333333	5.66666666666667	5	-0.2161487394734419428571428571	2.65950500687236	dprime_arousalkong_new	0	0.1666666666666666666666666667	0	1
7	32	happy	4	5	6.33333333333333	5.66666666666667	5	-0.2161487394734419428571428571	2.65950500687236	dprime_fullinkong_new	6.04536435949655	0.1666666666666666666666666667	0	0
7	32	happy	4	5	6.33333333333333	5.66666666666667	5	-0.2161487394734419428571428571	2.65950500687236	dprime_fullkong_new	2.32634787404084	0.1666666666666666666666666667	1	1
7	32	happy	4	5	6.33333333333333	5.66666666666667	5	-0.2161487394734419428571428571	2.65950500687236	dprime_valkong_new	0	0.1666666666666666666666666667	1	0
7	33	sad	4	5	6.33333333333333	5.66666666666667	5	-0.1375163152329809303703703704	3.52095960546327	dprime_valkong_new	6.04536435949655	0.0769230769230769230769230769	0	1
7	33	sad	4	5	6.33333333333333	5.66666666666667	5	-0.1375163152329809303703703704	3.52095960546327	dprime_arousalkong_new	0	0.0769230769230769230769230769	1	0
7	33	sad	4	5	6.33333333333333	5.66666666666667	5	-0.1375163152329809303703703704	3.52095960546327	dprime_fullinkong_new	6.04536435949655	0.0769230769230769230769230769	1	1
7	33	sad	4	5	6.33333333333333	5.66666666666667	5	-0.1375163152329809303703703704	3.52095960546327	dprime_fullkong_new	2.32634787404084	0.0769230769230769230769230769	0	0
7	34	sad	4	5	6.33333333333333	5.66666666666667	5	-0.0103574398542198112213740458	3.09023230616781	dprime_fullkong_new	6.04536435949655	0.1818181818181818181818181818	0	0
7	34	sad	4	5	6.33333333333333	5.66666666666667	5	-0.0103574398542198112213740458	3.09023230616781	dprime_valkong_new	2.32634787404084	0.1818181818181818181818181818	0	1
7	34	sad	4	5	6.33333333333333	5.66666666666667	5	-0.0103574398542198112213740458	3.09023230616781	dprime_arousalkong_new	0	0.1818181818181818181818181818	1	0
7	34	sad	4	5	6.33333333333333	5.66666666666667	5	-0.0103574398542198112213740458	3.09023230616781	dprime_fullinkong_new	2.32634787404084	0.1818181818181818181818181818	1	1
7	35	happy	4	5	6.33333333333333	5.66666666666667	5	-0.0730808419978580933333333333	2.65950500687236	dprime_fullinkong_new	2.32634787404084	0.0625	0	0
7	35	happy	4	5	6.33333333333333	5.66666666666667	5	-0.0730808419978580933333333333	2.65950500687236	dprime_arousalkong_new	0	0.0625	0	1
7	35	happy	4	5	6.33333333333333	5.66666666666667	5	-0.0730808419978580933333333333	2.65950500687236	dprime_fullkong_new	0	0.0625	1	1
7	35	happy	4	5	6.33333333333333	5.66666666666667	5	-0.0730808419978580933333333333	2.65950500687236	dprime_valkong_new	6.04536435949655	0.0625	1	0
7	36	tender	4	5	6.33333333333333	5.66666666666667	5	-0.131745452541415635	3.09023230616781	dprime_fullinkong_new	0	0.0625	0	1
7	36	tender	4	5	6.33333333333333	5.66666666666667	5	-0.131745452541415635	3.09023230616781	dprime_arousalkong_new	0	0.0625	0	0
7	36	tender	4	5	6.33333333333333	5.66666666666667	5	-0.131745452541415635	3.09023230616781	dprime_fullkong_new	2.32634787404084	0.0625	1	0
7	36	tender	4	5	6.33333333333333	5.66666666666667	5	-0.131745452541415635	3.09023230616781	dprime_valkong_new	6.04536435949655	0.0625	1	1
8	1	happy	3	3	4.33333333333333	4	3	0.1760124722127196277272727273	0	dprime_arousalkong_new	0	0.1666666666666666666666666667	0	1
8	1	happy	3	3	4.33333333333333	4	3	0.1760124722127196277272727273	0	dprime_valkong_new	0	0.1666666666666666666666666667	1	0
8	1	happy	3	3	4.33333333333333	4	3	0.1760124722127196277272727273	0	dprime_fullinkong_new	0	0.1666666666666666666666666667	0	0
8	1	happy	3	3	4.33333333333333	4	3	0.1760124722127196277272727273	0	dprime_fullkong_new	0	0.1666666666666666666666666667	1	1
8	2	happy	3	3	4.33333333333333	4	3	0.2104129164381760992424242424	0	dprime_fullkong_new	0	0.0833333333333333333333333333	1	1
8	2	happy	3	3	4.33333333333333	4	3	0.2104129164381760992424242424	0	dprime_fullinkong_new	0	0.0833333333333333333333333333	0	0
8	2	happy	3	3	4.33333333333333	4	3	0.2104129164381760992424242424	0	dprime_arousalkong_new	0	0.0833333333333333333333333333	0	1
8	2	happy	3	3	4.33333333333333	4	3	0.2104129164381760992424242424	0	dprime_valkong_new	0	0.0833333333333333333333333333	1	0
8	3	happy	3	3	4.33333333333333	4	3	0.1056046496843585841911764706	0.430727299295457	dprime_valkong_new	3.71901648545571	0.2105263157894736842105263158	1	0
8	3	happy	3	3	4.33333333333333	4	3	0.1056046496843585841911764706	0.430727299295457	dprime_arousalkong_new	1.89562057474538	0.2105263157894736842105263158	0	1
8	3	happy	3	3	4.33333333333333	4	3	0.1056046496843585841911764706	0.430727299295457	dprime_fullkong_new	6.04536435949655	0.2105263157894736842105263158	1	1
8	3	happy	3	3	4.33333333333333	4	3	0.1056046496843585841911764706	0.430727299295457	dprime_fullinkong_new	-2.32634787404084	0.2105263157894736842105263158	0	0
8	5	happy	3	3	4.33333333333333	4	3	0.2011007846795438935075757576	3.52095960546327	dprime_fullkong_new	6.04536435949655	0.1333333333333333333333333333	1	1
8	5	happy	3	3	4.33333333333333	4	3	0.2011007846795438935075757576	3.52095960546327	dprime_arousalkong_new	6.04536435949655	0.1333333333333333333333333333	0	1
8	5	happy	3	3	4.33333333333333	4	3	0.2011007846795438935075757576	3.52095960546327	dprime_fullinkong_new	2.7570751733363	0.1333333333333333333333333333	0	0
8	5	happy	3	3	4.33333333333333	4	3	0.2011007846795438935075757576	3.52095960546327	dprime_valkong_new	0	0.1333333333333333333333333333	1	0
8	6	happy	3	3	4.33333333333333	4	3	0.2253963185074844876296296296	1.9348431322034	dprime_fullkong_new	6.04536435949655	0.1111111111111111111111111111	1	1
8	6	happy	3	3	4.33333333333333	4	3	0.2253963185074844876296296296	1.9348431322034	dprime_valkong_new	-1.89562057474538	0.1111111111111111111111111111	1	0
8	6	happy	3	3	4.33333333333333	4	3	0.2253963185074844876296296296	1.9348431322034	dprime_arousalkong_new	6.04536435949655	0.1111111111111111111111111111	0	1
8	6	happy	3	3	4.33333333333333	4	3	0.2253963185074844876296296296	1.9348431322034	dprime_fullinkong_new	2.7570751733363	0.1111111111111111111111111111	0	0
8	8	happy	3	3	4.33333333333333	4	3	0.0954619906933429761764705882	3.52095960546327	dprime_arousalkong_new	0	0.1875	0	1
8	8	happy	3	3	4.33333333333333	4	3	0.0954619906933429761764705882	3.52095960546327	dprime_valkong_new	0	0.1875	1	0
8	8	happy	3	3	4.33333333333333	4	3	0.0954619906933429761764705882	3.52095960546327	dprime_fullinkong_new	6.04536435949655	0.1875	0	0
8	8	happy	3	3	4.33333333333333	4	3	0.0954619906933429761764705882	3.52095960546327	dprime_fullkong_new	2.7570751733363	0.1875	1	1
8	9	happy	3	3	4.33333333333333	4	3	0.1739110410231542551769230769	2.12281074006611	dprime_fullkong_new	0	0.1538461538461538461538461538	1	1
8	9	happy	3	3	4.33333333333333	4	3	0.1739110410231542551769230769	2.12281074006611	dprime_valkong_new	0	0.1538461538461538461538461538	1	0
8	9	happy	3	3	4.33333333333333	4	3	0.1739110410231542551769230769	2.12281074006611	dprime_fullinkong_new	6.04536435949655	0.1538461538461538461538461538	0	0
8	9	happy	3	3	4.33333333333333	4	3	0.1739110410231542551769230769	2.12281074006611	dprime_arousalkong_new	0	0.1538461538461538461538461538	0	1
8	10	fear	3	3	4.33333333333333	4	3	0.2779131353735743455303030303	2.65950500687236	dprime_arousalkong_new	0	0	1	1
8	10	fear	3	3	4.33333333333333	4	3	0.2779131353735743455303030303	2.65950500687236	dprime_fullkong_new	2.7570751733363	0	0	1
8	10	fear	3	3	4.33333333333333	4	3	0.2779131353735743455303030303	2.65950500687236	dprime_valkong_new	0	0	0	0
8	10	fear	3	3	4.33333333333333	4	3	0.2779131353735743455303030303	2.65950500687236	dprime_fullinkong_new	0	0	1	0
8	11	tender	3	3	4.33333333333333	4	3	0.1125998589735940861832061069	0	dprime_fullkong_new	0	0.1111111111111111111111111111	1	0
8	11	tender	3	3	4.33333333333333	4	3	0.1125998589735940861832061069	0	dprime_fullinkong_new	0	0.1111111111111111111111111111	0	1
8	11	tender	3	3	4.33333333333333	4	3	0.1125998589735940861832061069	0	dprime_valkong_new	0	0.1111111111111111111111111111	1	1
8	11	tender	3	3	4.33333333333333	4	3	0.1125998589735940861832061069	0	dprime_arousalkong_new	0	0.1111111111111111111111111111	0	0
8	12	fear	3	3	4.33333333333333	4	3	0.0982748464085586744525547445	3.09023230616781	dprime_valkong_new	0	0.1538461538461538461538461538	0	0
8	12	fear	3	3	4.33333333333333	4	3	0.0982748464085586744525547445	3.09023230616781	dprime_fullkong_new	6.04536435949655	0.1538461538461538461538461538	0	1
8	12	fear	3	3	4.33333333333333	4	3	0.0982748464085586744525547445	3.09023230616781	dprime_arousalkong_new	2.7570751733363	0.1538461538461538461538461538	1	1
8	12	fear	3	3	4.33333333333333	4	3	0.0982748464085586744525547445	3.09023230616781	dprime_fullinkong_new	0	0.1538461538461538461538461538	1	0
8	13	fear	3	3	4.33333333333333	4	3	0.1956976733714623083687943262	3.09023230616781	dprime_fullinkong_new	6.04536435949655	0	1	0
8	13	fear	3	3	4.33333333333333	4	3	0.1956976733714623083687943262	3.09023230616781	dprime_valkong_new	1.89562057474538	0	0	0
8	13	fear	3	3	4.33333333333333	4	3	0.1956976733714623083687943262	3.09023230616781	dprime_fullkong_new	0	0	0	1
8	13	fear	3	3	4.33333333333333	4	3	0.1956976733714623083687943262	3.09023230616781	dprime_arousalkong_new	6.04536435949655	0	1	1
8	14	fear	3	3	4.33333333333333	4	3	0.0685074054238775493333333333	3.09023230616781	dprime_arousalkong_new	2.32634787404084	0.125	1	1
8	14	fear	3	3	4.33333333333333	4	3	0.0685074054238775493333333333	3.09023230616781	dprime_fullinkong_new	0	0.125	1	0
8	14	fear	3	3	4.33333333333333	4	3	0.0685074054238775493333333333	3.09023230616781	dprime_valkong_new	2.32634787404084	0.125	0	0
8	14	fear	3	3	4.33333333333333	4	3	0.0685074054238775493333333333	3.09023230616781	dprime_fullkong_new	2.32634787404084	0.125	0	1
8	15	fear	3	3	4.33333333333333	4	3	0.0840506441227927769343065693	0	dprime_fullinkong_new	-2.32634787404084	0	1	0
8	15	fear	3	3	4.33333333333333	4	3	0.0840506441227927769343065693	0	dprime_fullkong_new	0	0	0	1
8	15	fear	3	3	4.33333333333333	4	3	0.0840506441227927769343065693	0	dprime_arousalkong_new	0	0	1	1
8	15	fear	3	3	4.33333333333333	4	3	0.0840506441227927769343065693	0	dprime_valkong_new	2.32634787404084	0	0	0
8	16	tender	3	3	4.33333333333333	4	3	0.0377411673123723685039370079	0.536694266806244	dprime_fullinkong_new	0	0.0909090909090909090909090909	0	1
8	16	tender	3	3	4.33333333333333	4	3	0.0377411673123723685039370079	0.536694266806244	dprime_arousalkong_new	6.04536435949655	0.0909090909090909090909090909	0	0
8	16	tender	3	3	4.33333333333333	4	3	0.0377411673123723685039370079	0.536694266806244	dprime_valkong_new	2.32634787404084	0.0909090909090909090909090909	1	1
8	16	tender	3	3	4.33333333333333	4	3	0.0377411673123723685039370079	0.536694266806244	dprime_fullkong_new	-6.04536435949655	0.0909090909090909090909090909	1	0
8	18	tender	3	3	4.33333333333333	4	3	0.1365750016171621925373134328	2.65950500687236	dprime_fullkong_new	0	0	1	0
8	18	tender	3	3	4.33333333333333	4	3	0.1365750016171621925373134328	2.65950500687236	dprime_fullinkong_new	0	0	0	1
8	18	tender	3	3	4.33333333333333	4	3	0.1365750016171621925373134328	2.65950500687236	dprime_arousalkong_new	6.04536435949655	0	0	0
8	18	tender	3	3	4.33333333333333	4	3	0.1365750016171621925373134328	2.65950500687236	dprime_valkong_new	6.04536435949655	0	1	1
8	19	tender	3	3	4.33333333333333	4	3	0.243504972063500250780141844	3.09023230616781	dprime_fullinkong_new	6.04536435949655	0.1818181818181818181818181818	0	1
8	19	tender	3	3	4.33333333333333	4	3	0.243504972063500250780141844	3.09023230616781	dprime_fullkong_new	0	0.1818181818181818181818181818	1	0
8	19	tender	3	3	4.33333333333333	4	3	0.243504972063500250780141844	3.09023230616781	dprime_arousalkong_new	6.04536435949655	0.1818181818181818181818181818	0	0
8	19	tender	3	3	4.33333333333333	4	3	0.243504972063500250780141844	3.09023230616781	dprime_valkong_new	0	0.1818181818181818181818181818	1	1
8	20	fear	3	3	4.33333333333333	4	3	0.2096412130474605573529411765	3.09023230616781	dprime_arousalkong_new	1.89562057474538	0.2222222222222222222222222222	1	1
8	20	fear	3	3	4.33333333333333	4	3	0.2096412130474605573529411765	3.09023230616781	dprime_valkong_new	0	0.2222222222222222222222222222	0	0
8	20	fear	3	3	4.33333333333333	4	3	0.2096412130474605573529411765	3.09023230616781	dprime_fullkong_new	2.32634787404084	0.2222222222222222222222222222	0	1
8	20	fear	3	3	4.33333333333333	4	3	0.2096412130474605573529411765	3.09023230616781	dprime_fullinkong_new	6.04536435949655	0.2222222222222222222222222222	1	0
8	21	fear	3	3	4.33333333333333	4	3	0.1091680444154695266666666667	2.12281074006611	dprime_arousalkong_new	0	0.1333333333333333333333333333	1	1
8	21	fear	3	3	4.33333333333333	4	3	0.1091680444154695266666666667	2.12281074006611	dprime_valkong_new	0	0.1333333333333333333333333333	0	0
8	21	fear	3	3	4.33333333333333	4	3	0.1091680444154695266666666667	2.12281074006611	dprime_fullinkong_new	2.32634787404084	0.1333333333333333333333333333	1	0
8	21	fear	3	3	4.33333333333333	4	3	0.1091680444154695266666666667	2.12281074006611	dprime_fullkong_new	0	0.1333333333333333333333333333	0	1
8	22	sad	3	3	4.33333333333333	4	3	0.0533485037256737686029411765	2.65950500687236	dprime_valkong_new	0	0.0833333333333333333333333333	0	1
8	22	sad	3	3	4.33333333333333	4	3	0.0533485037256737686029411765	2.65950500687236	dprime_fullinkong_new	2.7570751733363	0.0833333333333333333333333333	1	1
8	22	sad	3	3	4.33333333333333	4	3	0.0533485037256737686029411765	2.65950500687236	dprime_fullkong_new	0	0.0833333333333333333333333333	0	0
8	22	sad	3	3	4.33333333333333	4	3	0.0533485037256737686029411765	2.65950500687236	dprime_arousalkong_new	0	0.0833333333333333333333333333	1	0
8	23	fear	3	3	4.33333333333333	4	3	0.1372708324148624752380952381	2.65950500687236	dprime_arousalkong_new	6.04536435949655	0.1666666666666666666666666667	1	1
8	23	fear	3	3	4.33333333333333	4	3	0.1372708324148624752380952381	2.65950500687236	dprime_fullkong_new	0	0.1666666666666666666666666667	0	1
8	23	fear	3	3	4.33333333333333	4	3	0.1372708324148624752380952381	2.65950500687236	dprime_fullinkong_new	2.32634787404084	0.1666666666666666666666666667	1	0
8	23	fear	3	3	4.33333333333333	4	3	0.1372708324148624752380952381	2.65950500687236	dprime_valkong_new	0	0.1666666666666666666666666667	0	0
8	25	fear	3	3	4.33333333333333	4	3	0.1391034949647406487407407407	2.65950500687236	dprime_fullkong_new	0	0.1333333333333333333333333333	0	1
8	25	fear	3	3	4.33333333333333	4	3	0.1391034949647406487407407407	2.65950500687236	dprime_arousalkong_new	6.04536435949655	0.1333333333333333333333333333	1	1
8	25	fear	3	3	4.33333333333333	4	3	0.1391034949647406487407407407	2.65950500687236	dprime_fullinkong_new	6.04536435949655	0.1333333333333333333333333333	1	0
8	25	fear	3	3	4.33333333333333	4	3	0.1391034949647406487407407407	2.65950500687236	dprime_valkong_new	0	0.1333333333333333333333333333	0	0
8	26	sad	3	3	4.33333333333333	4	3	0.1723011610729085410852713178	2.12281074006611	dprime_fullinkong_new	0	0.1111111111111111111111111111	1	1
8	26	sad	3	3	4.33333333333333	4	3	0.1723011610729085410852713178	2.12281074006611	dprime_valkong_new	2.32634787404084	0.1111111111111111111111111111	0	1
8	26	sad	3	3	4.33333333333333	4	3	0.1723011610729085410852713178	2.12281074006611	dprime_fullkong_new	0	0.1111111111111111111111111111	0	0
8	26	sad	3	3	4.33333333333333	4	3	0.1723011610729085410852713178	2.12281074006611	dprime_arousalkong_new	0	0.1111111111111111111111111111	1	0
8	27	sad	3	3	4.33333333333333	4	3	0.0846784990612896630656934307	2.65950500687236	dprime_arousalkong_new	2.32634787404084	0.1	1	0
8	27	sad	3	3	4.33333333333333	4	3	0.0846784990612896630656934307	2.65950500687236	dprime_valkong_new	2.32634787404084	0.1	0	1
8	27	sad	3	3	4.33333333333333	4	3	0.0846784990612896630656934307	2.65950500687236	dprime_fullinkong_new	0	0.1	1	1
8	27	sad	3	3	4.33333333333333	4	3	0.0846784990612896630656934307	2.65950500687236	dprime_fullkong_new	0	0.1	0	0
8	28	tender	3	3	4.33333333333333	4	3	0.0457706038327471813834586466	2.65950500687236	dprime_valkong_new	0	0.1875	1	1
8	28	tender	3	3	4.33333333333333	4	3	0.0457706038327471813834586466	2.65950500687236	dprime_arousalkong_new	2.32634787404084	0.1875	0	0
8	28	tender	3	3	4.33333333333333	4	3	0.0457706038327471813834586466	2.65950500687236	dprime_fullkong_new	0	0.1875	1	0
8	28	tender	3	3	4.33333333333333	4	3	0.0457706038327471813834586466	2.65950500687236	dprime_fullinkong_new	6.04536435949655	0.1875	0	1
8	29	fear	3	3	4.33333333333333	4	3	0.1669794982625103370992366412	3.09023230616781	dprime_arousalkong_new	2.32634787404084	0.1764705882352941176470588235	1	1
8	29	fear	3	3	4.33333333333333	4	3	0.1669794982625103370992366412	3.09023230616781	dprime_fullinkong_new	2.32634787404084	0.1764705882352941176470588235	1	0
8	29	fear	3	3	4.33333333333333	4	3	0.1669794982625103370992366412	3.09023230616781	dprime_fullkong_new	6.04536435949655	0.1764705882352941176470588235	0	1
8	29	fear	3	3	4.33333333333333	4	3	0.1669794982625103370992366412	3.09023230616781	dprime_valkong_new	0	0.1764705882352941176470588235	0	0
8	30	tender	3	3	4.33333333333333	4	3	-0.0150348912007897723134328358	2.12281074006611	dprime_valkong_new	0	0.0714285714285714285714285714	1	1
8	30	tender	3	3	4.33333333333333	4	3	-0.0150348912007897723134328358	2.12281074006611	dprime_fullkong_new	0	0.0714285714285714285714285714	1	0
8	30	tender	3	3	4.33333333333333	4	3	-0.0150348912007897723134328358	2.12281074006611	dprime_arousalkong_new	0	0.0714285714285714285714285714	0	0
8	30	tender	3	3	4.33333333333333	4	3	-0.0150348912007897723134328358	2.12281074006611	dprime_fullinkong_new	2.32634787404084	0.0714285714285714285714285714	0	1
8	31	happy	3	3	4.33333333333333	4	3	0.0555950739586455260283687943	2.65950500687236	dprime_fullkong_new	0	0.2	1	1
8	31	happy	3	3	4.33333333333333	4	3	0.0555950739586455260283687943	2.65950500687236	dprime_arousalkong_new	2.32634787404084	0.2	0	1
8	31	happy	3	3	4.33333333333333	4	3	0.0555950739586455260283687943	2.65950500687236	dprime_valkong_new	1.89562057474538	0.2	1	0
8	31	happy	3	3	4.33333333333333	4	3	0.0555950739586455260283687943	2.65950500687236	dprime_fullinkong_new	0	0.2	0	0
8	32	happy	3	3	4.33333333333333	4	3	0.1545477596554004647445255474	3.09023230616781	dprime_fullkong_new	0	0.1538461538461538461538461538	1	1
8	32	happy	3	3	4.33333333333333	4	3	0.1545477596554004647445255474	3.09023230616781	dprime_fullinkong_new	0	0.1538461538461538461538461538	0	0
8	32	happy	3	3	4.33333333333333	4	3	0.1545477596554004647445255474	3.09023230616781	dprime_valkong_new	2.7570751733363	0.1538461538461538461538461538	1	0
8	32	happy	3	3	4.33333333333333	4	3	0.1545477596554004647445255474	3.09023230616781	dprime_arousalkong_new	6.04536435949655	0.1538461538461538461538461538	0	1
8	33	happy	3	3	4.33333333333333	4	3	-0.014614876624882697578125	3.09023230616781	dprime_arousalkong_new	2.32634787404084	0.0909090909090909090909090909	0	1
8	33	happy	3	3	4.33333333333333	4	3	-0.014614876624882697578125	3.09023230616781	dprime_valkong_new	6.04536435949655	0.0909090909090909090909090909	1	0
8	33	happy	3	3	4.33333333333333	4	3	-0.014614876624882697578125	3.09023230616781	dprime_fullinkong_new	0	0.0909090909090909090909090909	0	0
8	33	happy	3	3	4.33333333333333	4	3	-0.014614876624882697578125	3.09023230616781	dprime_fullkong_new	0	0.0909090909090909090909090909	1	1
8	34	happy	3	3	4.33333333333333	4	3	0.0533025690798373497664233577	3.09023230616781	dprime_valkong_new	2.7570751733363	0.1111111111111111111111111111	1	0
8	34	happy	3	3	4.33333333333333	4	3	0.0533025690798373497664233577	3.09023230616781	dprime_arousalkong_new	0	0.1111111111111111111111111111	0	1
8	34	happy	3	3	4.33333333333333	4	3	0.0533025690798373497664233577	3.09023230616781	dprime_fullkong_new	6.04536435949655	0.1111111111111111111111111111	1	1
8	34	happy	3	3	4.33333333333333	4	3	0.0533025690798373497664233577	3.09023230616781	dprime_fullinkong_new	0	0.1111111111111111111111111111	0	0
8	35	tender	3	3	4.33333333333333	4	3	0.0094424859367634737226277372	2.12281074006611	dprime_valkong_new	0	0.1111111111111111111111111111	1	1
8	35	tender	3	3	4.33333333333333	4	3	0.0094424859367634737226277372	2.12281074006611	dprime_arousalkong_new	1.89562057474538	0.1111111111111111111111111111	0	0
8	35	tender	3	3	4.33333333333333	4	3	0.0094424859367634737226277372	2.12281074006611	dprime_fullkong_new	0	0.1111111111111111111111111111	1	0
8	35	tender	3	3	4.33333333333333	4	3	0.0094424859367634737226277372	2.12281074006611	dprime_fullinkong_new	0	0.1111111111111111111111111111	0	1
8	35	tender	3	3	4.33333333333333	4	3	0.0094424859367634737226277372	2.12281074006611	dprime_valkong_new	0	0.1111111111111111111111111111	1	1
8	35	tender	3	3	4.33333333333333	4	3	0.0094424859367634737226277372	2.12281074006611	dprime_arousalkong_new	1.89562057474538	0.1111111111111111111111111111	0	0
8	35	tender	3	3	4.33333333333333	4	3	0.0094424859367634737226277372	2.12281074006611	dprime_fullkong_new	0	0.1111111111111111111111111111	1	0
8	35	tender	3	3	4.33333333333333	4	3	0.0094424859367634737226277372	2.12281074006611	dprime_fullinkong_new	0	0.1111111111111111111111111111	0	1
8	36	happy	3	3	4.33333333333333	4	3	0.1215458533128193436090225564	2.12281074006611	dprime_fullinkong_new	0	0	0	0
8	36	happy	3	3	4.33333333333333	4	3	0.1215458533128193436090225564	2.12281074006611	dprime_valkong_new	2.32634787404084	0	1	0
8	36	happy	3	3	4.33333333333333	4	3	0.1215458533128193436090225564	2.12281074006611	dprime_arousalkong_new	0	0	0	1
8	36	happy	3	3	4.33333333333333	4	3	0.1215458533128193436090225564	2.12281074006611	dprime_fullkong_new	0	0	1	1
9	1	tender	2	1	5	3	1	-0.1793305975330274863235294118	6.80924879162352	dprime_arousalkong_new	6.04536435949655	0.2352941176470588235294117647	0	0
9	1	tender	2	1	5	3	1	-0.1793305975330274863235294118	6.80924879162352	dprime_valkong_new	6.04536435949655	0.2352941176470588235294117647	1	1
9	1	tender	2	1	5	3	1	-0.1793305975330274863235294118	6.80924879162352	dprime_fullinkong_new	6.04536435949655	0.2352941176470588235294117647	0	1
9	1	tender	2	1	5	3	1	-0.1793305975330274863235294118	6.80924879162352	dprime_fullkong_new	6.04536435949655	0.2352941176470588235294117647	1	0
9	3	sad	2	1	5	3	1	-0.135992056280187766976744186	1.39814886539716	dprime_valkong_new	6.04536435949655	0.1875	0	1
9	3	sad	2	1	5	3	1	-0.135992056280187766976744186	1.39814886539716	dprime_arousalkong_new	0	0.1875	1	0
9	3	sad	2	1	5	3	1	-0.135992056280187766976744186	1.39814886539716	dprime_fullinkong_new	2.32634787404084	0.1875	1	1
9	3	sad	2	1	5	3	1	-0.135992056280187766976744186	1.39814886539716	dprime_fullkong_new	0	0.1875	0	0
9	5	happy	2	1	5	3	1	-0.1955905587012841310606060606	4.05765387226951	dprime_fullinkong_new	0	0.1666666666666666666666666667	0	0
9	5	happy	2	1	5	3	1	-0.1955905587012841310606060606	4.05765387226951	dprime_fullkong_new	6.04536435949655	0.1666666666666666666666666667	1	1
9	5	happy	2	1	5	3	1	-0.1955905587012841310606060606	4.05765387226951	dprime_arousalkong_new	2.32634787404084	0.1666666666666666666666666667	0	1
9	5	happy	2	1	5	3	1	-0.1955905587012841310606060606	4.05765387226951	dprime_valkong_new	6.04536435949655	0.1666666666666666666666666667	1	0
9	6	sad	2	1	5	3	1	-0.108184329321567984328358209	3.52095960546327	dprime_valkong_new	6.04536435949655	0.1739130434782608695652173913	0	1
9	6	sad	2	1	5	3	1	-0.108184329321567984328358209	3.52095960546327	dprime_fullkong_new	6.04536435949655	0.1739130434782608695652173913	0	0
9	6	sad	2	1	5	3	1	-0.108184329321567984328358209	3.52095960546327	dprime_fullinkong_new	0	0.1739130434782608695652173913	1	1
9	6	sad	2	1	5	3	1	-0.108184329321567984328358209	3.52095960546327	dprime_arousalkong_new	0	0.1739130434782608695652173913	1	0
9	8	fear	2	1	5	3	1	-0.2096227876313749611940298507	3.52095960546327	dprime_arousalkong_new	2.32634787404084	0.1538461538461538461538461538	1	1
9	8	fear	2	1	5	3	1	-0.2096227876313749611940298507	3.52095960546327	dprime_fullkong_new	0	0.1538461538461538461538461538	0	1
9	8	fear	2	1	5	3	1	-0.2096227876313749611940298507	3.52095960546327	dprime_fullinkong_new	6.04536435949655	0.1538461538461538461538461538	1	0
9	8	fear	2	1	5	3	1	-0.2096227876313749611940298507	3.52095960546327	dprime_valkong_new	2.7570751733363	0.1538461538461538461538461538	0	0
9	9	sad	2	1	5	3	1	-0.1715049177085909168382352941	4.05765387226951	dprime_fullinkong_new	0	0.2272727272727272727272727273	1	1
9	9	sad	2	1	5	3	1	-0.1715049177085909168382352941	4.05765387226951	dprime_fullkong_new	6.04536435949655	0.2272727272727272727272727273	0	0
9	9	sad	2	1	5	3	1	-0.1715049177085909168382352941	4.05765387226951	dprime_arousalkong_new	0	0.2272727272727272727272727273	1	0
9	9	sad	2	1	5	3	1	-0.1715049177085909168382352941	4.05765387226951	dprime_valkong_new	6.04536435949655	0.2272727272727272727272727273	0	1
9	10	tender	2	1	5	3	1	-0.2053398446629450057936507937	0.967421566101701	dprime_fullinkong_new	2.32634787404084	0.1111111111111111111111111111	0	1
9	10	tender	2	1	5	3	1	-0.2053398446629450057936507937	0.967421566101701	dprime_arousalkong_new	1.89562057474538	0.1111111111111111111111111111	0	0
9	10	tender	2	1	5	3	1	-0.2053398446629450057936507937	0.967421566101701	dprime_valkong_new	3.71901648545571	0.1111111111111111111111111111	1	1
9	10	tender	2	1	5	3	1	-0.2053398446629450057936507937	0.967421566101701	dprime_fullkong_new	0	0.1111111111111111111111111111	1	0
9	10	tender	2	1	5	3	1	-0.2053398446629450057936507937	0.967421566101701	dprime_fullinkong_new	2.32634787404084	0.1111111111111111111111111111	0	1
9	10	tender	2	1	5	3	1	-0.2053398446629450057936507937	0.967421566101701	dprime_arousalkong_new	1.89562057474538	0.1111111111111111111111111111	0	0
9	10	tender	2	1	5	3	1	-0.2053398446629450057936507937	0.967421566101701	dprime_valkong_new	3.71901648545571	0.1111111111111111111111111111	1	1
9	10	tender	2	1	5	3	1	-0.2053398446629450057936507937	0.967421566101701	dprime_fullkong_new	0	0.1111111111111111111111111111	1	0
9	11	happy	2	1	5	3	1	-0.0951543308965294729076923077	3.09023230616781	dprime_valkong_new	2.32634787404084	0.2	1	0
9	11	happy	2	1	5	3	1	-0.0951543308965294729076923077	3.09023230616781	dprime_arousalkong_new	2.32634787404084	0.2	0	1
9	11	happy	2	1	5	3	1	-0.0951543308965294729076923077	3.09023230616781	dprime_fullinkong_new	2.32634787404084	0.2	0	0
9	11	happy	2	1	5	3	1	-0.0951543308965294729076923077	3.09023230616781	dprime_fullkong_new	0	0.2	1	1
9	12	sad	2	1	5	3	1	-0.2310865437377599911764705882	4.05765387226951	dprime_fullkong_new	6.04536435949655	0.16	0	0
9	12	sad	2	1	5	3	1	-0.2310865437377599911764705882	4.05765387226951	dprime_valkong_new	6.04536435949655	0.16	0	1
9	12	sad	2	1	5	3	1	-0.2310865437377599911764705882	4.05765387226951	dprime_arousalkong_new	6.04536435949655	0.16	1	0
9	12	sad	2	1	5	3	1	-0.2310865437377599911764705882	4.05765387226951	dprime_fullinkong_new	2.32634787404084	0.16	1	1
9	13	happy	2	1	5	3	1	-0.0792718968610028461	4.05765387226951	dprime_arousalkong_new	6.04536435949655	0.1428571428571428571428571429	0	1
9	13	happy	2	1	5	3	1	-0.0792718968610028461	4.05765387226951	dprime_fullinkong_new	2.32634787404084	0.1428571428571428571428571429	0	0
9	13	happy	2	1	5	3	1	-0.0792718968610028461	4.05765387226951	dprime_valkong_new	0	0.1428571428571428571428571429	1	0
9	13	happy	2	1	5	3	1	-0.0792718968610028461	4.05765387226951	dprime_fullkong_new	6.04536435949655	0.1428571428571428571428571429	1	1
9	14	fear	2	1	5	3	1	-0.0606777687912337722794117647	3.09023230616781	dprime_arousalkong_new	6.04536435949655	0.1388888888888888888888888889	1	1
9	14	fear	2	1	5	3	1	-0.0606777687912337722794117647	3.09023230616781	dprime_fullkong_new	2.7570751733363	0.1388888888888888888888888889	0	1
9	14	fear	2	1	5	3	1	-0.0606777687912337722794117647	3.09023230616781	dprime_fullinkong_new	0	0.1388888888888888888888888889	1	0
9	14	fear	2	1	5	3	1	-0.0606777687912337722794117647	3.09023230616781	dprime_valkong_new	0	0.1388888888888888888888888889	0	0
9	15	tender	2	1	5	3	1	-0.3515343669415512348484848485	0.967421566101701	dprime_arousalkong_new	0	0.0666666666666666666666666667	0	0
9	15	tender	2	1	5	3	1	-0.3515343669415512348484848485	0.967421566101701	dprime_valkong_new	3.71901648545571	0.0666666666666666666666666667	1	1
9	15	tender	2	1	5	3	1	-0.3515343669415512348484848485	0.967421566101701	dprime_fullkong_new	2.32634787404084	0.0666666666666666666666666667	1	0
9	15	tender	2	1	5	3	1	-0.3515343669415512348484848485	0.967421566101701	dprime_fullinkong_new	6.04536435949655	0.0666666666666666666666666667	0	1
9	16	sad	2	1	5	3	1	-0.0069867418002992005625	3.52095960546327	dprime_arousalkong_new	2.32634787404084	0.2142857142857142857142857143	1	0
9	16	sad	2	1	5	3	1	-0.0069867418002992005625	3.52095960546327	dprime_fullkong_new	6.04536435949655	0.2142857142857142857142857143	0	0
9	16	sad	2	1	5	3	1	-0.0069867418002992005625	3.52095960546327	dprime_fullinkong_new	0	0.2142857142857142857142857143	1	1
9	16	sad	2	1	5	3	1	-0.0069867418002992005625	3.52095960546327	dprime_valkong_new	6.04536435949655	0.2142857142857142857142857143	0	1
9	17	tender	2	1	5	3	1	-0.2169439243439723192592592593	0.536694266806244	dprime_valkong_new	0	0.1538461538461538461538461538	1	1
9	17	tender	2	1	5	3	1	-0.2169439243439723192592592593	0.536694266806244	dprime_fullinkong_new	0	0.1538461538461538461538461538	0	1
9	17	tender	2	1	5	3	1	-0.2169439243439723192592592593	0.536694266806244	dprime_fullkong_new	0	0.1538461538461538461538461538	1	0
9	17	tender	2	1	5	3	1	-0.2169439243439723192592592593	0.536694266806244	dprime_arousalkong_new	0	0.1538461538461538461538461538	0	0
9	18	fear	2	1	5	3	1	-0.0914084552670034181343283582	3.52095960546327	dprime_valkong_new	6.04536435949655	0.125	0	0
9	18	fear	2	1	5	3	1	-0.0914084552670034181343283582	3.52095960546327	dprime_fullinkong_new	0	0.125	1	0
9	18	fear	2	1	5	3	1	-0.0914084552670034181343283582	3.52095960546327	dprime_fullkong_new	6.04536435949655	0.125	0	1
9	18	fear	2	1	5	3	1	-0.0914084552670034181343283582	3.52095960546327	dprime_arousalkong_new	0	0.125	1	1
9	19	happy	2	1	5	3	1	-0.0817157031392080392405063291	1.39814886539716	dprime_fullkong_new	6.04536435949655	0.1875	1	1
9	19	happy	2	1	5	3	1	-0.0817157031392080392405063291	1.39814886539716	dprime_arousalkong_new	3.71901648545571	0.1875	0	1
9	19	happy	2	1	5	3	1	-0.0817157031392080392405063291	1.39814886539716	dprime_valkong_new	2.32634787404084	0.1875	1	0
9	19	happy	2	1	5	3	1	-0.0817157031392080392405063291	1.39814886539716	dprime_fullinkong_new	2.32634787404084	0.1875	0	0
9	20	sad	2	1	5	3	1	-0.3434560386667115692307692308	3.52095960546327	dprime_fullkong_new	0	0.2	0	0
9	20	sad	2	1	5	3	1	-0.3434560386667115692307692308	3.52095960546327	dprime_valkong_new	6.04536435949655	0.2	0	1
9	20	sad	2	1	5	3	1	-0.3434560386667115692307692308	3.52095960546327	dprime_arousalkong_new	1.89562057474538	0.2	1	0
9	20	sad	2	1	5	3	1	-0.3434560386667115692307692308	3.52095960546327	dprime_fullinkong_new	6.04536435949655	0.2	1	1
9	21	sad	2	1	5	3	1	-0.1137132730085168613076923077	3.09023230616781	dprime_fullinkong_new	1.89562057474538	0.12	1	1
9	21	sad	2	1	5	3	1	-0.1137132730085168613076923077	3.09023230616781	dprime_fullkong_new	0	0.12	0	0
9	21	sad	2	1	5	3	1	-0.1137132730085168613076923077	3.09023230616781	dprime_valkong_new	6.04536435949655	0.12	0	1
9	21	sad	2	1	5	3	1	-0.1137132730085168613076923077	3.09023230616781	dprime_arousalkong_new	0	0.12	1	0
9	22	fear	2	1	5	3	1	-0.102766747762134123046875	1.39814886539716	dprime_fullinkong_new	6.04536435949655	0.12	1	0
9	22	fear	2	1	5	3	1	-0.102766747762134123046875	1.39814886539716	dprime_valkong_new	-1.89562057474538	0.12	0	0
9	22	fear	2	1	5	3	1	-0.102766747762134123046875	1.39814886539716	dprime_fullkong_new	2.32634787404084	0.12	0	1
9	22	fear	2	1	5	3	1	-0.102766747762134123046875	1.39814886539716	dprime_arousalkong_new	2.32634787404084	0.12	1	1
9	24	sad	2	1	5	3	1	0.0080848038535873634108527132	3.09023230616781	dprime_fullinkong_new	6.04536435949655	0.1290322580645161290322580645	1	1
9	24	sad	2	1	5	3	1	0.0080848038535873634108527132	3.09023230616781	dprime_arousalkong_new	0	0.1290322580645161290322580645	1	0
9	24	sad	2	1	5	3	1	0.0080848038535873634108527132	3.09023230616781	dprime_fullkong_new	2.32634787404084	0.1290322580645161290322580645	0	0
9	24	sad	2	1	5	3	1	0.0080848038535873634108527132	3.09023230616781	dprime_valkong_new	2.32634787404084	0.1290322580645161290322580645	0	1
9	25	fear	2	1	5	3	1	0.0554109355322917121764705882	3.09023230616781	dprime_valkong_new	6.04536435949655	0.1785714285714285714285714286	0	0
9	25	fear	2	1	5	3	1	0.0554109355322917121764705882	3.09023230616781	dprime_arousalkong_new	0	0.1785714285714285714285714286	1	1
9	25	fear	2	1	5	3	1	0.0554109355322917121764705882	3.09023230616781	dprime_fullinkong_new	0	0.1785714285714285714285714286	1	0
9	25	fear	2	1	5	3	1	0.0554109355322917121764705882	3.09023230616781	dprime_fullkong_new	6.04536435949655	0.1785714285714285714285714286	0	1
9	26	sad	2	1	5	3	1	-0.38108307600550825	3.52095960546327	dprime_fullkong_new	2.32634787404084	0.037037037037037037037037037	0	0
9	26	sad	2	1	5	3	1	-0.38108307600550825	3.52095960546327	dprime_valkong_new	6.04536435949655	0.037037037037037037037037037	0	1
9	26	sad	2	1	5	3	1	-0.38108307600550825	3.52095960546327	dprime_arousalkong_new	6.04536435949655	0.037037037037037037037037037	1	0
9	26	sad	2	1	5	3	1	-0.38108307600550825	3.52095960546327	dprime_fullinkong_new	0	0.037037037037037037037037037	1	1
9	28	sad	2	1	5	3	1	-0.0614861650766803247301587302	0.967421566101701	dprime_arousalkong_new	0	0.1944444444444444444444444444	1	0
9	28	sad	2	1	5	3	1	-0.0614861650766803247301587302	0.967421566101701	dprime_fullkong_new	6.04536435949655	0.1944444444444444444444444444	0	0
9	28	sad	2	1	5	3	1	-0.0614861650766803247301587302	0.967421566101701	dprime_valkong_new	-2.32634787404084	0.1944444444444444444444444444	0	1
9	28	sad	2	1	5	3	1	-0.0614861650766803247301587302	0.967421566101701	dprime_fullinkong_new	2.32634787404084	0.1944444444444444444444444444	1	1
9	29	tender	2	1	5	3	1	-0.2722843348849866818181818182	3.52095960546327	dprime_fullinkong_new	6.04536435949655	0.1851851851851851851851851852	0	1
9	29	tender	2	1	5	3	1	-0.2722843348849866818181818182	3.52095960546327	dprime_valkong_new	0	0.1851851851851851851851851852	1	1
9	29	tender	2	1	5	3	1	-0.2722843348849866818181818182	3.52095960546327	dprime_arousalkong_new	2.32634787404084	0.1851851851851851851851851852	0	0
9	29	tender	2	1	5	3	1	-0.2722843348849866818181818182	3.52095960546327	dprime_fullkong_new	6.04536435949655	0.1851851851851851851851851852	1	0
9	30	tender	2	1	5	3	1	-0.0928071485251448047058823529	3.09023230616781	dprime_arousalkong_new	2.32634787404084	0.1764705882352941176470588235	0	0
9	30	tender	2	1	5	3	1	-0.0928071485251448047058823529	3.09023230616781	dprime_valkong_new	0	0.1764705882352941176470588235	1	1
9	30	tender	2	1	5	3	1	-0.0928071485251448047058823529	3.09023230616781	dprime_fullkong_new	0	0.1764705882352941176470588235	1	0
9	30	tender	2	1	5	3	1	-0.0928071485251448047058823529	3.09023230616781	dprime_fullinkong_new	6.04536435949655	0.1764705882352941176470588235	0	1
9	31	tender	2	1	5	3	1	-0.0085029343588010627703703704	3.52095960546327	dprime_arousalkong_new	0	0.09375	0	0
9	31	tender	2	1	5	3	1	-0.0085029343588010627703703704	3.52095960546327	dprime_valkong_new	6.04536435949655	0.09375	1	1
9	31	tender	2	1	5	3	1	-0.0085029343588010627703703704	3.52095960546327	dprime_fullinkong_new	2.32634787404084	0.09375	0	1
9	31	tender	2	1	5	3	1	-0.0085029343588010627703703704	3.52095960546327	dprime_fullkong_new	6.04536435949655	0.09375	1	0
9	32	sad	2	1	5	3	1	-0.2000041794211904131147540984	4.05765387226951	dprime_arousalkong_new	2.32634787404084	0.1944444444444444444444444444	1	0
9	32	sad	2	1	5	3	1	-0.2000041794211904131147540984	4.05765387226951	dprime_valkong_new	6.04536435949655	0.1944444444444444444444444444	0	1
9	32	sad	2	1	5	3	1	-0.2000041794211904131147540984	4.05765387226951	dprime_fullinkong_new	6.04536435949655	0.1944444444444444444444444444	1	1
9	32	sad	2	1	5	3	1	-0.2000041794211904131147540984	4.05765387226951	dprime_fullkong_new	6.04536435949655	0.1944444444444444444444444444	0	0
9	33	happy	2	1	5	3	1	-0.031852804714260444387755102	0.967421566101701	dprime_arousalkong_new	0	0.125	0	1
9	33	happy	2	1	5	3	1	-0.031852804714260444387755102	0.967421566101701	dprime_valkong_new	0	0.125	1	0
9	33	happy	2	1	5	3	1	-0.031852804714260444387755102	0.967421566101701	dprime_fullinkong_new	0	0.125	0	0
9	33	happy	2	1	5	3	1	-0.031852804714260444387755102	0.967421566101701	dprime_fullkong_new	2.32634787404084	0.125	1	1
9	34	happy	2	1	5	3	1	-0.295310695466608	3.52095960546327	dprime_valkong_new	2.32634787404084	0.1428571428571428571428571429	1	0
9	34	happy	2	1	5	3	1	-0.295310695466608	3.52095960546327	dprime_fullkong_new	6.04536435949655	0.1428571428571428571428571429	1	1
9	34	happy	2	1	5	3	1	-0.295310695466608	3.52095960546327	dprime_fullinkong_new	2.32634787404084	0.1428571428571428571428571429	0	0
9	34	happy	2	1	5	3	1	-0.295310695466608	3.52095960546327	dprime_arousalkong_new	6.04536435949655	0.1428571428571428571428571429	0	1
9	35	sad	2	1	5	3	1	-0.0362460513750725488617886179	0.967421566101701	dprime_fullinkong_new	0	0.1379310344827586206896551724	1	1
9	35	sad	2	1	5	3	1	-0.0362460513750725488617886179	0.967421566101701	dprime_valkong_new	2.32634787404084	0.1379310344827586206896551724	0	1
9	35	sad	2	1	5	3	1	-0.0362460513750725488617886179	0.967421566101701	dprime_fullkong_new	6.04536435949655	0.1379310344827586206896551724	0	0
9	35	sad	2	1	5	3	1	-0.0362460513750725488617886179	0.967421566101701	dprime_arousalkong_new	-1.89562057474538	0.1379310344827586206896551724	1	0
9	36	tender	2	1	5	3	1	-0.0797467891382521925526315789	0.967421566101701	dprime_valkong_new	6.04536435949655	0.2173913043478260869565217391	1	1
9	36	tender	2	1	5	3	1	-0.0797467891382521925526315789	0.967421566101701	dprime_fullinkong_new	0	0.2173913043478260869565217391	0	1
9	36	tender	2	1	5	3	1	-0.0797467891382521925526315789	0.967421566101701	dprime_arousalkong_new	1.89562057474538	0.2173913043478260869565217391	0	0
9	36	tender	2	1	5	3	1	-0.0797467891382521925526315789	0.967421566101701	dprime_fullkong_new	3.71901648545571	0.2173913043478260869565217391	1	0
10	2	sad	4	4	6.33333333333333	5	4	-0.062203261121569240350877193	6.80924879162352	dprime_valkong_new	6.04536435949655	0.2	0	1
10	2	sad	4	4	6.33333333333333	5	4	-0.062203261121569240350877193	6.80924879162352	dprime_fullkong_new	0	0.2	0	0
10	2	sad	4	4	6.33333333333333	5	4	-0.062203261121569240350877193	6.80924879162352	dprime_arousalkong_new	6.04536435949655	0.2	1	0
10	2	sad	4	4	6.33333333333333	5	4	-0.062203261121569240350877193	6.80924879162352	dprime_fullinkong_new	6.04536435949655	0.2	1	1
10	2	sad	4	4	6.33333333333333	5	4	-0.062203261121569240350877193	6.80924879162352	dprime_valkong_new	6.04536435949655	0.2	0	1
10	2	sad	4	4	6.33333333333333	5	4	-0.062203261121569240350877193	6.80924879162352	dprime_fullkong_new	0	0.2	0	0
10	2	sad	4	4	6.33333333333333	5	4	-0.062203261121569240350877193	6.80924879162352	dprime_arousalkong_new	6.04536435949655	0.2	1	0
10	2	sad	4	4	6.33333333333333	5	4	-0.062203261121569240350877193	6.80924879162352	dprime_fullinkong_new	6.04536435949655	0.2	1	1
10	3	sad	4	4	6.33333333333333	5	4	-0.0668440886654200087931034483	3.52095960546327	dprime_fullinkong_new	0	0.0666666666666666666666666667	1	1
10	3	sad	4	4	6.33333333333333	5	4	-0.0668440886654200087931034483	3.52095960546327	dprime_arousalkong_new	0	0.0666666666666666666666666667	1	0
10	3	sad	4	4	6.33333333333333	5	4	-0.0668440886654200087931034483	3.52095960546327	dprime_fullkong_new	2.32634787404084	0.0666666666666666666666666667	0	0
10	3	sad	4	4	6.33333333333333	5	4	-0.0668440886654200087931034483	3.52095960546327	dprime_valkong_new	6.04536435949655	0.0666666666666666666666666667	0	1
10	4	happy	4	4	6.33333333333333	5	4	-0.0541164412239300663114754098	3.09023230616781	dprime_valkong_new	6.04536435949655	0.1428571428571428571428571429	1	0
10	4	happy	4	4	6.33333333333333	5	4	-0.0541164412239300663114754098	3.09023230616781	dprime_fullkong_new	0	0.1428571428571428571428571429	1	1
10	4	happy	4	4	6.33333333333333	5	4	-0.0541164412239300663114754098	3.09023230616781	dprime_fullinkong_new	2.7570751733363	0.1428571428571428571428571429	0	0
10	4	happy	4	4	6.33333333333333	5	4	-0.0541164412239300663114754098	3.09023230616781	dprime_arousalkong_new	0	0.1428571428571428571428571429	0	1
10	5	happy	4	4	6.33333333333333	5	4	0.1106886895739894042975206612	2.65950500687236	dprime_valkong_new	1.89562057474538	0.125	1	0
10	5	happy	4	4	6.33333333333333	5	4	0.1106886895739894042975206612	2.65950500687236	dprime_fullinkong_new	6.04536435949655	0.125	0	0
10	5	happy	4	4	6.33333333333333	5	4	0.1106886895739894042975206612	2.65950500687236	dprime_fullkong_new	0	0.125	1	1
10	5	happy	4	4	6.33333333333333	5	4	0.1106886895739894042975206612	2.65950500687236	dprime_arousalkong_new	0	0.125	0	1
10	6	fear	4	4	6.33333333333333	5	4	-0.3133540813714011337288135593	3.52095960546327	dprime_arousalkong_new	2.32634787404084	0.1818181818181818181818181818	1	1
10	6	fear	4	4	6.33333333333333	5	4	-0.3133540813714011337288135593	3.52095960546327	dprime_fullkong_new	2.32634787404084	0.1818181818181818181818181818	0	1
10	6	fear	4	4	6.33333333333333	5	4	-0.3133540813714011337288135593	3.52095960546327	dprime_valkong_new	6.04536435949655	0.1818181818181818181818181818	0	0
10	6	fear	4	4	6.33333333333333	5	4	-0.3133540813714011337288135593	3.52095960546327	dprime_fullinkong_new	6.04536435949655	0.1818181818181818181818181818	1	0
10	7	happy	4	4	6.33333333333333	5	4	-0.100409252203053593125984252	3.09023230616781	dprime_fullinkong_new	6.04536435949655	0	0	0
10	7	happy	4	4	6.33333333333333	5	4	-0.100409252203053593125984252	3.09023230616781	dprime_fullkong_new	0	0	1	1
10	7	happy	4	4	6.33333333333333	5	4	-0.100409252203053593125984252	3.09023230616781	dprime_arousalkong_new	2.32634787404084	0	0	1
10	7	happy	4	4	6.33333333333333	5	4	-0.100409252203053593125984252	3.09023230616781	dprime_valkong_new	6.04536435949655	0	1	0
10	8	happy	4	4	6.33333333333333	5	4	-0.2075258453426499207627118644	3.52095960546327	dprime_fullkong_new	2.32634787404084	0.1176470588235294117647058824	1	1
10	8	happy	4	4	6.33333333333333	5	4	-0.2075258453426499207627118644	3.52095960546327	dprime_valkong_new	6.04536435949655	0.1176470588235294117647058824	1	0
10	8	happy	4	4	6.33333333333333	5	4	-0.2075258453426499207627118644	3.52095960546327	dprime_fullinkong_new	0	0.1176470588235294117647058824	0	0
10	8	happy	4	4	6.33333333333333	5	4	-0.2075258453426499207627118644	3.52095960546327	dprime_arousalkong_new	0	0.1176470588235294117647058824	0	1
10	9	sad	4	4	6.33333333333333	5	4	-0.0046645514194973830092592593	3.52095960546327	dprime_valkong_new	0	0.0769230769230769230769230769	0	1
10	9	sad	4	4	6.33333333333333	5	4	-0.0046645514194973830092592593	3.52095960546327	dprime_fullinkong_new	2.32634787404084	0.0769230769230769230769230769	1	1
10	9	sad	4	4	6.33333333333333	5	4	-0.0046645514194973830092592593	3.52095960546327	dprime_fullkong_new	6.04536435949655	0.0769230769230769230769230769	0	0
10	9	sad	4	4	6.33333333333333	5	4	-0.0046645514194973830092592593	3.52095960546327	dprime_arousalkong_new	2.7570751733363	0.0769230769230769230769230769	1	0
10	10	sad	4	4	6.33333333333333	5	4	-0.2881921671701265839047619048	3.09023230616781	dprime_valkong_new	2.32634787404084	0	0	1
10	10	sad	4	4	6.33333333333333	5	4	-0.2881921671701265839047619048	3.09023230616781	dprime_fullinkong_new	0	0	1	1
10	10	sad	4	4	6.33333333333333	5	4	-0.2881921671701265839047619048	3.09023230616781	dprime_fullkong_new	6.04536435949655	0	0	0
10	10	sad	4	4	6.33333333333333	5	4	-0.2881921671701265839047619048	3.09023230616781	dprime_arousalkong_new	0	0	1	0
10	11	happy	4	4	6.33333333333333	5	4	-0.30917427031318755	2.65950500687236	dprime_arousalkong_new	0	0.1666666666666666666666666667	0	1
10	11	happy	4	4	6.33333333333333	5	4	-0.30917427031318755	2.65950500687236	dprime_fullinkong_new	2.32634787404084	0.1666666666666666666666666667	0	0
10	11	happy	4	4	6.33333333333333	5	4	-0.30917427031318755	2.65950500687236	dprime_valkong_new	0	0.1666666666666666666666666667	1	0
10	11	happy	4	4	6.33333333333333	5	4	-0.30917427031318755	2.65950500687236	dprime_fullkong_new	2.32634787404084	0.1666666666666666666666666667	1	1
10	12	sad	4	4	6.33333333333333	5	4	0.0281984763278435425471698113	3.52095960546327	dprime_valkong_new	6.04536435949655	0.0714285714285714285714285714	0	1
10	12	sad	4	4	6.33333333333333	5	4	0.0281984763278435425471698113	3.52095960546327	dprime_arousalkong_new	0	0.0714285714285714285714285714	1	0
10	12	sad	4	4	6.33333333333333	5	4	0.0281984763278435425471698113	3.52095960546327	dprime_fullkong_new	6.04536435949655	0.0714285714285714285714285714	0	0
10	12	sad	4	4	6.33333333333333	5	4	0.0281984763278435425471698113	3.52095960546327	dprime_fullinkong_new	2.32634787404084	0.0714285714285714285714285714	1	1
10	13	sad	4	4	6.33333333333333	5	4	-0.2639903281611684025641025641	3.09023230616781	dprime_fullinkong_new	0	0.2	1	1
10	13	sad	4	4	6.33333333333333	5	4	-0.2639903281611684025641025641	3.09023230616781	dprime_arousalkong_new	0	0.2	1	0
10	13	sad	4	4	6.33333333333333	5	4	-0.2639903281611684025641025641	3.09023230616781	dprime_valkong_new	6.04536435949655	0.2	0	1
10	13	sad	4	4	6.33333333333333	5	4	-0.2639903281611684025641025641	3.09023230616781	dprime_fullkong_new	6.04536435949655	0.2	0	0
10	14	happy	4	4	6.33333333333333	5	4	-0.1503346746575468223240740741	2.12281074006611	dprime_fullinkong_new	0	0	0	0
10	14	happy	4	4	6.33333333333333	5	4	-0.1503346746575468223240740741	2.12281074006611	dprime_arousalkong_new	6.04536435949655	0	0	1
10	14	happy	4	4	6.33333333333333	5	4	-0.1503346746575468223240740741	2.12281074006611	dprime_valkong_new	0	0	1	0
10	14	happy	4	4	6.33333333333333	5	4	-0.1503346746575468223240740741	2.12281074006611	dprime_fullkong_new	0	0	1	1
10	15	sad	4	4	6.33333333333333	5	4	-0.0787554604533280888333333333	3.09023230616781	dprime_fullinkong_new	0	0.2307692307692307692307692308	1	1
10	15	sad	4	4	6.33333333333333	5	4	-0.0787554604533280888333333333	3.09023230616781	dprime_arousalkong_new	0	0.2307692307692307692307692308	1	0
10	15	sad	4	4	6.33333333333333	5	4	-0.0787554604533280888333333333	3.09023230616781	dprime_valkong_new	2.32634787404084	0.2307692307692307692307692308	0	1
10	15	sad	4	4	6.33333333333333	5	4	-0.0787554604533280888333333333	3.09023230616781	dprime_fullkong_new	6.04536435949655	0.2307692307692307692307692308	0	0
10	16	tender	4	4	6.33333333333333	5	4	-0.3504178628657773314159292035	3.09023230616781	dprime_arousalkong_new	6.04536435949655	0.1538461538461538461538461538	0	0
10	16	tender	4	4	6.33333333333333	5	4	-0.3504178628657773314159292035	3.09023230616781	dprime_valkong_new	0	0.1538461538461538461538461538	1	1
10	16	tender	4	4	6.33333333333333	5	4	-0.3504178628657773314159292035	3.09023230616781	dprime_fullinkong_new	6.04536435949655	0.1538461538461538461538461538	0	1
10	16	tender	4	4	6.33333333333333	5	4	-0.3504178628657773314159292035	3.09023230616781	dprime_fullkong_new	0	0.1538461538461538461538461538	1	0
10	17	fear	4	4	6.33333333333333	5	4	-0.3109065964618290617391304348	3.09023230616781	dprime_fullinkong_new	2.32634787404084	0.1428571428571428571428571429	1	0
10	17	fear	4	4	6.33333333333333	5	4	-0.3109065964618290617391304348	3.09023230616781	dprime_arousalkong_new	6.04536435949655	0.1428571428571428571428571429	1	1
10	17	fear	4	4	6.33333333333333	5	4	-0.3109065964618290617391304348	3.09023230616781	dprime_fullkong_new	2.32634787404084	0.1428571428571428571428571429	0	1
10	17	fear	4	4	6.33333333333333	5	4	-0.3109065964618290617391304348	3.09023230616781	dprime_valkong_new	0	0.1428571428571428571428571429	0	0
10	18	happy	4	4	6.33333333333333	5	4	0.1376402205606976648148148148	2.65950500687236	dprime_fullkong_new	2.32634787404084	0.1333333333333333333333333333	1	1
10	18	happy	4	4	6.33333333333333	5	4	0.1376402205606976648148148148	2.65950500687236	dprime_arousalkong_new	0	0.1333333333333333333333333333	0	1
10	18	happy	4	4	6.33333333333333	5	4	0.1376402205606976648148148148	2.65950500687236	dprime_valkong_new	0	0.1333333333333333333333333333	1	0
10	18	happy	4	4	6.33333333333333	5	4	0.1376402205606976648148148148	2.65950500687236	dprime_fullinkong_new	2.32634787404084	0.1333333333333333333333333333	0	0
10	19	fear	4	4	6.33333333333333	5	4	-0.4286765131444583831775700935	2.65950500687236	dprime_fullinkong_new	6.04536435949655	0.1111111111111111111111111111	1	0
10	19	fear	4	4	6.33333333333333	5	4	-0.4286765131444583831775700935	2.65950500687236	dprime_valkong_new	2.32634787404084	0.1111111111111111111111111111	0	0
10	19	fear	4	4	6.33333333333333	5	4	-0.4286765131444583831775700935	2.65950500687236	dprime_fullkong_new	0	0.1111111111111111111111111111	0	1
10	19	fear	4	4	6.33333333333333	5	4	-0.4286765131444583831775700935	2.65950500687236	dprime_arousalkong_new	0	0.1111111111111111111111111111	1	1
10	20	tender	4	4	6.33333333333333	5	4	-0.06968651146580976867	2.65950500687236	dprime_fullinkong_new	0	0	0	1
10	20	tender	4	4	6.33333333333333	5	4	-0.06968651146580976867	2.65950500687236	dprime_arousalkong_new	0	0	0	0
10	20	tender	4	4	6.33333333333333	5	4	-0.06968651146580976867	2.65950500687236	dprime_valkong_new	2.32634787404084	0	1	1
10	20	tender	4	4	6.33333333333333	5	4	-0.06968651146580976867	2.65950500687236	dprime_fullkong_new	2.32634787404084	0	1	0
10	21	tender	4	4	6.33333333333333	5	4	-0.1123697952148973364646464646	3.52095960546327	dprime_arousalkong_new	6.04536435949655	0.1666666666666666666666666667	0	0
10	21	tender	4	4	6.33333333333333	5	4	-0.1123697952148973364646464646	3.52095960546327	dprime_fullinkong_new	6.04536435949655	0.1666666666666666666666666667	0	1
10	21	tender	4	4	6.33333333333333	5	4	-0.1123697952148973364646464646	3.52095960546327	dprime_valkong_new	0	0.1666666666666666666666666667	1	1
10	21	tender	4	4	6.33333333333333	5	4	-0.1123697952148973364646464646	3.52095960546327	dprime_fullkong_new	6.04536435949655	0.1666666666666666666666666667	1	0
10	22	happy	4	4	6.33333333333333	5	4	-0.0452886026689770347107438017	2.65950500687236	dprime_fullkong_new	6.04536435949655	0.0625	1	1
10	22	happy	4	4	6.33333333333333	5	4	-0.0452886026689770347107438017	2.65950500687236	dprime_arousalkong_new	6.04536435949655	0.0625	0	1
10	22	happy	4	4	6.33333333333333	5	4	-0.0452886026689770347107438017	2.65950500687236	dprime_fullinkong_new	0	0.0625	0	0
10	22	happy	4	4	6.33333333333333	5	4	-0.0452886026689770347107438017	2.65950500687236	dprime_valkong_new	0	0.0625	1	0
10	23	happy	4	4	6.33333333333333	5	4	-0.2147286516659649429357798165	3.09023230616781	dprime_valkong_new	0	0.1666666666666666666666666667	1	0
10	23	happy	4	4	6.33333333333333	5	4	-0.2147286516659649429357798165	3.09023230616781	dprime_fullkong_new	6.04536435949655	0.1666666666666666666666666667	1	1
10	23	happy	4	4	6.33333333333333	5	4	-0.2147286516659649429357798165	3.09023230616781	dprime_arousalkong_new	6.04536435949655	0.1666666666666666666666666667	0	1
10	23	happy	4	4	6.33333333333333	5	4	-0.2147286516659649429357798165	3.09023230616781	dprime_fullinkong_new	2.32634787404084	0.1666666666666666666666666667	0	0
10	25	happy	4	4	6.33333333333333	5	4	-0.2624462799676837587878787879	2.12281074006611	dprime_arousalkong_new	0	0.1333333333333333333333333333	0	1
10	25	happy	4	4	6.33333333333333	5	4	-0.2624462799676837587878787879	2.12281074006611	dprime_fullkong_new	0	0.1333333333333333333333333333	1	1
10	25	happy	4	4	6.33333333333333	5	4	-0.2624462799676837587878787879	2.12281074006611	dprime_fullinkong_new	0	0.1333333333333333333333333333	0	0
10	25	happy	4	4	6.33333333333333	5	4	-0.2624462799676837587878787879	2.12281074006611	dprime_valkong_new	6.04536435949655	0.1333333333333333333333333333	1	0
10	27	happy	4	4	6.33333333333333	5	4	-0.3960329674316583076335877863	2.65950500687236	dprime_fullkong_new	6.04536435949655	0.0833333333333333333333333333	1	1
10	27	happy	4	4	6.33333333333333	5	4	-0.3960329674316583076335877863	2.65950500687236	dprime_fullinkong_new	2.32634787404084	0.0833333333333333333333333333	0	0
10	27	happy	4	4	6.33333333333333	5	4	-0.3960329674316583076335877863	2.65950500687236	dprime_arousalkong_new	0	0.0833333333333333333333333333	0	1
10	27	happy	4	4	6.33333333333333	5	4	-0.3960329674316583076335877863	2.65950500687236	dprime_valkong_new	0	0.0833333333333333333333333333	1	0
10	28	fear	4	4	6.33333333333333	5	4	-0.3409914579706538062015503876	3.09023230616781	dprime_valkong_new	0	0	0	0
10	28	fear	4	4	6.33333333333333	5	4	-0.3409914579706538062015503876	3.09023230616781	dprime_fullkong_new	6.04536435949655	0	0	1
10	28	fear	4	4	6.33333333333333	5	4	-0.3409914579706538062015503876	3.09023230616781	dprime_arousalkong_new	2.32634787404084	0	1	1
10	28	fear	4	4	6.33333333333333	5	4	-0.3409914579706538062015503876	3.09023230616781	dprime_fullinkong_new	0	0	1	0
10	29	tender	4	4	6.33333333333333	5	4	-0.4076019758608309504132231405	3.09023230616781	dprime_arousalkong_new	2.32634787404084	0	0	0
10	29	tender	4	4	6.33333333333333	5	4	-0.4076019758608309504132231405	3.09023230616781	dprime_fullinkong_new	0	0	0	1
10	29	tender	4	4	6.33333333333333	5	4	-0.4076019758608309504132231405	3.09023230616781	dprime_valkong_new	1.89562057474538	0	1	1
10	29	tender	4	4	6.33333333333333	5	4	-0.4076019758608309504132231405	3.09023230616781	dprime_fullkong_new	6.04536435949655	0	1	0
10	30	tender	4	4	6.33333333333333	5	4	-0.464464873609266314606741573	2.65950500687236	dprime_arousalkong_new	0	0.125	0	0
10	30	tender	4	4	6.33333333333333	5	4	-0.464464873609266314606741573	2.65950500687236	dprime_fullkong_new	0	0.125	1	0
10	30	tender	4	4	6.33333333333333	5	4	-0.464464873609266314606741573	2.65950500687236	dprime_fullinkong_new	0	0.125	0	1
10	30	tender	4	4	6.33333333333333	5	4	-0.464464873609266314606741573	2.65950500687236	dprime_valkong_new	6.04536435949655	0.125	1	1
10	31	happy	4	4	6.33333333333333	5	4	-0.07083996984499080305	3.52095960546327	dprime_fullkong_new	6.04536435949655	0	1	1
10	31	happy	4	4	6.33333333333333	5	4	-0.07083996984499080305	3.52095960546327	dprime_valkong_new	0	0	1	0
10	31	happy	4	4	6.33333333333333	5	4	-0.07083996984499080305	3.52095960546327	dprime_arousalkong_new	6.04536435949655	0	0	1
10	31	happy	4	4	6.33333333333333	5	4	-0.07083996984499080305	3.52095960546327	dprime_fullinkong_new	6.04536435949655	0	0	0
10	32	happy	4	4	6.33333333333333	5	4	-0.2113319674308963854385964912	3.09023230616781	dprime_valkong_new	0	0.2222222222222222222222222222	1	0
10	32	happy	4	4	6.33333333333333	5	4	-0.2113319674308963854385964912	3.09023230616781	dprime_arousalkong_new	2.32634787404084	0.2222222222222222222222222222	0	1
10	32	happy	4	4	6.33333333333333	5	4	-0.2113319674308963854385964912	3.09023230616781	dprime_fullinkong_new	2.32634787404084	0.2222222222222222222222222222	0	0
10	32	happy	4	4	6.33333333333333	5	4	-0.2113319674308963854385964912	3.09023230616781	dprime_fullkong_new	2.32634787404084	0.2222222222222222222222222222	1	1
10	33	happy	4	4	6.33333333333333	5	4	-0.3027331590161606385964912281	3.09023230616781	dprime_arousalkong_new	6.04536435949655	0	0	1
10	33	happy	4	4	6.33333333333333	5	4	-0.3027331590161606385964912281	3.09023230616781	dprime_fullkong_new	6.04536435949655	0	1	1
10	33	happy	4	4	6.33333333333333	5	4	-0.3027331590161606385964912281	3.09023230616781	dprime_fullinkong_new	6.04536435949655	0	0	0
10	33	happy	4	4	6.33333333333333	5	4	-0.3027331590161606385964912281	3.09023230616781	dprime_valkong_new	0	0	1	0
10	34	fear	4	4	6.33333333333333	5	4	-0.2654945608729901292741935484	3.09023230616781	dprime_fullkong_new	2.32634787404084	0.0666666666666666666666666667	0	1
10	34	fear	4	4	6.33333333333333	5	4	-0.2654945608729901292741935484	3.09023230616781	dprime_valkong_new	0	0.0666666666666666666666666667	0	0
10	34	fear	4	4	6.33333333333333	5	4	-0.2654945608729901292741935484	3.09023230616781	dprime_fullinkong_new	2.32634787404084	0.0666666666666666666666666667	1	0
10	34	fear	4	4	6.33333333333333	5	4	-0.2654945608729901292741935484	3.09023230616781	dprime_arousalkong_new	6.04536435949655	0.0666666666666666666666666667	1	1
10	35	tender	4	4	6.33333333333333	5	4	-0.1509893342847188140495867769	3.52095960546327	dprime_arousalkong_new	2.32634787404084	0.1176470588235294117647058824	0	0
10	35	tender	4	4	6.33333333333333	5	4	-0.1509893342847188140495867769	3.52095960546327	dprime_fullkong_new	2.7570751733363	0.1176470588235294117647058824	1	0
10	35	tender	4	4	6.33333333333333	5	4	-0.1509893342847188140495867769	3.52095960546327	dprime_fullinkong_new	6.04536435949655	0.1176470588235294117647058824	0	1
10	35	tender	4	4	6.33333333333333	5	4	-0.1509893342847188140495867769	3.52095960546327	dprime_valkong_new	0	0.1176470588235294117647058824	1	1
10	36	happy	4	4	6.33333333333333	5	4	-0.2514186841028857478260869565	2.65950500687236	dprime_fullkong_new	0	0	1	1
10	36	happy	4	4	6.33333333333333	5	4	-0.2514186841028857478260869565	2.65950500687236	dprime_fullinkong_new	6.04536435949655	0	0	0
10	36	happy	4	4	6.33333333333333	5	4	-0.2514186841028857478260869565	2.65950500687236	dprime_valkong_new	0	0	1	0
10	36	happy	4	4	6.33333333333333	5	4	-0.2514186841028857478260869565	2.65950500687236	dprime_arousalkong_new	2.32634787404084	0	0	1
11	1	sad	4	3.33333333333333	6	5.66666666666667	3.33333333333333	-0.1198250434926416056028368794	3.52095960546327	dprime_valkong_new	0	0.1666666666666666666666666667	0	1
11	1	sad	4	3.33333333333333	6	5.66666666666667	3.33333333333333	-0.1198250434926416056028368794	3.52095960546327	dprime_fullkong_new	2.32634787404084	0.1666666666666666666666666667	0	0
11	1	sad	4	3.33333333333333	6	5.66666666666667	3.33333333333333	-0.1198250434926416056028368794	3.52095960546327	dprime_fullinkong_new	6.04536435949655	0.1666666666666666666666666667	1	1
11	1	sad	4	3.33333333333333	6	5.66666666666667	3.33333333333333	-0.1198250434926416056028368794	3.52095960546327	dprime_arousalkong_new	6.04536435949655	0.1666666666666666666666666667	1	0
11	2	tender	4	3.33333333333333	6	5.66666666666667	3.33333333333333	-0.0566487619306331664117647059	3.52095960546327	dprime_valkong_new	6.04536435949655	0.12	1	1
11	2	tender	4	3.33333333333333	6	5.66666666666667	3.33333333333333	-0.0566487619306331664117647059	3.52095960546327	dprime_fullkong_new	0	0.12	1	0
11	2	tender	4	3.33333333333333	6	5.66666666666667	3.33333333333333	-0.0566487619306331664117647059	3.52095960546327	dprime_arousalkong_new	6.04536435949655	0.12	0	0
11	2	tender	4	3.33333333333333	6	5.66666666666667	3.33333333333333	-0.0566487619306331664117647059	3.52095960546327	dprime_fullinkong_new	2.32634787404084	0.12	0	1
11	3	tender	4	3.33333333333333	6	5.66666666666667	3.33333333333333	-0.1184399843046984855073529412	3.52095960546327	dprime_valkong_new	2.32634787404084	0.1363636363636363636363636364	1	1
11	3	tender	4	3.33333333333333	6	5.66666666666667	3.33333333333333	-0.1184399843046984855073529412	3.52095960546327	dprime_fullinkong_new	0	0.1363636363636363636363636364	0	1
11	3	tender	4	3.33333333333333	6	5.66666666666667	3.33333333333333	-0.1184399843046984855073529412	3.52095960546327	dprime_arousalkong_new	2.7570751733363	0.1363636363636363636363636364	0	0
11	3	tender	4	3.33333333333333	6	5.66666666666667	3.33333333333333	-0.1184399843046984855073529412	3.52095960546327	dprime_fullkong_new	6.04536435949655	0.1363636363636363636363636364	1	0
11	4	sad	4	3.33333333333333	6	5.66666666666667	3.33333333333333	-0.1124876639787551380141843972	3.09023230616781	dprime_arousalkong_new	2.32634787404084	0.125	1	0
11	4	sad	4	3.33333333333333	6	5.66666666666667	3.33333333333333	-0.1124876639787551380141843972	3.09023230616781	dprime_valkong_new	0	0.125	0	1
11	4	sad	4	3.33333333333333	6	5.66666666666667	3.33333333333333	-0.1124876639787551380141843972	3.09023230616781	dprime_fullkong_new	2.32634787404084	0.125	0	0
11	4	sad	4	3.33333333333333	6	5.66666666666667	3.33333333333333	-0.1124876639787551380141843972	3.09023230616781	dprime_fullinkong_new	6.04536435949655	0.125	1	1
11	5	fear	4	3.33333333333333	6	5.66666666666667	3.33333333333333	0.0880858864140069271631205674	0.967421566101701	dprime_arousalkong_new	-6.04536435949655	0.1666666666666666666666666667	1	1
11	5	fear	4	3.33333333333333	6	5.66666666666667	3.33333333333333	0.0880858864140069271631205674	0.967421566101701	dprime_valkong_new	0	0.1666666666666666666666666667	0	0
11	5	fear	4	3.33333333333333	6	5.66666666666667	3.33333333333333	0.0880858864140069271631205674	0.967421566101701	dprime_fullinkong_new	6.04536435949655	0.1666666666666666666666666667	1	0
11	5	fear	4	3.33333333333333	6	5.66666666666667	3.33333333333333	0.0880858864140069271631205674	0.967421566101701	dprime_fullkong_new	2.32634787404084	0.1666666666666666666666666667	0	1
11	6	happy	4	3.33333333333333	6	5.66666666666667	3.33333333333333	0.0706017871316810646808510638	2.12281074006611	dprime_fullinkong_new	0	0.1904761904761904761904761905	0	0
11	6	happy	4	3.33333333333333	6	5.66666666666667	3.33333333333333	0.0706017871316810646808510638	2.12281074006611	dprime_fullkong_new	2.32634787404084	0.1904761904761904761904761905	1	1
11	6	happy	4	3.33333333333333	6	5.66666666666667	3.33333333333333	0.0706017871316810646808510638	2.12281074006611	dprime_valkong_new	0	0.1904761904761904761904761905	1	0
11	6	happy	4	3.33333333333333	6	5.66666666666667	3.33333333333333	0.0706017871316810646808510638	2.12281074006611	dprime_arousalkong_new	0	0.1904761904761904761904761905	0	1
11	7	fear	4	3.33333333333333	6	5.66666666666667	3.33333333333333	-0.0001365538755900457446808511	2.65950500687236	dprime_valkong_new	2.32634787404084	0.1538461538461538461538461538	0	0
11	7	fear	4	3.33333333333333	6	5.66666666666667	3.33333333333333	-0.0001365538755900457446808511	2.65950500687236	dprime_fullinkong_new	0	0.1538461538461538461538461538	1	0
11	7	fear	4	3.33333333333333	6	5.66666666666667	3.33333333333333	-0.0001365538755900457446808511	2.65950500687236	dprime_fullkong_new	2.32634787404084	0.1538461538461538461538461538	0	1
11	7	fear	4	3.33333333333333	6	5.66666666666667	3.33333333333333	-0.0001365538755900457446808511	2.65950500687236	dprime_arousalkong_new	0	0.1538461538461538461538461538	1	1
11	8	fear	4	3.33333333333333	6	5.66666666666667	3.33333333333333	0.0617065884444602755073529412	0.967421566101701	dprime_arousalkong_new	3.71901648545571	0.1818181818181818181818181818	1	1
11	8	fear	4	3.33333333333333	6	5.66666666666667	3.33333333333333	0.0617065884444602755073529412	0.967421566101701	dprime_valkong_new	6.04536435949655	0.1818181818181818181818181818	0	0
11	8	fear	4	3.33333333333333	6	5.66666666666667	3.33333333333333	0.0617065884444602755073529412	0.967421566101701	dprime_fullkong_new	0	0.1818181818181818181818181818	0	1
11	8	fear	4	3.33333333333333	6	5.66666666666667	3.33333333333333	0.0617065884444602755073529412	0.967421566101701	dprime_fullinkong_new	1.89562057474538	0.1818181818181818181818181818	1	0
11	9	happy	4	3.33333333333333	6	5.66666666666667	3.33333333333333	-0.2465562053960114872340425532	3.52095960546327	dprime_valkong_new	6.04536435949655	0.0714285714285714285714285714	1	0
11	9	happy	4	3.33333333333333	6	5.66666666666667	3.33333333333333	-0.2465562053960114872340425532	3.52095960546327	dprime_fullinkong_new	2.7570751733363	0.0714285714285714285714285714	0	0
11	9	happy	4	3.33333333333333	6	5.66666666666667	3.33333333333333	-0.2465562053960114872340425532	3.52095960546327	dprime_arousalkong_new	2.32634787404084	0.0714285714285714285714285714	0	1
11	9	happy	4	3.33333333333333	6	5.66666666666667	3.33333333333333	-0.2465562053960114872340425532	3.52095960546327	dprime_fullkong_new	0	0.0714285714285714285714285714	1	1
11	10	tender	4	3.33333333333333	6	5.66666666666667	3.33333333333333	0.0265639141083155012056737589	3.52095960546327	dprime_valkong_new	6.04536435949655	0.1923076923076923076923076923	1	1
11	10	tender	4	3.33333333333333	6	5.66666666666667	3.33333333333333	0.0265639141083155012056737589	3.52095960546327	dprime_fullkong_new	6.04536435949655	0.1923076923076923076923076923	1	0
11	10	tender	4	3.33333333333333	6	5.66666666666667	3.33333333333333	0.0265639141083155012056737589	3.52095960546327	dprime_arousalkong_new	0	0.1923076923076923076923076923	0	0
11	10	tender	4	3.33333333333333	6	5.66666666666667	3.33333333333333	0.0265639141083155012056737589	3.52095960546327	dprime_fullinkong_new	6.04536435949655	0.1923076923076923076923076923	0	1
11	11	fear	4	3.33333333333333	6	5.66666666666667	3.33333333333333	-0.0088670245492428069503546099	3.52095960546327	dprime_fullkong_new	6.04536435949655	0.2173913043478260869565217391	0	1
11	11	fear	4	3.33333333333333	6	5.66666666666667	3.33333333333333	-0.0088670245492428069503546099	3.52095960546327	dprime_valkong_new	2.32634787404084	0.2173913043478260869565217391	0	0
11	11	fear	4	3.33333333333333	6	5.66666666666667	3.33333333333333	-0.0088670245492428069503546099	3.52095960546327	dprime_arousalkong_new	0	0.2173913043478260869565217391	1	1
11	11	fear	4	3.33333333333333	6	5.66666666666667	3.33333333333333	-0.0088670245492428069503546099	3.52095960546327	dprime_fullinkong_new	6.04536435949655	0.2173913043478260869565217391	1	0
11	11	fear	4	3.33333333333333	6	5.66666666666667	3.33333333333333	-0.0088670245492428069503546099	3.52095960546327	dprime_fullkong_new	6.04536435949655	0.2173913043478260869565217391	0	1
11	11	fear	4	3.33333333333333	6	5.66666666666667	3.33333333333333	-0.0088670245492428069503546099	3.52095960546327	dprime_valkong_new	2.32634787404084	0.2173913043478260869565217391	0	0
11	11	fear	4	3.33333333333333	6	5.66666666666667	3.33333333333333	-0.0088670245492428069503546099	3.52095960546327	dprime_arousalkong_new	0	0.2173913043478260869565217391	1	1
11	11	fear	4	3.33333333333333	6	5.66666666666667	3.33333333333333	-0.0088670245492428069503546099	3.52095960546327	dprime_fullinkong_new	6.04536435949655	0.2173913043478260869565217391	1	0
11	12	sad	4	3.33333333333333	6	5.66666666666667	3.33333333333333	-0.0609085251046368991418439716	1.39814886539716	dprime_fullkong_new	6.04536435949655	0.1578947368421052631578947368	0	0
11	12	sad	4	3.33333333333333	6	5.66666666666667	3.33333333333333	-0.0609085251046368991418439716	1.39814886539716	dprime_fullinkong_new	2.32634787404084	0.1578947368421052631578947368	1	1
11	12	sad	4	3.33333333333333	6	5.66666666666667	3.33333333333333	-0.0609085251046368991418439716	1.39814886539716	dprime_arousalkong_new	-2.32634787404084	0.1578947368421052631578947368	1	0
11	12	sad	4	3.33333333333333	6	5.66666666666667	3.33333333333333	-0.0609085251046368991418439716	1.39814886539716	dprime_valkong_new	0	0.1578947368421052631578947368	0	1
11	13	happy	4	3.33333333333333	6	5.66666666666667	3.33333333333333	0.01509310600496102975	0.967421566101701	dprime_arousalkong_new	-3.71901648545571	0.2222222222222222222222222222	0	1
11	13	happy	4	3.33333333333333	6	5.66666666666667	3.33333333333333	0.01509310600496102975	0.967421566101701	dprime_fullkong_new	2.32634787404084	0.2222222222222222222222222222	1	1
11	13	happy	4	3.33333333333333	6	5.66666666666667	3.33333333333333	0.01509310600496102975	0.967421566101701	dprime_fullinkong_new	0	0.2222222222222222222222222222	0	0
11	13	happy	4	3.33333333333333	6	5.66666666666667	3.33333333333333	0.01509310600496102975	0.967421566101701	dprime_valkong_new	6.04536435949655	0.2222222222222222222222222222	1	0
11	14	tender	4	3.33333333333333	6	5.66666666666667	3.33333333333333	-0.2342005966885321714035087719	3.52095960546327	dprime_fullinkong_new	6.04536435949655	0.2105263157894736842105263158	0	1
11	14	tender	4	3.33333333333333	6	5.66666666666667	3.33333333333333	-0.2342005966885321714035087719	3.52095960546327	dprime_valkong_new	6.04536435949655	0.2105263157894736842105263158	1	1
11	14	tender	4	3.33333333333333	6	5.66666666666667	3.33333333333333	-0.2342005966885321714035087719	3.52095960546327	dprime_fullkong_new	2.7570751733363	0.2105263157894736842105263158	1	0
11	14	tender	4	3.33333333333333	6	5.66666666666667	3.33333333333333	-0.2342005966885321714035087719	3.52095960546327	dprime_arousalkong_new	0	0.2105263157894736842105263158	0	0
11	16	tender	4	3.33333333333333	6	5.66666666666667	3.33333333333333	-0.0292663627067188839007092199	3.52095960546327	dprime_fullkong_new	6.04536435949655	0.2352941176470588235294117647	1	0
11	16	tender	4	3.33333333333333	6	5.66666666666667	3.33333333333333	-0.0292663627067188839007092199	3.52095960546327	dprime_fullinkong_new	6.04536435949655	0.2352941176470588235294117647	0	1
11	16	tender	4	3.33333333333333	6	5.66666666666667	3.33333333333333	-0.0292663627067188839007092199	3.52095960546327	dprime_valkong_new	2.7570751733363	0.2352941176470588235294117647	1	1
11	16	tender	4	3.33333333333333	6	5.66666666666667	3.33333333333333	-0.0292663627067188839007092199	3.52095960546327	dprime_arousalkong_new	0	0.2352941176470588235294117647	0	0
11	17	sad	4	3.33333333333333	6	5.66666666666667	3.33333333333333	-0.1879771297335227663043478261	4.05765387226951	dprime_fullkong_new	0	0.1578947368421052631578947368	0	0
11	17	sad	4	3.33333333333333	6	5.66666666666667	3.33333333333333	-0.1879771297335227663043478261	4.05765387226951	dprime_valkong_new	6.04536435949655	0.1578947368421052631578947368	0	1
11	17	sad	4	3.33333333333333	6	5.66666666666667	3.33333333333333	-0.1879771297335227663043478261	4.05765387226951	dprime_fullinkong_new	6.04536435949655	0.1578947368421052631578947368	1	1
11	17	sad	4	3.33333333333333	6	5.66666666666667	3.33333333333333	-0.1879771297335227663043478261	4.05765387226951	dprime_arousalkong_new	2.32634787404084	0.1578947368421052631578947368	1	0
11	18	fear	4	3.33333333333333	6	5.66666666666667	3.33333333333333	0.0431054627003733231726618705	0.967421566101701	dprime_fullinkong_new	1.89562057474538	0.1578947368421052631578947368	1	0
11	18	fear	4	3.33333333333333	6	5.66666666666667	3.33333333333333	0.0431054627003733231726618705	0.967421566101701	dprime_valkong_new	2.7570751733363	0.1578947368421052631578947368	0	0
11	18	fear	4	3.33333333333333	6	5.66666666666667	3.33333333333333	0.0431054627003733231726618705	0.967421566101701	dprime_fullkong_new	-1.89562057474538	0.1578947368421052631578947368	0	1
11	18	fear	4	3.33333333333333	6	5.66666666666667	3.33333333333333	0.0431054627003733231726618705	0.967421566101701	dprime_arousalkong_new	0	0.1578947368421052631578947368	1	1
11	19	happy	4	3.33333333333333	6	5.66666666666667	3.33333333333333	0.0817124032694566264705882353	3.52095960546327	dprime_valkong_new	2.32634787404084	0.15	1	0
11	19	happy	4	3.33333333333333	6	5.66666666666667	3.33333333333333	0.0817124032694566264705882353	3.52095960546327	dprime_fullkong_new	2.32634787404084	0.15	1	1
11	19	happy	4	3.33333333333333	6	5.66666666666667	3.33333333333333	0.0817124032694566264705882353	3.52095960546327	dprime_arousalkong_new	6.04536435949655	0.15	0	1
11	19	happy	4	3.33333333333333	6	5.66666666666667	3.33333333333333	0.0817124032694566264705882353	3.52095960546327	dprime_fullinkong_new	6.04536435949655	0.15	0	0
11	20	tender	4	3.33333333333333	6	5.66666666666667	3.33333333333333	0.0129685426385038637588652482	3.52095960546327	dprime_fullinkong_new	2.32634787404084	0.2272727272727272727272727273	0	1
11	20	tender	4	3.33333333333333	6	5.66666666666667	3.33333333333333	0.0129685426385038637588652482	3.52095960546327	dprime_fullkong_new	6.04536435949655	0.2272727272727272727272727273	1	0
11	20	tender	4	3.33333333333333	6	5.66666666666667	3.33333333333333	0.0129685426385038637588652482	3.52095960546327	dprime_arousalkong_new	2.32634787404084	0.2272727272727272727272727273	0	0
11	20	tender	4	3.33333333333333	6	5.66666666666667	3.33333333333333	0.0129685426385038637588652482	3.52095960546327	dprime_valkong_new	6.04536435949655	0.2272727272727272727272727273	1	1
11	21	sad	4	3.33333333333333	6	5.66666666666667	3.33333333333333	-0.1596244880181764926470588235	3.52095960546327	dprime_valkong_new	6.04536435949655	0.1666666666666666666666666667	0	1
11	21	sad	4	3.33333333333333	6	5.66666666666667	3.33333333333333	-0.1596244880181764926470588235	3.52095960546327	dprime_fullkong_new	6.04536435949655	0.1666666666666666666666666667	0	0
11	21	sad	4	3.33333333333333	6	5.66666666666667	3.33333333333333	-0.1596244880181764926470588235	3.52095960546327	dprime_arousalkong_new	0	0.1666666666666666666666666667	1	0
11	21	sad	4	3.33333333333333	6	5.66666666666667	3.33333333333333	-0.1596244880181764926470588235	3.52095960546327	dprime_fullinkong_new	2.7570751733363	0.1666666666666666666666666667	1	1
11	22	fear	4	3.33333333333333	6	5.66666666666667	3.33333333333333	0.0406509209140140683211678832	2.65950500687236	dprime_fullinkong_new	0	0.2	1	0
11	22	fear	4	3.33333333333333	6	5.66666666666667	3.33333333333333	0.0406509209140140683211678832	2.65950500687236	dprime_valkong_new	2.7570751733363	0.2	0	0
11	22	fear	4	3.33333333333333	6	5.66666666666667	3.33333333333333	0.0406509209140140683211678832	2.65950500687236	dprime_fullkong_new	0	0.2	0	1
11	22	fear	4	3.33333333333333	6	5.66666666666667	3.33333333333333	0.0406509209140140683211678832	2.65950500687236	dprime_arousalkong_new	0	0.2	1	1
11	23	fear	4	3.33333333333333	6	5.66666666666667	3.33333333333333	-0.0533381618987520134539007092	3.52095960546327	dprime_fullinkong_new	0	0.25	1	0
11	23	fear	4	3.33333333333333	6	5.66666666666667	3.33333333333333	-0.0533381618987520134539007092	3.52095960546327	dprime_arousalkong_new	2.32634787404084	0.25	1	1
11	23	fear	4	3.33333333333333	6	5.66666666666667	3.33333333333333	-0.0533381618987520134539007092	3.52095960546327	dprime_fullkong_new	6.04536435949655	0.25	0	1
11	23	fear	4	3.33333333333333	6	5.66666666666667	3.33333333333333	-0.0533381618987520134539007092	3.52095960546327	dprime_valkong_new	2.7570751733363	0.25	0	0
11	24	tender	4	3.33333333333333	6	5.66666666666667	3.33333333333333	-0.0239612501636451992907801418	3.09023230616781	dprime_arousalkong_new	6.04536435949655	0.1818181818181818181818181818	0	0
11	24	tender	4	3.33333333333333	6	5.66666666666667	3.33333333333333	-0.0239612501636451992907801418	3.09023230616781	dprime_fullkong_new	0	0.1818181818181818181818181818	1	0
11	24	tender	4	3.33333333333333	6	5.66666666666667	3.33333333333333	-0.0239612501636451992907801418	3.09023230616781	dprime_valkong_new	0	0.1818181818181818181818181818	1	1
11	24	tender	4	3.33333333333333	6	5.66666666666667	3.33333333333333	-0.0239612501636451992907801418	3.09023230616781	dprime_fullinkong_new	2.32634787404084	0.1818181818181818181818181818	0	1
11	25	sad	4	3.33333333333333	6	5.66666666666667	3.33333333333333	-0.0785810568100031444255319149	2.65950500687236	dprime_valkong_new	6.04536435949655	0.2272727272727272727272727273	0	1
11	25	sad	4	3.33333333333333	6	5.66666666666667	3.33333333333333	-0.0785810568100031444255319149	2.65950500687236	dprime_arousalkong_new	0	0.2272727272727272727272727273	1	0
11	25	sad	4	3.33333333333333	6	5.66666666666667	3.33333333333333	-0.0785810568100031444255319149	2.65950500687236	dprime_fullinkong_new	0	0.2272727272727272727272727273	1	1
11	25	sad	4	3.33333333333333	6	5.66666666666667	3.33333333333333	-0.0785810568100031444255319149	2.65950500687236	dprime_fullkong_new	2.32634787404084	0.2272727272727272727272727273	0	0
11	26	tender	4	3.33333333333333	6	5.66666666666667	3.33333333333333	-0.0317277768216724886330935252	3.52095960546327	dprime_arousalkong_new	0	0.2222222222222222222222222222	0	0
11	26	tender	4	3.33333333333333	6	5.66666666666667	3.33333333333333	-0.0317277768216724886330935252	3.52095960546327	dprime_valkong_new	6.04536435949655	0.2222222222222222222222222222	1	1
11	26	tender	4	3.33333333333333	6	5.66666666666667	3.33333333333333	-0.0317277768216724886330935252	3.52095960546327	dprime_fullinkong_new	6.04536435949655	0.2222222222222222222222222222	0	1
11	26	tender	4	3.33333333333333	6	5.66666666666667	3.33333333333333	-0.0317277768216724886330935252	3.52095960546327	dprime_fullkong_new	0	0.2222222222222222222222222222	1	0
11	27	fear	4	3.33333333333333	6	5.66666666666667	3.33333333333333	-0.190239496883959392700729927	4.05765387226951	dprime_fullinkong_new	6.04536435949655	0.1666666666666666666666666667	1	0
11	27	fear	4	3.33333333333333	6	5.66666666666667	3.33333333333333	-0.190239496883959392700729927	4.05765387226951	dprime_arousalkong_new	0	0.1666666666666666666666666667	1	1
11	27	fear	4	3.33333333333333	6	5.66666666666667	3.33333333333333	-0.190239496883959392700729927	4.05765387226951	dprime_fullkong_new	6.04536435949655	0.1666666666666666666666666667	0	1
11	27	fear	4	3.33333333333333	6	5.66666666666667	3.33333333333333	-0.190239496883959392700729927	4.05765387226951	dprime_valkong_new	6.04536435949655	0.1666666666666666666666666667	0	0
11	28	happy	4	3.33333333333333	6	5.66666666666667	3.33333333333333	-0.7275080049218429716312056738	3.09023230616781	dprime_fullkong_new	0	0.16	1	1
11	28	happy	4	3.33333333333333	6	5.66666666666667	3.33333333333333	-0.7275080049218429716312056738	3.09023230616781	dprime_valkong_new	0	0.16	1	0
11	28	happy	4	3.33333333333333	6	5.66666666666667	3.33333333333333	-0.7275080049218429716312056738	3.09023230616781	dprime_arousalkong_new	2.32634787404084	0.16	0	1
11	28	happy	4	3.33333333333333	6	5.66666666666667	3.33333333333333	-0.7275080049218429716312056738	3.09023230616781	dprime_fullinkong_new	6.04536435949655	0.16	0	0
11	29	fear	4	3.33333333333333	6	5.66666666666667	3.33333333333333	-0.0674471569285757351489361702	3.09023230616781	dprime_valkong_new	6.04536435949655	0.1	0	0
11	29	fear	4	3.33333333333333	6	5.66666666666667	3.33333333333333	-0.0674471569285757351489361702	3.09023230616781	dprime_fullkong_new	2.32634787404084	0.1	0	1
11	29	fear	4	3.33333333333333	6	5.66666666666667	3.33333333333333	-0.0674471569285757351489361702	3.09023230616781	dprime_fullinkong_new	0	0.1	1	0
11	29	fear	4	3.33333333333333	6	5.66666666666667	3.33333333333333	-0.0674471569285757351489361702	3.09023230616781	dprime_arousalkong_new	0	0.1	1	1
11	30	sad	4	3.33333333333333	6	5.66666666666667	3.33333333333333	0.0276546818324308142635658915	3.52095960546327	dprime_fullkong_new	6.04536435949655	0.1304347826086956521739130435	0	0
11	30	sad	4	3.33333333333333	6	5.66666666666667	3.33333333333333	0.0276546818324308142635658915	3.52095960546327	dprime_arousalkong_new	0	0.1304347826086956521739130435	1	0
11	30	sad	4	3.33333333333333	6	5.66666666666667	3.33333333333333	0.0276546818324308142635658915	3.52095960546327	dprime_fullinkong_new	6.04536435949655	0.1304347826086956521739130435	1	1
11	30	sad	4	3.33333333333333	6	5.66666666666667	3.33333333333333	0.0276546818324308142635658915	3.52095960546327	dprime_valkong_new	0	0.1304347826086956521739130435	0	1
11	31	tender	4	3.33333333333333	6	5.66666666666667	3.33333333333333	-0.0087357443573207188059701493	3.09023230616781	dprime_valkong_new	6.04536435949655	0.1428571428571428571428571429	1	1
11	31	tender	4	3.33333333333333	6	5.66666666666667	3.33333333333333	-0.0087357443573207188059701493	3.09023230616781	dprime_arousalkong_new	1.89562057474538	0.1428571428571428571428571429	0	0
11	31	tender	4	3.33333333333333	6	5.66666666666667	3.33333333333333	-0.0087357443573207188059701493	3.09023230616781	dprime_fullkong_new	0	0.1428571428571428571428571429	1	0
11	31	tender	4	3.33333333333333	6	5.66666666666667	3.33333333333333	-0.0087357443573207188059701493	3.09023230616781	dprime_fullinkong_new	6.04536435949655	0.1428571428571428571428571429	0	1
11	32	happy	4	3.33333333333333	6	5.66666666666667	3.33333333333333	-0.3730931218577897573529411765	3.09023230616781	dprime_arousalkong_new	1.89562057474538	0.0952380952380952380952380952	0	1
11	32	happy	4	3.33333333333333	6	5.66666666666667	3.33333333333333	-0.3730931218577897573529411765	3.09023230616781	dprime_fullkong_new	6.04536435949655	0.0952380952380952380952380952	1	1
11	32	happy	4	3.33333333333333	6	5.66666666666667	3.33333333333333	-0.3730931218577897573529411765	3.09023230616781	dprime_fullinkong_new	0	0.0952380952380952380952380952	0	0
11	32	happy	4	3.33333333333333	6	5.66666666666667	3.33333333333333	-0.3730931218577897573529411765	3.09023230616781	dprime_valkong_new	2.32634787404084	0.0952380952380952380952380952	1	0
11	33	fear	4	3.33333333333333	6	5.66666666666667	3.33333333333333	-0.0964241269523015400780141844	3.52095960546327	dprime_fullinkong_new	6.04536435949655	0.1052631578947368421052631579	1	0
11	33	fear	4	3.33333333333333	6	5.66666666666667	3.33333333333333	-0.0964241269523015400780141844	3.52095960546327	dprime_valkong_new	0	0.1052631578947368421052631579	0	0
11	33	fear	4	3.33333333333333	6	5.66666666666667	3.33333333333333	-0.0964241269523015400780141844	3.52095960546327	dprime_arousalkong_new	6.04536435949655	0.1052631578947368421052631579	1	1
11	33	fear	4	3.33333333333333	6	5.66666666666667	3.33333333333333	-0.0964241269523015400780141844	3.52095960546327	dprime_fullkong_new	2.32634787404084	0.1052631578947368421052631579	0	1
11	34	happy	4	3.33333333333333	6	5.66666666666667	3.33333333333333	-0.0519211480337590152941176471	4.05765387226951	dprime_fullinkong_new	2.32634787404084	0.1666666666666666666666666667	0	0
11	34	happy	4	3.33333333333333	6	5.66666666666667	3.33333333333333	-0.0519211480337590152941176471	4.05765387226951	dprime_valkong_new	6.04536435949655	0.1666666666666666666666666667	1	0
11	34	happy	4	3.33333333333333	6	5.66666666666667	3.33333333333333	-0.0519211480337590152941176471	4.05765387226951	dprime_fullkong_new	6.04536435949655	0.1666666666666666666666666667	1	1
11	34	happy	4	3.33333333333333	6	5.66666666666667	3.33333333333333	-0.0519211480337590152941176471	4.05765387226951	dprime_arousalkong_new	6.04536435949655	0.1666666666666666666666666667	0	1
11	35	tender	4	3.33333333333333	6	5.66666666666667	3.33333333333333	-0.2291850213078692794326241135	3.09023230616781	dprime_valkong_new	0	0.1739130434782608695652173913	1	1
11	35	tender	4	3.33333333333333	6	5.66666666666667	3.33333333333333	-0.2291850213078692794326241135	3.09023230616781	dprime_fullkong_new	2.32634787404084	0.1739130434782608695652173913	1	0
11	35	tender	4	3.33333333333333	6	5.66666666666667	3.33333333333333	-0.2291850213078692794326241135	3.09023230616781	dprime_arousalkong_new	0	0.1739130434782608695652173913	0	0
11	35	tender	4	3.33333333333333	6	5.66666666666667	3.33333333333333	-0.2291850213078692794326241135	3.09023230616781	dprime_fullinkong_new	6.04536435949655	0.1739130434782608695652173913	0	1
12	1	fear	5	4.66666666666667	6.66666666666667	5.66666666666667	4.66666666666667	-0.0115064482031087558156028369	4.05765387226951	dprime_arousalkong_new	6.04536435949655	0.1764705882352941176470588235	1	1
12	1	fear	5	4.66666666666667	6.66666666666667	5.66666666666667	4.66666666666667	-0.0115064482031087558156028369	4.05765387226951	dprime_fullinkong_new	6.04536435949655	0.1764705882352941176470588235	1	0
12	1	fear	5	4.66666666666667	6.66666666666667	5.66666666666667	4.66666666666667	-0.0115064482031087558156028369	4.05765387226951	dprime_fullkong_new	0	0.1764705882352941176470588235	0	1
12	1	fear	5	4.66666666666667	6.66666666666667	5.66666666666667	4.66666666666667	-0.0115064482031087558156028369	4.05765387226951	dprime_valkong_new	6.04536435949655	0.1764705882352941176470588235	0	0
12	2	sad	5	4.66666666666667	6.66666666666667	5.66666666666667	4.66666666666667	-0.2772180689364965631205673759	6.80924879162352	dprime_valkong_new	0	0.1052631578947368421052631579	0	1
12	2	sad	5	4.66666666666667	6.66666666666667	5.66666666666667	4.66666666666667	-0.2772180689364965631205673759	6.80924879162352	dprime_fullinkong_new	6.04536435949655	0.1052631578947368421052631579	1	1
12	2	sad	5	4.66666666666667	6.66666666666667	5.66666666666667	4.66666666666667	-0.2772180689364965631205673759	6.80924879162352	dprime_fullkong_new	0	0.1052631578947368421052631579	0	0
12	2	sad	5	4.66666666666667	6.66666666666667	5.66666666666667	4.66666666666667	-0.2772180689364965631205673759	6.80924879162352	dprime_arousalkong_new	6.04536435949655	0.1052631578947368421052631579	1	0
12	3	tender	5	4.66666666666667	6.66666666666667	5.66666666666667	4.66666666666667	0.0289330733686627651094890511	4.05765387226951	dprime_valkong_new	2.32634787404084	0.0555555555555555555555555556	1	1
12	3	tender	5	4.66666666666667	6.66666666666667	5.66666666666667	4.66666666666667	0.0289330733686627651094890511	4.05765387226951	dprime_fullinkong_new	6.04536435949655	0.0555555555555555555555555556	0	1
12	3	tender	5	4.66666666666667	6.66666666666667	5.66666666666667	4.66666666666667	0.0289330733686627651094890511	4.05765387226951	dprime_fullkong_new	6.04536435949655	0.0555555555555555555555555556	1	0
12	3	tender	5	4.66666666666667	6.66666666666667	5.66666666666667	4.66666666666667	0.0289330733686627651094890511	4.05765387226951	dprime_arousalkong_new	6.04536435949655	0.0555555555555555555555555556	0	0
12	4	fear	5	4.66666666666667	6.66666666666667	5.66666666666667	4.66666666666667	-0.0160446790348379416312056738	4.05765387226951	dprime_fullkong_new	6.04536435949655	0.08	0	1
12	4	fear	5	4.66666666666667	6.66666666666667	5.66666666666667	4.66666666666667	-0.0160446790348379416312056738	4.05765387226951	dprime_valkong_new	2.32634787404084	0.08	0	0
12	4	fear	5	4.66666666666667	6.66666666666667	5.66666666666667	4.66666666666667	-0.0160446790348379416312056738	4.05765387226951	dprime_fullinkong_new	6.04536435949655	0.08	1	0
12	4	fear	5	4.66666666666667	6.66666666666667	5.66666666666667	4.66666666666667	-0.0160446790348379416312056738	4.05765387226951	dprime_arousalkong_new	6.04536435949655	0.08	1	1
12	5	happy	5	4.66666666666667	6.66666666666667	5.66666666666667	4.66666666666667	0.2293875189960542255319148936	3.52095960546327	dprime_valkong_new	0	0.0588235294117647058823529412	1	0
12	5	happy	5	4.66666666666667	6.66666666666667	5.66666666666667	4.66666666666667	0.2293875189960542255319148936	3.52095960546327	dprime_fullinkong_new	2.32634787404084	0.0588235294117647058823529412	0	0
12	5	happy	5	4.66666666666667	6.66666666666667	5.66666666666667	4.66666666666667	0.2293875189960542255319148936	3.52095960546327	dprime_fullkong_new	6.04536435949655	0.0588235294117647058823529412	1	1
12	5	happy	5	4.66666666666667	6.66666666666667	5.66666666666667	4.66666666666667	0.2293875189960542255319148936	3.52095960546327	dprime_arousalkong_new	6.04536435949655	0.0588235294117647058823529412	0	1
12	6	sad	5	4.66666666666667	6.66666666666667	5.66666666666667	4.66666666666667	0.1015427685076285391631205674	6.80924879162352	dprime_fullkong_new	0	0.2068965517241379310344827586	0	0
12	6	sad	5	4.66666666666667	6.66666666666667	5.66666666666667	4.66666666666667	0.1015427685076285391631205674	6.80924879162352	dprime_arousalkong_new	6.04536435949655	0.2068965517241379310344827586	1	0
12	6	sad	5	4.66666666666667	6.66666666666667	5.66666666666667	4.66666666666667	0.1015427685076285391631205674	6.80924879162352	dprime_valkong_new	6.04536435949655	0.2068965517241379310344827586	0	1
12	6	sad	5	4.66666666666667	6.66666666666667	5.66666666666667	4.66666666666667	0.1015427685076285391631205674	6.80924879162352	dprime_fullinkong_new	6.04536435949655	0.2068965517241379310344827586	1	1
12	7	happy	5	4.66666666666667	6.66666666666667	5.66666666666667	4.66666666666667	-0.0015595166926823114609929078	2.12281074006611	dprime_fullinkong_new	0	0.1428571428571428571428571429	0	0
12	7	happy	5	4.66666666666667	6.66666666666667	5.66666666666667	4.66666666666667	-0.0015595166926823114609929078	2.12281074006611	dprime_arousalkong_new	0	0.1428571428571428571428571429	0	1
12	7	happy	5	4.66666666666667	6.66666666666667	5.66666666666667	4.66666666666667	-0.0015595166926823114609929078	2.12281074006611	dprime_valkong_new	2.32634787404084	0.1428571428571428571428571429	1	0
12	7	happy	5	4.66666666666667	6.66666666666667	5.66666666666667	4.66666666666667	-0.0015595166926823114609929078	2.12281074006611	dprime_fullkong_new	0	0.1428571428571428571428571429	1	1
12	8	happy	5	4.66666666666667	6.66666666666667	5.66666666666667	4.66666666666667	0.0952733251633870823475177305	3.52095960546327	dprime_fullinkong_new	0	0.0588235294117647058823529412	0	0
12	8	happy	5	4.66666666666667	6.66666666666667	5.66666666666667	4.66666666666667	0.0952733251633870823475177305	3.52095960546327	dprime_fullkong_new	6.04536435949655	0.0588235294117647058823529412	1	1
12	8	happy	5	4.66666666666667	6.66666666666667	5.66666666666667	4.66666666666667	0.0952733251633870823475177305	3.52095960546327	dprime_arousalkong_new	2.7570751733363	0.0588235294117647058823529412	0	1
12	8	happy	5	4.66666666666667	6.66666666666667	5.66666666666667	4.66666666666667	0.0952733251633870823475177305	3.52095960546327	dprime_valkong_new	0	0.0588235294117647058823529412	1	0
12	9	happy	5	4.66666666666667	6.66666666666667	5.66666666666667	4.66666666666667	0.1178342526978213067872340426	4.05765387226951	dprime_fullkong_new	6.04536435949655	0.0476190476190476190476190476	1	1
12	9	happy	5	4.66666666666667	6.66666666666667	5.66666666666667	4.66666666666667	0.1178342526978213067872340426	4.05765387226951	dprime_fullinkong_new	2.32634787404084	0.0476190476190476190476190476	0	0
12	9	happy	5	4.66666666666667	6.66666666666667	5.66666666666667	4.66666666666667	0.1178342526978213067872340426	4.05765387226951	dprime_valkong_new	6.04536435949655	0.0476190476190476190476190476	1	0
12	9	happy	5	4.66666666666667	6.66666666666667	5.66666666666667	4.66666666666667	0.1178342526978213067872340426	4.05765387226951	dprime_arousalkong_new	6.04536435949655	0.0476190476190476190476190476	0	1
12	10	happy	5	4.66666666666667	6.66666666666667	5.66666666666667	4.66666666666667	0.0466094083821557753676470588	3.52095960546327	dprime_arousalkong_new	2.7570751733363	0.1363636363636363636363636364	0	1
12	10	happy	5	4.66666666666667	6.66666666666667	5.66666666666667	4.66666666666667	0.0466094083821557753676470588	3.52095960546327	dprime_fullkong_new	6.04536435949655	0.1363636363636363636363636364	1	1
12	10	happy	5	4.66666666666667	6.66666666666667	5.66666666666667	4.66666666666667	0.0466094083821557753676470588	3.52095960546327	dprime_fullinkong_new	6.04536435949655	0.1363636363636363636363636364	0	0
12	10	happy	5	4.66666666666667	6.66666666666667	5.66666666666667	4.66666666666667	0.0466094083821557753676470588	3.52095960546327	dprime_valkong_new	0	0.1363636363636363636363636364	1	0
12	11	sad	5	4.66666666666667	6.66666666666667	5.66666666666667	4.66666666666667	-0.050842162240958526802919708	1.39814886539716	dprime_valkong_new	6.04536435949655	0.2352941176470588235294117647	0	1
12	11	sad	5	4.66666666666667	6.66666666666667	5.66666666666667	4.66666666666667	-0.050842162240958526802919708	1.39814886539716	dprime_fullkong_new	2.32634787404084	0.2352941176470588235294117647	0	0
12	11	sad	5	4.66666666666667	6.66666666666667	5.66666666666667	4.66666666666667	-0.050842162240958526802919708	1.39814886539716	dprime_fullinkong_new	3.71901648545571	0.2352941176470588235294117647	1	1
12	11	sad	5	4.66666666666667	6.66666666666667	5.66666666666667	4.66666666666667	-0.050842162240958526802919708	1.39814886539716	dprime_arousalkong_new	2.32634787404084	0.2352941176470588235294117647	1	0
12	12	tender	5	4.66666666666667	6.66666666666667	5.66666666666667	4.66666666666667	0.1292835664432019724822695035	6.80924879162352	dprime_fullinkong_new	6.04536435949655	0.1818181818181818181818181818	0	1
12	12	tender	5	4.66666666666667	6.66666666666667	5.66666666666667	4.66666666666667	0.1292835664432019724822695035	6.80924879162352	dprime_fullkong_new	6.04536435949655	0.1818181818181818181818181818	1	0
12	12	tender	5	4.66666666666667	6.66666666666667	5.66666666666667	4.66666666666667	0.1292835664432019724822695035	6.80924879162352	dprime_arousalkong_new	6.04536435949655	0.1818181818181818181818181818	0	0
12	12	tender	5	4.66666666666667	6.66666666666667	5.66666666666667	4.66666666666667	0.1292835664432019724822695035	6.80924879162352	dprime_valkong_new	6.04536435949655	0.1818181818181818181818181818	1	1
12	13	tender	5	4.66666666666667	6.66666666666667	5.66666666666667	4.66666666666667	0.0640183242343568586382978723	3.52095960546327	dprime_arousalkong_new	6.04536435949655	0.1764705882352941176470588235	0	0
12	13	tender	5	4.66666666666667	6.66666666666667	5.66666666666667	4.66666666666667	0.0640183242343568586382978723	3.52095960546327	dprime_fullkong_new	6.04536435949655	0.1764705882352941176470588235	1	0
12	13	tender	5	4.66666666666667	6.66666666666667	5.66666666666667	4.66666666666667	0.0640183242343568586382978723	3.52095960546327	dprime_fullinkong_new	2.32634787404084	0.1764705882352941176470588235	0	1
12	13	tender	5	4.66666666666667	6.66666666666667	5.66666666666667	4.66666666666667	0.0640183242343568586382978723	3.52095960546327	dprime_valkong_new	2.32634787404084	0.1764705882352941176470588235	1	1
12	14	tender	5	4.66666666666667	6.66666666666667	5.66666666666667	4.66666666666667	0.2487319116074755050354609929	0.967421566101701	dprime_fullkong_new	2.32634787404084	0.1923076923076923076923076923	1	0
12	14	tender	5	4.66666666666667	6.66666666666667	5.66666666666667	4.66666666666667	0.2487319116074755050354609929	0.967421566101701	dprime_arousalkong_new	0	0.1923076923076923076923076923	0	0
12	14	tender	5	4.66666666666667	6.66666666666667	5.66666666666667	4.66666666666667	0.2487319116074755050354609929	0.967421566101701	dprime_fullinkong_new	6.04536435949655	0.1923076923076923076923076923	0	1
12	14	tender	5	4.66666666666667	6.66666666666667	5.66666666666667	4.66666666666667	0.2487319116074755050354609929	0.967421566101701	dprime_valkong_new	3.71901648545571	0.1923076923076923076923076923	1	1
12	15	sad	5	4.66666666666667	6.66666666666667	5.66666666666667	4.66666666666667	0.1888232796604685233333333333	3.52095960546327	dprime_fullkong_new	0	0.1764705882352941176470588235	0	0
12	15	sad	5	4.66666666666667	6.66666666666667	5.66666666666667	4.66666666666667	0.1888232796604685233333333333	3.52095960546327	dprime_arousalkong_new	0	0.1764705882352941176470588235	1	0
12	15	sad	5	4.66666666666667	6.66666666666667	5.66666666666667	4.66666666666667	0.1888232796604685233333333333	3.52095960546327	dprime_valkong_new	2.32634787404084	0.1764705882352941176470588235	0	1
12	15	sad	5	4.66666666666667	6.66666666666667	5.66666666666667	4.66666666666667	0.1888232796604685233333333333	3.52095960546327	dprime_fullinkong_new	6.04536435949655	0.1764705882352941176470588235	1	1
12	16	tender	5	4.66666666666667	6.66666666666667	5.66666666666667	4.66666666666667	0.0514924905858213140921985816	3.52095960546327	dprime_fullkong_new	2.7570751733363	0.2	1	0
12	16	tender	5	4.66666666666667	6.66666666666667	5.66666666666667	4.66666666666667	0.0514924905858213140921985816	3.52095960546327	dprime_valkong_new	0	0.2	1	1
12	16	tender	5	4.66666666666667	6.66666666666667	5.66666666666667	4.66666666666667	0.0514924905858213140921985816	3.52095960546327	dprime_fullinkong_new	6.04536435949655	0.2	0	1
12	16	tender	5	4.66666666666667	6.66666666666667	5.66666666666667	4.66666666666667	0.0514924905858213140921985816	3.52095960546327	dprime_arousalkong_new	2.32634787404084	0.2	0	0
12	17	tender	5	4.66666666666667	6.66666666666667	5.66666666666667	4.66666666666667	0.2524629978475855730496453901	3.52095960546327	dprime_fullinkong_new	6.04536435949655	0.1904761904761904761904761905	0	1
12	17	tender	5	4.66666666666667	6.66666666666667	5.66666666666667	4.66666666666667	0.2524629978475855730496453901	3.52095960546327	dprime_arousalkong_new	0	0.1904761904761904761904761905	0	0
12	17	tender	5	4.66666666666667	6.66666666666667	5.66666666666667	4.66666666666667	0.2524629978475855730496453901	3.52095960546327	dprime_fullkong_new	0	0.1904761904761904761904761905	1	0
12	17	tender	5	4.66666666666667	6.66666666666667	5.66666666666667	4.66666666666667	0.2524629978475855730496453901	3.52095960546327	dprime_valkong_new	6.04536435949655	0.1904761904761904761904761905	1	1
12	18	sad	5	4.66666666666667	6.66666666666667	5.66666666666667	4.66666666666667	0.5526341200272706277372262774	6.80924879162352	dprime_fullkong_new	6.04536435949655	0.2173913043478260869565217391	0	0
12	18	sad	5	4.66666666666667	6.66666666666667	5.66666666666667	4.66666666666667	0.5526341200272706277372262774	6.80924879162352	dprime_valkong_new	6.04536435949655	0.2173913043478260869565217391	0	1
12	18	sad	5	4.66666666666667	6.66666666666667	5.66666666666667	4.66666666666667	0.5526341200272706277372262774	6.80924879162352	dprime_fullinkong_new	0	0.2173913043478260869565217391	1	1
12	18	sad	5	4.66666666666667	6.66666666666667	5.66666666666667	4.66666666666667	0.5526341200272706277372262774	6.80924879162352	dprime_arousalkong_new	6.04536435949655	0.2173913043478260869565217391	1	0
12	19	sad	5	4.66666666666667	6.66666666666667	5.66666666666667	4.66666666666667	-0.441707654932638290780141844	4.05765387226951	dprime_arousalkong_new	2.32634787404084	0.1538461538461538461538461538	1	0
12	19	sad	5	4.66666666666667	6.66666666666667	5.66666666666667	4.66666666666667	-0.441707654932638290780141844	4.05765387226951	dprime_fullkong_new	6.04536435949655	0.1538461538461538461538461538	0	0
12	19	sad	5	4.66666666666667	6.66666666666667	5.66666666666667	4.66666666666667	-0.441707654932638290780141844	4.05765387226951	dprime_valkong_new	6.04536435949655	0.1538461538461538461538461538	0	1
12	19	sad	5	4.66666666666667	6.66666666666667	5.66666666666667	4.66666666666667	-0.441707654932638290780141844	4.05765387226951	dprime_fullinkong_new	6.04536435949655	0.1538461538461538461538461538	1	1
12	21	sad	5	4.66666666666667	6.66666666666667	5.66666666666667	4.66666666666667	0.1088898289262454872340425532	3.09023230616781	dprime_fullinkong_new	6.04536435949655	0.2222222222222222222222222222	1	1
12	21	sad	5	4.66666666666667	6.66666666666667	5.66666666666667	4.66666666666667	0.1088898289262454872340425532	3.09023230616781	dprime_fullkong_new	2.32634787404084	0.2222222222222222222222222222	0	0
12	21	sad	5	4.66666666666667	6.66666666666667	5.66666666666667	4.66666666666667	0.1088898289262454872340425532	3.09023230616781	dprime_arousalkong_new	2.32634787404084	0.2222222222222222222222222222	1	0
12	21	sad	5	4.66666666666667	6.66666666666667	5.66666666666667	4.66666666666667	0.1088898289262454872340425532	3.09023230616781	dprime_valkong_new	0	0.2222222222222222222222222222	0	1
12	22	happy	5	4.66666666666667	6.66666666666667	5.66666666666667	4.66666666666667	0.3188922402693468297872340426	3.52095960546327	dprime_valkong_new	2.32634787404084	0.1851851851851851851851851852	1	0
12	22	happy	5	4.66666666666667	6.66666666666667	5.66666666666667	4.66666666666667	0.3188922402693468297872340426	3.52095960546327	dprime_arousalkong_new	0	0.1851851851851851851851851852	0	1
12	22	happy	5	4.66666666666667	6.66666666666667	5.66666666666667	4.66666666666667	0.3188922402693468297872340426	3.52095960546327	dprime_fullkong_new	6.04536435949655	0.1851851851851851851851851852	1	1
12	22	happy	5	4.66666666666667	6.66666666666667	5.66666666666667	4.66666666666667	0.3188922402693468297872340426	3.52095960546327	dprime_fullinkong_new	6.04536435949655	0.1851851851851851851851851852	0	0
12	23	sad	5	4.66666666666667	6.66666666666667	5.66666666666667	4.66666666666667	0.1474041133758926004255319149	3.52095960546327	dprime_arousalkong_new	2.32634787404084	0.125	1	0
12	23	sad	5	4.66666666666667	6.66666666666667	5.66666666666667	4.66666666666667	0.1474041133758926004255319149	3.52095960546327	dprime_fullkong_new	2.32634787404084	0.125	0	0
12	23	sad	5	4.66666666666667	6.66666666666667	5.66666666666667	4.66666666666667	0.1474041133758926004255319149	3.52095960546327	dprime_fullinkong_new	6.04536435949655	0.125	1	1
12	23	sad	5	4.66666666666667	6.66666666666667	5.66666666666667	4.66666666666667	0.1474041133758926004255319149	3.52095960546327	dprime_valkong_new	6.04536435949655	0.125	0	1
12	24	sad	5	4.66666666666667	6.66666666666667	5.66666666666667	4.66666666666667	-0.0315229575057576363120567376	1.39814886539716	dprime_fullinkong_new	0	0.1428571428571428571428571429	1	1
12	24	sad	5	4.66666666666667	6.66666666666667	5.66666666666667	4.66666666666667	-0.0315229575057576363120567376	1.39814886539716	dprime_valkong_new	3.71901648545571	0.1428571428571428571428571429	0	1
12	24	sad	5	4.66666666666667	6.66666666666667	5.66666666666667	4.66666666666667	-0.0315229575057576363120567376	1.39814886539716	dprime_arousalkong_new	2.7570751733363	0.1428571428571428571428571429	1	0
12	24	sad	5	4.66666666666667	6.66666666666667	5.66666666666667	4.66666666666667	-0.0315229575057576363120567376	1.39814886539716	dprime_fullkong_new	6.04536435949655	0.1428571428571428571428571429	0	0
12	25	sad	5	4.66666666666667	6.66666666666667	5.66666666666667	4.66666666666667	0.0287187833788435737163120567	3.52095960546327	dprime_fullinkong_new	0	0.2105263157894736842105263158	1	1
12	25	sad	5	4.66666666666667	6.66666666666667	5.66666666666667	4.66666666666667	0.0287187833788435737163120567	3.52095960546327	dprime_valkong_new	6.04536435949655	0.2105263157894736842105263158	0	1
12	25	sad	5	4.66666666666667	6.66666666666667	5.66666666666667	4.66666666666667	0.0287187833788435737163120567	3.52095960546327	dprime_fullkong_new	6.04536435949655	0.2105263157894736842105263158	0	0
12	25	sad	5	4.66666666666667	6.66666666666667	5.66666666666667	4.66666666666667	0.0287187833788435737163120567	3.52095960546327	dprime_arousalkong_new	1.89562057474538	0.2105263157894736842105263158	1	0
12	26	happy	5	4.66666666666667	6.66666666666667	5.66666666666667	4.66666666666667	0.1076445517893516347517730496	2.65950500687236	dprime_fullkong_new	0	0.2272727272727272727272727273	1	1
12	26	happy	5	4.66666666666667	6.66666666666667	5.66666666666667	4.66666666666667	0.1076445517893516347517730496	2.65950500687236	dprime_arousalkong_new	6.04536435949655	0.2272727272727272727272727273	0	1
12	26	happy	5	4.66666666666667	6.66666666666667	5.66666666666667	4.66666666666667	0.1076445517893516347517730496	2.65950500687236	dprime_fullinkong_new	2.32634787404084	0.2272727272727272727272727273	0	0
12	26	happy	5	4.66666666666667	6.66666666666667	5.66666666666667	4.66666666666667	0.1076445517893516347517730496	2.65950500687236	dprime_valkong_new	0	0.2272727272727272727272727273	1	0
12	27	happy	5	4.66666666666667	6.66666666666667	5.66666666666667	4.66666666666667	0.1466225637449889215602836879	3.52095960546327	dprime_arousalkong_new	2.7570751733363	0.1785714285714285714285714286	0	1
12	27	happy	5	4.66666666666667	6.66666666666667	5.66666666666667	4.66666666666667	0.1466225637449889215602836879	3.52095960546327	dprime_fullkong_new	6.04536435949655	0.1785714285714285714285714286	1	1
12	27	happy	5	4.66666666666667	6.66666666666667	5.66666666666667	4.66666666666667	0.1466225637449889215602836879	3.52095960546327	dprime_valkong_new	6.04536435949655	0.1785714285714285714285714286	1	0
12	27	happy	5	4.66666666666667	6.66666666666667	5.66666666666667	4.66666666666667	0.1466225637449889215602836879	3.52095960546327	dprime_fullinkong_new	0	0.1785714285714285714285714286	0	0
12	28	fear	5	4.66666666666667	6.66666666666667	5.66666666666667	4.66666666666667	0.1227510167522336777304964539	4.05765387226951	dprime_fullinkong_new	6.04536435949655	0.2	1	0
12	28	fear	5	4.66666666666667	6.66666666666667	5.66666666666667	4.66666666666667	0.1227510167522336777304964539	4.05765387226951	dprime_arousalkong_new	6.04536435949655	0.2	1	1
12	28	fear	5	4.66666666666667	6.66666666666667	5.66666666666667	4.66666666666667	0.1227510167522336777304964539	4.05765387226951	dprime_fullkong_new	6.04536435949655	0.2	0	1
12	28	fear	5	4.66666666666667	6.66666666666667	5.66666666666667	4.66666666666667	0.1227510167522336777304964539	4.05765387226951	dprime_valkong_new	2.32634787404084	0.2	0	0
12	30	sad	5	4.66666666666667	6.66666666666667	5.66666666666667	4.66666666666667	0.1936374662843299770921985816	4.05765387226951	dprime_arousalkong_new	2.7570751733363	0.2	1	0
12	30	sad	5	4.66666666666667	6.66666666666667	5.66666666666667	4.66666666666667	0.1936374662843299770921985816	4.05765387226951	dprime_valkong_new	6.04536435949655	0.2	0	1
12	30	sad	5	4.66666666666667	6.66666666666667	5.66666666666667	4.66666666666667	0.1936374662843299770921985816	4.05765387226951	dprime_fullkong_new	6.04536435949655	0.2	0	0
12	30	sad	5	4.66666666666667	6.66666666666667	5.66666666666667	4.66666666666667	0.1936374662843299770921985816	4.05765387226951	dprime_fullinkong_new	0	0.2	1	1
12	31	sad	5	4.66666666666667	6.66666666666667	5.66666666666667	4.66666666666667	0.0837189569026663855886524823	3.52095960546327	dprime_valkong_new	6.04536435949655	0.125	0	1
12	31	sad	5	4.66666666666667	6.66666666666667	5.66666666666667	4.66666666666667	0.0837189569026663855886524823	3.52095960546327	dprime_fullkong_new	0	0.125	0	0
12	31	sad	5	4.66666666666667	6.66666666666667	5.66666666666667	4.66666666666667	0.0837189569026663855886524823	3.52095960546327	dprime_fullinkong_new	2.7570751733363	0.125	1	1
12	31	sad	5	4.66666666666667	6.66666666666667	5.66666666666667	4.66666666666667	0.0837189569026663855886524823	3.52095960546327	dprime_arousalkong_new	2.32634787404084	0.125	1	0
12	32	happy	5	4.66666666666667	6.66666666666667	5.66666666666667	4.66666666666667	0.1764555456751334836879432624	4.05765387226951	dprime_arousalkong_new	0	0.1875	0	1
12	32	happy	5	4.66666666666667	6.66666666666667	5.66666666666667	4.66666666666667	0.1764555456751334836879432624	4.05765387226951	dprime_valkong_new	6.04536435949655	0.1875	1	0
12	32	happy	5	4.66666666666667	6.66666666666667	5.66666666666667	4.66666666666667	0.1764555456751334836879432624	4.05765387226951	dprime_fullkong_new	6.04536435949655	0.1875	1	1
12	32	happy	5	4.66666666666667	6.66666666666667	5.66666666666667	4.66666666666667	0.1764555456751334836879432624	4.05765387226951	dprime_fullinkong_new	2.32634787404084	0.1875	0	0
12	33	tender	5	4.66666666666667	6.66666666666667	5.66666666666667	4.66666666666667	0.4119921756704463702127659574	3.52095960546327	dprime_arousalkong_new	6.04536435949655	0.125	0	0
12	33	tender	5	4.66666666666667	6.66666666666667	5.66666666666667	4.66666666666667	0.4119921756704463702127659574	3.52095960546327	dprime_fullkong_new	6.04536435949655	0.125	1	0
12	33	tender	5	4.66666666666667	6.66666666666667	5.66666666666667	4.66666666666667	0.4119921756704463702127659574	3.52095960546327	dprime_fullinkong_new	0	0.125	0	1
12	33	tender	5	4.66666666666667	6.66666666666667	5.66666666666667	4.66666666666667	0.4119921756704463702127659574	3.52095960546327	dprime_valkong_new	6.04536435949655	0.125	1	1
12	34	sad	5	4.66666666666667	6.66666666666667	5.66666666666667	4.66666666666667	0.1537916639410294185815602837	0.967421566101701	dprime_arousalkong_new	-6.04536435949655	0.0833333333333333333333333333	1	0
12	34	sad	5	4.66666666666667	6.66666666666667	5.66666666666667	4.66666666666667	0.1537916639410294185815602837	0.967421566101701	dprime_fullinkong_new	6.04536435949655	0.0833333333333333333333333333	1	1
12	34	sad	5	4.66666666666667	6.66666666666667	5.66666666666667	4.66666666666667	0.1537916639410294185815602837	0.967421566101701	dprime_valkong_new	0	0.0833333333333333333333333333	0	1
12	34	sad	5	4.66666666666667	6.66666666666667	5.66666666666667	4.66666666666667	0.1537916639410294185815602837	0.967421566101701	dprime_fullkong_new	2.32634787404084	0.0833333333333333333333333333	0	0
12	35	happy	5	4.66666666666667	6.66666666666667	5.66666666666667	4.66666666666667	0.036754412297085168085106383	1.39814886539716	dprime_fullkong_new	6.04536435949655	0.2307692307692307692307692308	1	1
12	35	happy	5	4.66666666666667	6.66666666666667	5.66666666666667	4.66666666666667	0.036754412297085168085106383	1.39814886539716	dprime_valkong_new	6.04536435949655	0.2307692307692307692307692308	1	0
12	35	happy	5	4.66666666666667	6.66666666666667	5.66666666666667	4.66666666666667	0.036754412297085168085106383	1.39814886539716	dprime_fullinkong_new	0	0.2307692307692307692307692308	0	0
12	35	happy	5	4.66666666666667	6.66666666666667	5.66666666666667	4.66666666666667	0.036754412297085168085106383	1.39814886539716	dprime_arousalkong_new	3.71901648545571	0.2307692307692307692307692308	0	1
13	1	happy	5	3.66666666666667	4	4.33333333333333	3.66666666666667	-0.0448015232110280593333333333	1.39814886539716	dprime_valkong_new	-2.32634787404084	0.1666666666666666666666666667	1	0
13	1	happy	5	3.66666666666667	4	4.33333333333333	3.66666666666667	-0.0448015232110280593333333333	1.39814886539716	dprime_fullinkong_new	6.04536435949655	0.1666666666666666666666666667	0	0
13	1	happy	5	3.66666666666667	4	4.33333333333333	3.66666666666667	-0.0448015232110280593333333333	1.39814886539716	dprime_fullkong_new	2.32634787404084	0.1666666666666666666666666667	1	1
13	1	happy	5	3.66666666666667	4	4.33333333333333	3.66666666666667	-0.0448015232110280593333333333	1.39814886539716	dprime_arousalkong_new	6.04536435949655	0.1666666666666666666666666667	0	1
13	2	tender	5	3.66666666666667	4	4.33333333333333	3.66666666666667	-0.2347058953696666730496453901	4.05765387226951	dprime_valkong_new	2.32634787404084	0.1739130434782608695652173913	1	1
13	2	tender	5	3.66666666666667	4	4.33333333333333	3.66666666666667	-0.2347058953696666730496453901	4.05765387226951	dprime_fullinkong_new	0	0.1739130434782608695652173913	0	1
13	2	tender	5	3.66666666666667	4	4.33333333333333	3.66666666666667	-0.2347058953696666730496453901	4.05765387226951	dprime_fullkong_new	6.04536435949655	0.1739130434782608695652173913	1	0
13	2	tender	5	3.66666666666667	4	4.33333333333333	3.66666666666667	-0.2347058953696666730496453901	4.05765387226951	dprime_arousalkong_new	6.04536435949655	0.1739130434782608695652173913	0	0
13	3	tender	5	3.66666666666667	4	4.33333333333333	3.66666666666667	-0.2703520891318315605839416058	0.861454598590915	dprime_valkong_new	6.04536435949655	0.0833333333333333333333333333	1	1
13	3	tender	5	3.66666666666667	4	4.33333333333333	3.66666666666667	-0.2703520891318315605839416058	0.861454598590915	dprime_fullkong_new	1.89562057474538	0.0833333333333333333333333333	1	0
13	3	tender	5	3.66666666666667	4	4.33333333333333	3.66666666666667	-0.2703520891318315605839416058	0.861454598590915	dprime_arousalkong_new	-1.89562057474538	0.0833333333333333333333333333	0	0
13	3	tender	5	3.66666666666667	4	4.33333333333333	3.66666666666667	-0.2703520891318315605839416058	0.861454598590915	dprime_fullinkong_new	3.71901648545571	0.0833333333333333333333333333	0	1
13	4	sad	5	3.66666666666667	4	4.33333333333333	3.66666666666667	-0.283209517142696886524822695	3.52095960546327	dprime_valkong_new	6.04536435949655	0.1785714285714285714285714286	0	1
13	4	sad	5	3.66666666666667	4	4.33333333333333	3.66666666666667	-0.283209517142696886524822695	3.52095960546327	dprime_fullinkong_new	2.32634787404084	0.1785714285714285714285714286	1	1
13	4	sad	5	3.66666666666667	4	4.33333333333333	3.66666666666667	-0.283209517142696886524822695	3.52095960546327	dprime_fullkong_new	6.04536435949655	0.1785714285714285714285714286	0	0
13	4	sad	5	3.66666666666667	4	4.33333333333333	3.66666666666667	-0.283209517142696886524822695	3.52095960546327	dprime_arousalkong_new	0	0.1785714285714285714285714286	1	0
13	5	tender	5	3.66666666666667	4	4.33333333333333	3.66666666666667	-0.2991774354408762022388059701	3.52095960546327	dprime_fullinkong_new	6.04536435949655	0.2	0	1
13	5	tender	5	3.66666666666667	4	4.33333333333333	3.66666666666667	-0.2991774354408762022388059701	3.52095960546327	dprime_arousalkong_new	0	0.2	0	0
13	5	tender	5	3.66666666666667	4	4.33333333333333	3.66666666666667	-0.2991774354408762022388059701	3.52095960546327	dprime_fullkong_new	2.7570751733363	0.2	1	0
13	5	tender	5	3.66666666666667	4	4.33333333333333	3.66666666666667	-0.2991774354408762022388059701	3.52095960546327	dprime_valkong_new	0	0.2	1	1
13	6	happy	5	3.66666666666667	4	4.33333333333333	3.66666666666667	-0.1918020998469161530496453901	4.05765387226951	dprime_valkong_new	0	0.1	1	0
13	6	happy	5	3.66666666666667	4	4.33333333333333	3.66666666666667	-0.1918020998469161530496453901	4.05765387226951	dprime_arousalkong_new	6.04536435949655	0.1	0	1
13	6	happy	5	3.66666666666667	4	4.33333333333333	3.66666666666667	-0.1918020998469161530496453901	4.05765387226951	dprime_fullinkong_new	6.04536435949655	0.1	0	0
13	6	happy	5	3.66666666666667	4	4.33333333333333	3.66666666666667	-0.1918020998469161530496453901	4.05765387226951	dprime_fullkong_new	6.04536435949655	0.1	1	1
13	7	happy	5	3.66666666666667	4	4.33333333333333	3.66666666666667	-0.0823635961586059819565217391	4.05765387226951	dprime_valkong_new	6.04536435949655	0.1176470588235294117647058824	1	0
13	7	happy	5	3.66666666666667	4	4.33333333333333	3.66666666666667	-0.0823635961586059819565217391	4.05765387226951	dprime_fullkong_new	2.32634787404084	0.1176470588235294117647058824	1	1
13	7	happy	5	3.66666666666667	4	4.33333333333333	3.66666666666667	-0.0823635961586059819565217391	4.05765387226951	dprime_fullinkong_new	6.04536435949655	0.1176470588235294117647058824	0	0
13	7	happy	5	3.66666666666667	4	4.33333333333333	3.66666666666667	-0.0823635961586059819565217391	4.05765387226951	dprime_arousalkong_new	6.04536435949655	0.1176470588235294117647058824	0	1
13	9	sad	5	3.66666666666667	4	4.33333333333333	3.66666666666667	-0.2660365220119137758865248227	4.05765387226951	dprime_arousalkong_new	2.32634787404084	0.2380952380952380952380952381	1	0
13	9	sad	5	3.66666666666667	4	4.33333333333333	3.66666666666667	-0.2660365220119137758865248227	4.05765387226951	dprime_fullkong_new	6.04536435949655	0.2380952380952380952380952381	0	0
13	9	sad	5	3.66666666666667	4	4.33333333333333	3.66666666666667	-0.2660365220119137758865248227	4.05765387226951	dprime_valkong_new	6.04536435949655	0.2380952380952380952380952381	0	1
13	9	sad	5	3.66666666666667	4	4.33333333333333	3.66666666666667	-0.2660365220119137758865248227	4.05765387226951	dprime_fullinkong_new	6.04536435949655	0.2380952380952380952380952381	1	1
13	10	happy	5	3.66666666666667	4	4.33333333333333	3.66666666666667	-0.2480773205940535787234042553	0.967421566101701	dprime_arousalkong_new	6.04536435949655	0.1666666666666666666666666667	0	1
13	10	happy	5	3.66666666666667	4	4.33333333333333	3.66666666666667	-0.2480773205940535787234042553	0.967421566101701	dprime_fullkong_new	6.04536435949655	0.1666666666666666666666666667	1	1
13	10	happy	5	3.66666666666667	4	4.33333333333333	3.66666666666667	-0.2480773205940535787234042553	0.967421566101701	dprime_valkong_new	-2.32634787404084	0.1666666666666666666666666667	1	0
13	10	happy	5	3.66666666666667	4	4.33333333333333	3.66666666666667	-0.2480773205940535787234042553	0.967421566101701	dprime_fullinkong_new	0	0.1666666666666666666666666667	0	0
13	11	fear	5	3.66666666666667	4	4.33333333333333	3.66666666666667	-0.4031295845495429858156028369	3.52095960546327	dprime_arousalkong_new	6.04536435949655	0.2105263157894736842105263158	1	1
13	11	fear	5	3.66666666666667	4	4.33333333333333	3.66666666666667	-0.4031295845495429858156028369	3.52095960546327	dprime_valkong_new	2.32634787404084	0.2105263157894736842105263158	0	0
13	11	fear	5	3.66666666666667	4	4.33333333333333	3.66666666666667	-0.4031295845495429858156028369	3.52095960546327	dprime_fullkong_new	6.04536435949655	0.2105263157894736842105263158	0	1
13	11	fear	5	3.66666666666667	4	4.33333333333333	3.66666666666667	-0.4031295845495429858156028369	3.52095960546327	dprime_fullinkong_new	0	0.2105263157894736842105263158	1	0
13	12	tender	5	3.66666666666667	4	4.33333333333333	3.66666666666667	-0.2878541945215973453237410072	3.52095960546327	dprime_fullinkong_new	2.32634787404084	0.1666666666666666666666666667	0	1
13	12	tender	5	3.66666666666667	4	4.33333333333333	3.66666666666667	-0.2878541945215973453237410072	3.52095960546327	dprime_arousalkong_new	6.04536435949655	0.1666666666666666666666666667	0	0
13	12	tender	5	3.66666666666667	4	4.33333333333333	3.66666666666667	-0.2878541945215973453237410072	3.52095960546327	dprime_fullkong_new	0	0.1666666666666666666666666667	1	0
13	12	tender	5	3.66666666666667	4	4.33333333333333	3.66666666666667	-0.2878541945215973453237410072	3.52095960546327	dprime_valkong_new	2.7570751733363	0.1666666666666666666666666667	1	1
13	13	tender	5	3.66666666666667	4	4.33333333333333	3.66666666666667	-0.1112809625963717130496453901	0.967421566101701	dprime_fullinkong_new	6.04536435949655	0.125	0	1
13	13	tender	5	3.66666666666667	4	4.33333333333333	3.66666666666667	-0.1112809625963717130496453901	0.967421566101701	dprime_fullkong_new	1.89562057474538	0.125	1	0
13	13	tender	5	3.66666666666667	4	4.33333333333333	3.66666666666667	-0.1112809625963717130496453901	0.967421566101701	dprime_arousalkong_new	-3.71901648545571	0.125	0	0
13	13	tender	5	3.66666666666667	4	4.33333333333333	3.66666666666667	-0.1112809625963717130496453901	0.967421566101701	dprime_valkong_new	0	0.125	1	1
13	14	fear	5	3.66666666666667	4	4.33333333333333	3.66666666666667	-0.1092003736599814886861313869	1.39814886539716	dprime_fullinkong_new	6.04536435949655	0.1739130434782608695652173913	1	0
13	14	fear	5	3.66666666666667	4	4.33333333333333	3.66666666666667	-0.1092003736599814886861313869	1.39814886539716	dprime_valkong_new	6.04536435949655	0.1739130434782608695652173913	0	0
13	14	fear	5	3.66666666666667	4	4.33333333333333	3.66666666666667	-0.1092003736599814886861313869	1.39814886539716	dprime_arousalkong_new	0	0.1739130434782608695652173913	1	1
13	14	fear	5	3.66666666666667	4	4.33333333333333	3.66666666666667	-0.1092003736599814886861313869	1.39814886539716	dprime_fullkong_new	-2.32634787404084	0.1739130434782608695652173913	0	1
13	15	sad	5	3.66666666666667	4	4.33333333333333	3.66666666666667	-0.2443477890702790028368794326	0.861454598590915	dprime_arousalkong_new	2.7570751733363	0.1818181818181818181818181818	1	0
13	15	sad	5	3.66666666666667	4	4.33333333333333	3.66666666666667	-0.2443477890702790028368794326	0.861454598590915	dprime_valkong_new	-2.32634787404084	0.1818181818181818181818181818	0	1
13	15	sad	5	3.66666666666667	4	4.33333333333333	3.66666666666667	-0.2443477890702790028368794326	0.861454598590915	dprime_fullinkong_new	6.04536435949655	0.1818181818181818181818181818	1	1
13	15	sad	5	3.66666666666667	4	4.33333333333333	3.66666666666667	-0.2443477890702790028368794326	0.861454598590915	dprime_fullkong_new	-1.89562057474538	0.1818181818181818181818181818	0	0
13	16	tender	5	3.66666666666667	4	4.33333333333333	3.66666666666667	-0.2020136371042322826086956522	4.05765387226951	dprime_arousalkong_new	6.04536435949655	0.125	0	0
13	16	tender	5	3.66666666666667	4	4.33333333333333	3.66666666666667	-0.2020136371042322826086956522	4.05765387226951	dprime_fullkong_new	6.04536435949655	0.125	1	0
13	16	tender	5	3.66666666666667	4	4.33333333333333	3.66666666666667	-0.2020136371042322826086956522	4.05765387226951	dprime_valkong_new	0	0.125	1	1
13	16	tender	5	3.66666666666667	4	4.33333333333333	3.66666666666667	-0.2020136371042322826086956522	4.05765387226951	dprime_fullinkong_new	6.04536435949655	0.125	0	1
13	17	sad	5	3.66666666666667	4	4.33333333333333	3.66666666666667	-0.0543168768608967885673758865	1.39814886539716	dprime_fullkong_new	2.32634787404084	0.1538461538461538461538461538	0	0
13	17	sad	5	3.66666666666667	4	4.33333333333333	3.66666666666667	-0.0543168768608967885673758865	1.39814886539716	dprime_arousalkong_new	6.04536435949655	0.1538461538461538461538461538	1	0
13	17	sad	5	3.66666666666667	4	4.33333333333333	3.66666666666667	-0.0543168768608967885673758865	1.39814886539716	dprime_fullinkong_new	6.04536435949655	0.1538461538461538461538461538	1	1
13	17	sad	5	3.66666666666667	4	4.33333333333333	3.66666666666667	-0.0543168768608967885673758865	1.39814886539716	dprime_valkong_new	-2.32634787404084	0.1538461538461538461538461538	0	1
13	19	sad	5	3.66666666666667	4	4.33333333333333	3.66666666666667	-0.0730526489405821615602836879	1.9348431322034	dprime_arousalkong_new	2.32634787404084	0.1764705882352941176470588235	1	0
13	19	sad	5	3.66666666666667	4	4.33333333333333	3.66666666666667	-0.0730526489405821615602836879	1.9348431322034	dprime_fullkong_new	-1.89562057474538	0.1764705882352941176470588235	0	0
13	19	sad	5	3.66666666666667	4	4.33333333333333	3.66666666666667	-0.0730526489405821615602836879	1.9348431322034	dprime_fullinkong_new	6.04536435949655	0.1764705882352941176470588235	1	1
13	19	sad	5	3.66666666666667	4	4.33333333333333	3.66666666666667	-0.0730526489405821615602836879	1.9348431322034	dprime_valkong_new	6.04536435949655	0.1764705882352941176470588235	0	1
13	20	tender	5	3.66666666666667	4	4.33333333333333	3.66666666666667	-0.0721902703504487463970588235	1.39814886539716	dprime_fullkong_new	-2.32634787404084	0.1052631578947368421052631579	1	0
13	20	tender	5	3.66666666666667	4	4.33333333333333	3.66666666666667	-0.0721902703504487463970588235	1.39814886539716	dprime_arousalkong_new	6.04536435949655	0.1052631578947368421052631579	0	0
13	20	tender	5	3.66666666666667	4	4.33333333333333	3.66666666666667	-0.0721902703504487463970588235	1.39814886539716	dprime_fullinkong_new	2.32634787404084	0.1052631578947368421052631579	0	1
13	20	tender	5	3.66666666666667	4	4.33333333333333	3.66666666666667	-0.0721902703504487463970588235	1.39814886539716	dprime_valkong_new	6.04536435949655	0.1052631578947368421052631579	1	1
13	21	happy	5	3.66666666666667	4	4.33333333333333	3.66666666666667	-0.2276035676385056078014184397	1.39814886539716	dprime_fullkong_new	2.32634787404084	0.125	1	1
13	21	happy	5	3.66666666666667	4	4.33333333333333	3.66666666666667	-0.2276035676385056078014184397	1.39814886539716	dprime_fullinkong_new	3.71901648545571	0.125	0	0
13	21	happy	5	3.66666666666667	4	4.33333333333333	3.66666666666667	-0.2276035676385056078014184397	1.39814886539716	dprime_arousalkong_new	6.04536435949655	0.125	0	1
13	21	happy	5	3.66666666666667	4	4.33333333333333	3.66666666666667	-0.2276035676385056078014184397	1.39814886539716	dprime_valkong_new	0	0.125	1	0
13	22	sad	5	3.66666666666667	4	4.33333333333333	3.66666666666667	-0.3052555760888394893617021277	-0.967421566101701	dprime_fullkong_new	-2.32634787404084	0.1428571428571428571428571429	0	0
13	22	sad	5	3.66666666666667	4	4.33333333333333	3.66666666666667	-0.3052555760888394893617021277	-0.967421566101701	dprime_fullinkong_new	6.04536435949655	0.1428571428571428571428571429	1	1
13	22	sad	5	3.66666666666667	4	4.33333333333333	3.66666666666667	-0.3052555760888394893617021277	-0.967421566101701	dprime_valkong_new	-6.04536435949655	0.1428571428571428571428571429	0	1
13	22	sad	5	3.66666666666667	4	4.33333333333333	3.66666666666667	-0.3052555760888394893617021277	-0.967421566101701	dprime_arousalkong_new	0	0.1428571428571428571428571429	1	0
13	23	happy	5	3.66666666666667	4	4.33333333333333	3.66666666666667	0.0183630580770881137593984962	3.52095960546327	dprime_arousalkong_new	6.04536435949655	0.125	0	1
13	23	happy	5	3.66666666666667	4	4.33333333333333	3.66666666666667	0.0183630580770881137593984962	3.52095960546327	dprime_fullkong_new	2.32634787404084	0.125	1	1
13	23	happy	5	3.66666666666667	4	4.33333333333333	3.66666666666667	0.0183630580770881137593984962	3.52095960546327	dprime_valkong_new	2.32634787404084	0.125	1	0
13	23	happy	5	3.66666666666667	4	4.33333333333333	3.66666666666667	0.0183630580770881137593984962	3.52095960546327	dprime_fullinkong_new	6.04536435949655	0.125	0	0
13	24	happy	5	3.66666666666667	4	4.33333333333333	3.66666666666667	-0.2092523675012023645390070922	4.05765387226951	dprime_fullinkong_new	6.04536435949655	0.15	0	0
13	24	happy	5	3.66666666666667	4	4.33333333333333	3.66666666666667	-0.2092523675012023645390070922	4.05765387226951	dprime_arousalkong_new	6.04536435949655	0.15	0	1
13	24	happy	5	3.66666666666667	4	4.33333333333333	3.66666666666667	-0.2092523675012023645390070922	4.05765387226951	dprime_valkong_new	2.32634787404084	0.15	1	0
13	24	happy	5	3.66666666666667	4	4.33333333333333	3.66666666666667	-0.2092523675012023645390070922	4.05765387226951	dprime_fullkong_new	6.04536435949655	0.15	1	1
13	25	tender	5	3.66666666666667	4	4.33333333333333	3.66666666666667	-0.2887676551991766231884057971	3.52095960546327	dprime_valkong_new	6.04536435949655	0.2	1	1
13	25	tender	5	3.66666666666667	4	4.33333333333333	3.66666666666667	-0.2887676551991766231884057971	3.52095960546327	dprime_arousalkong_new	1.89562057474538	0.2	0	0
13	25	tender	5	3.66666666666667	4	4.33333333333333	3.66666666666667	-0.2887676551991766231884057971	3.52095960546327	dprime_fullinkong_new	6.04536435949655	0.2	0	1
13	25	tender	5	3.66666666666667	4	4.33333333333333	3.66666666666667	-0.2887676551991766231884057971	3.52095960546327	dprime_fullkong_new	6.04536435949655	0.2	1	0
13	26	happy	5	3.66666666666667	4	4.33333333333333	3.66666666666667	-0.1765508910617156794326241135	3.52095960546327	dprime_valkong_new	0	0.2	1	0
13	26	happy	5	3.66666666666667	4	4.33333333333333	3.66666666666667	-0.1765508910617156794326241135	3.52095960546327	dprime_fullkong_new	2.7570751733363	0.2	1	1
13	26	happy	5	3.66666666666667	4	4.33333333333333	3.66666666666667	-0.1765508910617156794326241135	3.52095960546327	dprime_arousalkong_new	6.04536435949655	0.2	0	1
13	26	happy	5	3.66666666666667	4	4.33333333333333	3.66666666666667	-0.1765508910617156794326241135	3.52095960546327	dprime_fullinkong_new	2.32634787404084	0.2	0	0
13	27	fear	5	3.66666666666667	4	4.33333333333333	3.66666666666667	-0.0899799328045640850354609929	4.05765387226951	dprime_arousalkong_new	6.04536435949655	0.1764705882352941176470588235	1	1
13	27	fear	5	3.66666666666667	4	4.33333333333333	3.66666666666667	-0.0899799328045640850354609929	4.05765387226951	dprime_valkong_new	6.04536435949655	0.1764705882352941176470588235	0	0
13	27	fear	5	3.66666666666667	4	4.33333333333333	3.66666666666667	-0.0899799328045640850354609929	4.05765387226951	dprime_fullkong_new	6.04536435949655	0.1764705882352941176470588235	0	1
13	27	fear	5	3.66666666666667	4	4.33333333333333	3.66666666666667	-0.0899799328045640850354609929	4.05765387226951	dprime_fullinkong_new	0	0.1764705882352941176470588235	1	0
13	28	fear	5	3.66666666666667	4	4.33333333333333	3.66666666666667	-0.0122100977419161756204379562	0.967421566101701	dprime_fullinkong_new	0	0.0666666666666666666666666667	1	0
13	28	fear	5	3.66666666666667	4	4.33333333333333	3.66666666666667	-0.0122100977419161756204379562	0.967421566101701	dprime_fullkong_new	3.71901648545571	0.0666666666666666666666666667	0	1
13	28	fear	5	3.66666666666667	4	4.33333333333333	3.66666666666667	-0.0122100977419161756204379562	0.967421566101701	dprime_arousalkong_new	1.89562057474538	0.0666666666666666666666666667	1	1
13	28	fear	5	3.66666666666667	4	4.33333333333333	3.66666666666667	-0.0122100977419161756204379562	0.967421566101701	dprime_valkong_new	2.32634787404084	0.0666666666666666666666666667	0	0
13	29	fear	5	3.66666666666667	4	4.33333333333333	3.66666666666667	-0.0548551980324205127517730496	0.967421566101701	dprime_valkong_new	6.04536435949655	0.1538461538461538461538461538	0	0
13	29	fear	5	3.66666666666667	4	4.33333333333333	3.66666666666667	-0.0548551980324205127517730496	0.967421566101701	dprime_arousalkong_new	2.32634787404084	0.1538461538461538461538461538	1	1
13	29	fear	5	3.66666666666667	4	4.33333333333333	3.66666666666667	-0.0548551980324205127517730496	0.967421566101701	dprime_fullinkong_new	0	0.1538461538461538461538461538	1	0
13	29	fear	5	3.66666666666667	4	4.33333333333333	3.66666666666667	-0.0548551980324205127517730496	0.967421566101701	dprime_fullkong_new	3.71901648545571	0.1538461538461538461538461538	0	1
13	30	tender	5	3.66666666666667	4	4.33333333333333	3.66666666666667	-0.0212549585006900112765957447	3.09023230616781	dprime_arousalkong_new	6.04536435949655	0.15	0	0
13	30	tender	5	3.66666666666667	4	4.33333333333333	3.66666666666667	-0.0212549585006900112765957447	3.09023230616781	dprime_fullkong_new	0	0.15	1	0
13	30	tender	5	3.66666666666667	4	4.33333333333333	3.66666666666667	-0.0212549585006900112765957447	3.09023230616781	dprime_valkong_new	2.32634787404084	0.15	1	1
13	30	tender	5	3.66666666666667	4	4.33333333333333	3.66666666666667	-0.0212549585006900112765957447	3.09023230616781	dprime_fullinkong_new	6.04536435949655	0.15	0	1
13	32	tender	5	3.66666666666667	4	4.33333333333333	3.66666666666667	-0.0057596365349350097872340426	6.80924879162352	dprime_valkong_new	6.04536435949655	0.1538461538461538461538461538	1	1
13	32	tender	5	3.66666666666667	4	4.33333333333333	3.66666666666667	-0.0057596365349350097872340426	6.80924879162352	dprime_arousalkong_new	0	0.1538461538461538461538461538	0	0
13	32	tender	5	3.66666666666667	4	4.33333333333333	3.66666666666667	-0.0057596365349350097872340426	6.80924879162352	dprime_fullkong_new	6.04536435949655	0.1538461538461538461538461538	1	0
13	32	tender	5	3.66666666666667	4	4.33333333333333	3.66666666666667	-0.0057596365349350097872340426	6.80924879162352	dprime_fullinkong_new	6.04536435949655	0.1538461538461538461538461538	0	1
13	33	happy	5	3.66666666666667	4	4.33333333333333	3.66666666666667	-0.254727783569862445390070922	1.39814886539716	dprime_valkong_new	0	0.1111111111111111111111111111	1	0
13	33	happy	5	3.66666666666667	4	4.33333333333333	3.66666666666667	-0.254727783569862445390070922	1.39814886539716	dprime_fullinkong_new	3.71901648545571	0.1111111111111111111111111111	0	0
13	33	happy	5	3.66666666666667	4	4.33333333333333	3.66666666666667	-0.254727783569862445390070922	1.39814886539716	dprime_arousalkong_new	6.04536435949655	0.1111111111111111111111111111	0	1
13	33	happy	5	3.66666666666667	4	4.33333333333333	3.66666666666667	-0.254727783569862445390070922	1.39814886539716	dprime_fullkong_new	0	0.1111111111111111111111111111	1	1
13	34	fear	5	3.66666666666667	4	4.33333333333333	3.66666666666667	-0.1965278286911430223404255319	1.39814886539716	dprime_fullkong_new	-3.71901648545571	0.1176470588235294117647058824	0	1
13	34	fear	5	3.66666666666667	4	4.33333333333333	3.66666666666667	-0.1965278286911430223404255319	1.39814886539716	dprime_arousalkong_new	6.04536435949655	0.1176470588235294117647058824	1	1
13	34	fear	5	3.66666666666667	4	4.33333333333333	3.66666666666667	-0.1965278286911430223404255319	1.39814886539716	dprime_fullinkong_new	0	0.1176470588235294117647058824	1	0
13	34	fear	5	3.66666666666667	4	4.33333333333333	3.66666666666667	-0.1965278286911430223404255319	1.39814886539716	dprime_valkong_new	6.04536435949655	0.1176470588235294117647058824	0	0
13	35	fear	5	3.66666666666667	4	4.33333333333333	3.66666666666667	-0.2258562115812262567375886525	-0.967421566101701	dprime_fullkong_new	3.71901648545571	0.1739130434782608695652173913	0	1
13	35	fear	5	3.66666666666667	4	4.33333333333333	3.66666666666667	-0.2258562115812262567375886525	-0.967421566101701	dprime_fullinkong_new	0	0.1739130434782608695652173913	1	0
13	35	fear	5	3.66666666666667	4	4.33333333333333	3.66666666666667	-0.2258562115812262567375886525	-0.967421566101701	dprime_valkong_new	-6.04536435949655	0.1739130434782608695652173913	0	0
13	35	fear	5	3.66666666666667	4	4.33333333333333	3.66666666666667	-0.2258562115812262567375886525	-0.967421566101701	dprime_arousalkong_new	-2.32634787404084	0.1739130434782608695652173913	1	1
13	36	fear	5	3.66666666666667	4	4.33333333333333	3.66666666666667	-0.2614204735090223369565217391	0.967421566101701	dprime_fullkong_new	-2.32634787404084	0.1764705882352941176470588235	0	1
13	36	fear	5	3.66666666666667	4	4.33333333333333	3.66666666666667	-0.2614204735090223369565217391	0.967421566101701	dprime_valkong_new	0	0.1764705882352941176470588235	0	0
13	36	fear	5	3.66666666666667	4	4.33333333333333	3.66666666666667	-0.2614204735090223369565217391	0.967421566101701	dprime_arousalkong_new	6.04536435949655	0.1764705882352941176470588235	1	1
13	36	fear	5	3.66666666666667	4	4.33333333333333	3.66666666666667	-0.2614204735090223369565217391	0.967421566101701	dprime_fullinkong_new	2.32634787404084	0.1764705882352941176470588235	1	0
14	2	happy	5	5	6.66666666666667	6.33333333333333	5	-0.0098537953294128964705882353	4.05765387226951	dprime_fullkong_new	6.04536435949655	0.1875	1	1
14	2	happy	5	5	6.66666666666667	6.33333333333333	5	-0.0098537953294128964705882353	4.05765387226951	dprime_fullinkong_new	6.04536435949655	0.1875	0	0
14	2	happy	5	5	6.66666666666667	6.33333333333333	5	-0.0098537953294128964705882353	4.05765387226951	dprime_valkong_new	0	0.1875	1	0
14	2	happy	5	5	6.66666666666667	6.33333333333333	5	-0.0098537953294128964705882353	4.05765387226951	dprime_arousalkong_new	6.04536435949655	0.1875	0	1
14	5	fear	5	5	6.66666666666667	6.33333333333333	5	-0.0156679519416809323308270677	3.09023230616781	dprime_fullinkong_new	0	0.1578947368421052631578947368	1	0
14	5	fear	5	5	6.66666666666667	6.33333333333333	5	-0.0156679519416809323308270677	3.09023230616781	dprime_valkong_new	0	0.1578947368421052631578947368	0	0
14	5	fear	5	5	6.66666666666667	6.33333333333333	5	-0.0156679519416809323308270677	3.09023230616781	dprime_fullkong_new	6.04536435949655	0.1578947368421052631578947368	0	1
14	5	fear	5	5	6.66666666666667	6.33333333333333	5	-0.0156679519416809323308270677	3.09023230616781	dprime_arousalkong_new	2.32634787404084	0.1578947368421052631578947368	1	1
14	6	happy	5	5	6.66666666666667	6.33333333333333	5	0.0699045021629053486363636364	2.65950500687236	dprime_arousalkong_new	6.04536435949655	0.2352941176470588235294117647	0	1
14	6	happy	5	5	6.66666666666667	6.33333333333333	5	0.0699045021629053486363636364	2.65950500687236	dprime_valkong_new	0	0.2352941176470588235294117647	1	0
14	6	happy	5	5	6.66666666666667	6.33333333333333	5	0.0699045021629053486363636364	2.65950500687236	dprime_fullkong_new	2.32634787404084	0.2352941176470588235294117647	1	1
14	6	happy	5	5	6.66666666666667	6.33333333333333	5	0.0699045021629053486363636364	2.65950500687236	dprime_fullinkong_new	0	0.2352941176470588235294117647	0	0
14	7	fear	5	5	6.66666666666667	6.33333333333333	5	0.0232276207873084690735294118	3.52095960546327	dprime_fullinkong_new	2.7570751733363	0.2	1	0
14	7	fear	5	5	6.66666666666667	6.33333333333333	5	0.0232276207873084690735294118	3.52095960546327	dprime_arousalkong_new	0	0.2	1	1
14	7	fear	5	5	6.66666666666667	6.33333333333333	5	0.0232276207873084690735294118	3.52095960546327	dprime_valkong_new	2.32634787404084	0.2	0	0
14	7	fear	5	5	6.66666666666667	6.33333333333333	5	0.0232276207873084690735294118	3.52095960546327	dprime_fullkong_new	6.04536435949655	0.2	0	1
14	8	tender	5	5	6.66666666666667	6.33333333333333	5	0.1596825534033803960218978102	3.09023230616781	dprime_arousalkong_new	6.04536435949655	0.1764705882352941176470588235	0	0
14	8	tender	5	5	6.66666666666667	6.33333333333333	5	0.1596825534033803960218978102	3.09023230616781	dprime_fullinkong_new	6.04536435949655	0.1764705882352941176470588235	0	1
14	8	tender	5	5	6.66666666666667	6.33333333333333	5	0.1596825534033803960218978102	3.09023230616781	dprime_valkong_new	2.32634787404084	0.1764705882352941176470588235	1	1
14	8	tender	5	5	6.66666666666667	6.33333333333333	5	0.1596825534033803960218978102	3.09023230616781	dprime_fullkong_new	0	0.1764705882352941176470588235	1	0
14	9	tender	5	5	6.66666666666667	6.33333333333333	5	0.0097730762262977783941605839	3.09023230616781	dprime_fullkong_new	2.32634787404084	0.1904761904761904761904761905	1	0
14	9	tender	5	5	6.66666666666667	6.33333333333333	5	0.0097730762262977783941605839	3.09023230616781	dprime_fullinkong_new	2.32634787404084	0.1904761904761904761904761905	0	1
14	9	tender	5	5	6.66666666666667	6.33333333333333	5	0.0097730762262977783941605839	3.09023230616781	dprime_valkong_new	6.04536435949655	0.1904761904761904761904761905	1	1
14	9	tender	5	5	6.66666666666667	6.33333333333333	5	0.0097730762262977783941605839	3.09023230616781	dprime_arousalkong_new	0	0.1904761904761904761904761905	0	0
14	11	fear	5	5	6.66666666666667	6.33333333333333	5	0.0077035579606488994160583942	0.536694266806244	dprime_valkong_new	2.7570751733363	0.1428571428571428571428571429	0	0
14	11	fear	5	5	6.66666666666667	6.33333333333333	5	0.0077035579606488994160583942	0.536694266806244	dprime_fullinkong_new	0	0.1428571428571428571428571429	1	0
14	11	fear	5	5	6.66666666666667	6.33333333333333	5	0.0077035579606488994160583942	0.536694266806244	dprime_arousalkong_new	0	0.1428571428571428571428571429	1	1
14	11	fear	5	5	6.66666666666667	6.33333333333333	5	0.0077035579606488994160583942	0.536694266806244	dprime_fullkong_new	-1.89562057474538	0.1428571428571428571428571429	0	1
14	12	happy	5	5	6.66666666666667	6.33333333333333	5	0.0161650750092379077810218978	3.52095960546327	dprime_fullkong_new	2.7570751733363	0.1904761904761904761904761905	1	1
14	12	happy	5	5	6.66666666666667	6.33333333333333	5	0.0161650750092379077810218978	3.52095960546327	dprime_arousalkong_new	2.32634787404084	0.1904761904761904761904761905	0	1
14	12	happy	5	5	6.66666666666667	6.33333333333333	5	0.0161650750092379077810218978	3.52095960546327	dprime_valkong_new	0	0.1904761904761904761904761905	1	0
14	12	happy	5	5	6.66666666666667	6.33333333333333	5	0.0161650750092379077810218978	3.52095960546327	dprime_fullinkong_new	6.04536435949655	0.1904761904761904761904761905	0	0
14	13	sad	5	5	6.66666666666667	6.33333333333333	5	-0.0549584875723051137313432836	3.52095960546327	dprime_arousalkong_new	2.32634787404084	0.2222222222222222222222222222	1	0
14	13	sad	5	5	6.66666666666667	6.33333333333333	5	-0.0549584875723051137313432836	3.52095960546327	dprime_fullinkong_new	6.04536435949655	0.2222222222222222222222222222	1	1
14	13	sad	5	5	6.66666666666667	6.33333333333333	5	-0.0549584875723051137313432836	3.52095960546327	dprime_valkong_new	6.04536435949655	0.2222222222222222222222222222	0	1
14	13	sad	5	5	6.66666666666667	6.33333333333333	5	-0.0549584875723051137313432836	3.52095960546327	dprime_fullkong_new	0	0.2222222222222222222222222222	0	0
14	14	fear	5	5	6.66666666666667	6.33333333333333	5	0.0461194286724528936879432624	3.09023230616781	dprime_fullinkong_new	0	0.1764705882352941176470588235	1	0
14	14	fear	5	5	6.66666666666667	6.33333333333333	5	0.0461194286724528936879432624	3.09023230616781	dprime_valkong_new	6.04536435949655	0.1764705882352941176470588235	0	0
14	14	fear	5	5	6.66666666666667	6.33333333333333	5	0.0461194286724528936879432624	3.09023230616781	dprime_arousalkong_new	2.32634787404084	0.1764705882352941176470588235	1	1
14	14	fear	5	5	6.66666666666667	6.33333333333333	5	0.0461194286724528936879432624	3.09023230616781	dprime_fullkong_new	0	0.1764705882352941176470588235	0	1
14	15	happy	5	5	6.66666666666667	6.33333333333333	5	-0.727607299767931470401459854	0.536694266806244	dprime_arousalkong_new	0	0.1666666666666666666666666667	0	1
14	15	happy	5	5	6.66666666666667	6.33333333333333	5	-0.727607299767931470401459854	0.536694266806244	dprime_valkong_new	3.71901648545571	0.1666666666666666666666666667	1	0
14	15	happy	5	5	6.66666666666667	6.33333333333333	5	-0.727607299767931470401459854	0.536694266806244	dprime_fullkong_new	0	0.1666666666666666666666666667	1	1
14	15	happy	5	5	6.66666666666667	6.33333333333333	5	-0.727607299767931470401459854	0.536694266806244	dprime_fullinkong_new	1.89562057474538	0.1666666666666666666666666667	0	0
14	16	happy	5	5	6.66666666666667	6.33333333333333	5	0.4819909404541876532258064516	3.09023230616781	dprime_fullinkong_new	6.04536435949655	0.125	0	0
14	16	happy	5	5	6.66666666666667	6.33333333333333	5	0.4819909404541876532258064516	3.09023230616781	dprime_arousalkong_new	0	0.125	0	1
14	16	happy	5	5	6.66666666666667	6.33333333333333	5	0.4819909404541876532258064516	3.09023230616781	dprime_valkong_new	0	0.125	1	0
14	16	happy	5	5	6.66666666666667	6.33333333333333	5	0.4819909404541876532258064516	3.09023230616781	dprime_fullkong_new	6.04536435949655	0.125	1	1
14	17	tender	5	5	6.66666666666667	6.33333333333333	5	-2.0609027602574857627118644068	3.52095960546327	dprime_valkong_new	2.32634787404084	0.1	1	1
14	17	tender	5	5	6.66666666666667	6.33333333333333	5	-2.0609027602574857627118644068	3.52095960546327	dprime_arousalkong_new	6.04536435949655	0.1	0	0
14	17	tender	5	5	6.66666666666667	6.33333333333333	5	-2.0609027602574857627118644068	3.52095960546327	dprime_fullkong_new	0	0.1	1	0
14	17	tender	5	5	6.66666666666667	6.33333333333333	5	-2.0609027602574857627118644068	3.52095960546327	dprime_fullinkong_new	6.04536435949655	0.1	0	1
14	18	happy	5	5	6.66666666666667	6.33333333333333	5	-0.0081503178108534497910447761	3.09023230616781	dprime_fullinkong_new	6.04536435949655	0.1739130434782608695652173913	0	0
14	18	happy	5	5	6.66666666666667	6.33333333333333	5	-0.0081503178108534497910447761	3.09023230616781	dprime_valkong_new	2.32634787404084	0.1739130434782608695652173913	1	0
14	18	happy	5	5	6.66666666666667	6.33333333333333	5	-0.0081503178108534497910447761	3.09023230616781	dprime_arousalkong_new	6.04536435949655	0.1739130434782608695652173913	0	1
14	18	happy	5	5	6.66666666666667	6.33333333333333	5	-0.0081503178108534497910447761	3.09023230616781	dprime_fullkong_new	0	0.1739130434782608695652173913	1	1
14	19	happy	5	5	6.66666666666667	6.33333333333333	5	-0.0158027055049171074222222222	3.52095960546327	dprime_arousalkong_new	6.04536435949655	0.15	0	1
14	19	happy	5	5	6.66666666666667	6.33333333333333	5	-0.0158027055049171074222222222	3.52095960546327	dprime_valkong_new	2.7570751733363	0.15	1	0
14	19	happy	5	5	6.66666666666667	6.33333333333333	5	-0.0158027055049171074222222222	3.52095960546327	dprime_fullkong_new	0	0.15	1	1
14	19	happy	5	5	6.66666666666667	6.33333333333333	5	-0.0158027055049171074222222222	3.52095960546327	dprime_fullinkong_new	6.04536435949655	0.15	0	0
14	20	sad	5	5	6.66666666666667	6.33333333333333	5	0.0378906669520291021641791045	3.52095960546327	dprime_fullinkong_new	2.32634787404084	0.2272727272727272727272727273	1	1
14	20	sad	5	5	6.66666666666667	6.33333333333333	5	0.0378906669520291021641791045	3.52095960546327	dprime_arousalkong_new	0	0.2272727272727272727272727273	1	0
14	20	sad	5	5	6.66666666666667	6.33333333333333	5	0.0378906669520291021641791045	3.52095960546327	dprime_fullkong_new	6.04536435949655	0.2272727272727272727272727273	0	0
14	20	sad	5	5	6.66666666666667	6.33333333333333	5	0.0378906669520291021641791045	3.52095960546327	dprime_valkong_new	6.04536435949655	0.2272727272727272727272727273	0	1
14	21	tender	5	5	6.66666666666667	6.33333333333333	5	-0.4029921625390067739705882353	3.09023230616781	dprime_arousalkong_new	2.7570751733363	0.2222222222222222222222222222	0	0
14	21	tender	5	5	6.66666666666667	6.33333333333333	5	-0.4029921625390067739705882353	3.09023230616781	dprime_fullkong_new	0	0.2222222222222222222222222222	1	0
14	21	tender	5	5	6.66666666666667	6.33333333333333	5	-0.4029921625390067739705882353	3.09023230616781	dprime_fullinkong_new	6.04536435949655	0.2222222222222222222222222222	0	1
14	21	tender	5	5	6.66666666666667	6.33333333333333	5	-0.4029921625390067739705882353	3.09023230616781	dprime_valkong_new	0	0.2222222222222222222222222222	1	1
14	22	happy	5	5	6.66666666666667	6.33333333333333	5	-1.2683211420019160247910447761	0.536694266806244	dprime_arousalkong_new	2.32634787404084	0.1923076923076923076923076923	0	1
14	22	happy	5	5	6.66666666666667	6.33333333333333	5	-1.2683211420019160247910447761	0.536694266806244	dprime_valkong_new	0	0.1923076923076923076923076923	1	0
14	22	happy	5	5	6.66666666666667	6.33333333333333	5	-1.2683211420019160247910447761	0.536694266806244	dprime_fullinkong_new	0	0.1923076923076923076923076923	0	0
14	22	happy	5	5	6.66666666666667	6.33333333333333	5	-1.2683211420019160247910447761	0.536694266806244	dprime_fullkong_new	-3.71901648545571	0.1923076923076923076923076923	1	1
14	23	fear	5	5	6.66666666666667	6.33333333333333	5	-0.0412485851355015513186813187	3.09023230616781	dprime_fullinkong_new	0	0.0714285714285714285714285714	1	0
14	23	fear	5	5	6.66666666666667	6.33333333333333	5	-0.0412485851355015513186813187	3.09023230616781	dprime_fullkong_new	6.04536435949655	0.0714285714285714285714285714	0	1
14	23	fear	5	5	6.66666666666667	6.33333333333333	5	-0.0412485851355015513186813187	3.09023230616781	dprime_arousalkong_new	0	0.0714285714285714285714285714	1	1
14	23	fear	5	5	6.66666666666667	6.33333333333333	5	-0.0412485851355015513186813187	3.09023230616781	dprime_valkong_new	1.89562057474538	0.0714285714285714285714285714	0	0
14	24	sad	5	5	6.66666666666667	6.33333333333333	5	0.1073604696817660732608695652	3.52095960546327	dprime_fullinkong_new	2.32634787404084	0.2352941176470588235294117647	1	1
14	24	sad	5	5	6.66666666666667	6.33333333333333	5	0.1073604696817660732608695652	3.52095960546327	dprime_fullkong_new	6.04536435949655	0.2352941176470588235294117647	0	0
14	24	sad	5	5	6.66666666666667	6.33333333333333	5	0.1073604696817660732608695652	3.52095960546327	dprime_valkong_new	2.32634787404084	0.2352941176470588235294117647	0	1
14	24	sad	5	5	6.66666666666667	6.33333333333333	5	0.1073604696817660732608695652	3.52095960546327	dprime_arousalkong_new	0	0.2352941176470588235294117647	1	0
14	25	happy	5	5	6.66666666666667	6.33333333333333	5	0.0027987037081861641773049645	3.52095960546327	dprime_fullkong_new	0	0.1818181818181818181818181818	1	1
14	25	happy	5	5	6.66666666666667	6.33333333333333	5	0.0027987037081861641773049645	3.52095960546327	dprime_arousalkong_new	6.04536435949655	0.1818181818181818181818181818	0	1
14	25	happy	5	5	6.66666666666667	6.33333333333333	5	0.0027987037081861641773049645	3.52095960546327	dprime_fullinkong_new	6.04536435949655	0.1818181818181818181818181818	0	0
14	25	happy	5	5	6.66666666666667	6.33333333333333	5	0.0027987037081861641773049645	3.52095960546327	dprime_valkong_new	0	0.1818181818181818181818181818	1	0
14	26	sad	5	5	6.66666666666667	6.33333333333333	5	0.1882144832332116011278195489	4.05765387226951	dprime_fullkong_new	6.04536435949655	0.0666666666666666666666666667	0	0
14	26	sad	5	5	6.66666666666667	6.33333333333333	5	0.1882144832332116011278195489	4.05765387226951	dprime_valkong_new	2.32634787404084	0.0666666666666666666666666667	0	1
14	26	sad	5	5	6.66666666666667	6.33333333333333	5	0.1882144832332116011278195489	4.05765387226951	dprime_arousalkong_new	6.04536435949655	0.0666666666666666666666666667	1	0
14	26	sad	5	5	6.66666666666667	6.33333333333333	5	0.1882144832332116011278195489	4.05765387226951	dprime_fullinkong_new	6.04536435949655	0.0666666666666666666666666667	1	1
14	27	sad	5	5	6.66666666666667	6.33333333333333	5	0.0114441481417384786231884058	1.39814886539716	dprime_arousalkong_new	-1.89562057474538	0.2	1	0
14	27	sad	5	5	6.66666666666667	6.33333333333333	5	0.0114441481417384786231884058	1.39814886539716	dprime_fullinkong_new	2.32634787404084	0.2	1	1
14	27	sad	5	5	6.66666666666667	6.33333333333333	5	0.0114441481417384786231884058	1.39814886539716	dprime_fullkong_new	6.04536435949655	0.2	0	0
14	27	sad	5	5	6.66666666666667	6.33333333333333	5	0.0114441481417384786231884058	1.39814886539716	dprime_valkong_new	0	0.2	0	1
14	28	sad	5	5	6.66666666666667	6.33333333333333	5	-0.0240177867554594726618705036	3.52095960546327	dprime_valkong_new	2.32634787404084	0.15	0	1
14	28	sad	5	5	6.66666666666667	6.33333333333333	5	-0.0240177867554594726618705036	3.52095960546327	dprime_fullinkong_new	6.04536435949655	0.15	1	1
14	28	sad	5	5	6.66666666666667	6.33333333333333	5	-0.0240177867554594726618705036	3.52095960546327	dprime_arousalkong_new	0	0.15	1	0
14	28	sad	5	5	6.66666666666667	6.33333333333333	5	-0.0240177867554594726618705036	3.52095960546327	dprime_fullkong_new	6.04536435949655	0.15	0	0
14	29	fear	5	5	6.66666666666667	6.33333333333333	5	0.3069171378388432554744525547	3.09023230616781	dprime_valkong_new	2.32634787404084	0.2105263157894736842105263158	0	0
14	29	fear	5	5	6.66666666666667	6.33333333333333	5	0.3069171378388432554744525547	3.09023230616781	dprime_fullkong_new	0	0.2105263157894736842105263158	0	1
14	29	fear	5	5	6.66666666666667	6.33333333333333	5	0.3069171378388432554744525547	3.09023230616781	dprime_fullinkong_new	2.32634787404084	0.2105263157894736842105263158	1	0
14	29	fear	5	5	6.66666666666667	6.33333333333333	5	0.3069171378388432554744525547	3.09023230616781	dprime_arousalkong_new	6.04536435949655	0.2105263157894736842105263158	1	1
14	30	happy	5	5	6.66666666666667	6.33333333333333	5	0.5850757769496540656934306569	3.09023230616781	dprime_valkong_new	2.32634787404084	0.2	1	0
14	30	happy	5	5	6.66666666666667	6.33333333333333	5	0.5850757769496540656934306569	3.09023230616781	dprime_arousalkong_new	2.32634787404084	0.2	0	1
14	30	happy	5	5	6.66666666666667	6.33333333333333	5	0.5850757769496540656934306569	3.09023230616781	dprime_fullkong_new	0	0.2	1	1
14	30	happy	5	5	6.66666666666667	6.33333333333333	5	0.5850757769496540656934306569	3.09023230616781	dprime_fullinkong_new	6.04536435949655	0.2	0	0
14	31	sad	5	5	6.66666666666667	6.33333333333333	5	0.0084083924391573452686567164	3.52095960546327	dprime_fullkong_new	6.04536435949655	0.1818181818181818181818181818	0	0
14	31	sad	5	5	6.66666666666667	6.33333333333333	5	0.0084083924391573452686567164	3.52095960546327	dprime_arousalkong_new	6.04536435949655	0.1818181818181818181818181818	1	0
14	31	sad	5	5	6.66666666666667	6.33333333333333	5	0.0084083924391573452686567164	3.52095960546327	dprime_valkong_new	0	0.1818181818181818181818181818	0	1
14	31	sad	5	5	6.66666666666667	6.33333333333333	5	0.0084083924391573452686567164	3.52095960546327	dprime_fullinkong_new	2.32634787404084	0.1818181818181818181818181818	1	1
14	32	sad	5	5	6.66666666666667	6.33333333333333	5	-0.0723349415644787132205882353	1.39814886539716	dprime_arousalkong_new	0	0.1363636363636363636363636364	1	0
14	32	sad	5	5	6.66666666666667	6.33333333333333	5	-0.0723349415644787132205882353	1.39814886539716	dprime_fullinkong_new	0	0.1363636363636363636363636364	1	1
14	32	sad	5	5	6.66666666666667	6.33333333333333	5	-0.0723349415644787132205882353	1.39814886539716	dprime_valkong_new	6.04536435949655	0.1363636363636363636363636364	0	1
14	32	sad	5	5	6.66666666666667	6.33333333333333	5	-0.0723349415644787132205882353	1.39814886539716	dprime_fullkong_new	0	0.1363636363636363636363636364	0	0
14	33	sad	5	5	6.66666666666667	6.33333333333333	5	0.1156204675077703481751824818	3.09023230616781	dprime_fullkong_new	6.04536435949655	0.2173913043478260869565217391	0	0
14	33	sad	5	5	6.66666666666667	6.33333333333333	5	0.1156204675077703481751824818	3.09023230616781	dprime_arousalkong_new	0	0.2173913043478260869565217391	1	0
14	33	sad	5	5	6.66666666666667	6.33333333333333	5	0.1156204675077703481751824818	3.09023230616781	dprime_fullinkong_new	2.32634787404084	0.2173913043478260869565217391	1	1
14	33	sad	5	5	6.66666666666667	6.33333333333333	5	0.1156204675077703481751824818	3.09023230616781	dprime_valkong_new	1.89562057474538	0.2173913043478260869565217391	0	1
14	35	sad	5	5	6.66666666666667	6.33333333333333	5	-0.0939539346562603393939393939	3.09023230616781	dprime_arousalkong_new	6.04536435949655	0.1578947368421052631578947368	1	0
14	35	sad	5	5	6.66666666666667	6.33333333333333	5	-0.0939539346562603393939393939	3.09023230616781	dprime_valkong_new	0	0.1578947368421052631578947368	0	1
14	35	sad	5	5	6.66666666666667	6.33333333333333	5	-0.0939539346562603393939393939	3.09023230616781	dprime_fullkong_new	2.7570751733363	0.1578947368421052631578947368	0	0
14	35	sad	5	5	6.66666666666667	6.33333333333333	5	-0.0939539346562603393939393939	3.09023230616781	dprime_fullinkong_new	0	0.1578947368421052631578947368	1	1
14	36	happy	5	5	6.66666666666667	6.33333333333333	5	0.090313985874172473125	3.09023230616781	dprime_fullinkong_new	6.04536435949655	0.15	0	0
14	36	happy	5	5	6.66666666666667	6.33333333333333	5	0.090313985874172473125	3.09023230616781	dprime_valkong_new	6.04536435949655	0.15	1	0
14	36	happy	5	5	6.66666666666667	6.33333333333333	5	0.090313985874172473125	3.09023230616781	dprime_arousalkong_new	0	0.15	0	1
14	36	happy	5	5	6.66666666666667	6.33333333333333	5	0.090313985874172473125	3.09023230616781	dprime_fullkong_new	0	0.15	1	1
15	1	sad	4	1	6	5.33333333333333	1	0.2633637823796997836879432624	6.80924879162352	dprime_arousalkong_new	6.04536435949655	0.1739130434782608695652173913	1	0
15	1	sad	4	1	6	5.33333333333333	1	0.2633637823796997836879432624	6.80924879162352	dprime_fullkong_new	6.04536435949655	0.1739130434782608695652173913	0	0
15	1	sad	4	1	6	5.33333333333333	1	0.2633637823796997836879432624	6.80924879162352	dprime_valkong_new	6.04536435949655	0.1739130434782608695652173913	0	1
15	1	sad	4	1	6	5.33333333333333	1	0.2633637823796997836879432624	6.80924879162352	dprime_fullinkong_new	6.04536435949655	0.1739130434782608695652173913	1	1
15	2	happy	4	1	6	5.33333333333333	1	0.0921915066833346434558823529	3.52095960546327	dprime_fullkong_new	0	0.1363636363636363636363636364	1	1
15	2	happy	4	1	6	5.33333333333333	1	0.0921915066833346434558823529	3.52095960546327	dprime_valkong_new	0	0.1363636363636363636363636364	1	0
15	2	happy	4	1	6	5.33333333333333	1	0.0921915066833346434558823529	3.52095960546327	dprime_fullinkong_new	2.32634787404084	0.1363636363636363636363636364	0	0
15	2	happy	4	1	6	5.33333333333333	1	0.0921915066833346434558823529	3.52095960546327	dprime_arousalkong_new	6.04536435949655	0.1363636363636363636363636364	0	1
15	3	fear	4	1	6	5.33333333333333	1	0.0504711212877044813235294118	3.52095960546327	dprime_fullinkong_new	6.04536435949655	0.2222222222222222222222222222	1	0
15	3	fear	4	1	6	5.33333333333333	1	0.0504711212877044813235294118	3.52095960546327	dprime_fullkong_new	2.7570751733363	0.2222222222222222222222222222	0	1
15	3	fear	4	1	6	5.33333333333333	1	0.0504711212877044813235294118	3.52095960546327	dprime_arousalkong_new	0	0.2222222222222222222222222222	1	1
15	3	fear	4	1	6	5.33333333333333	1	0.0504711212877044813235294118	3.52095960546327	dprime_valkong_new	6.04536435949655	0.2222222222222222222222222222	0	0
15	4	fear	4	1	6	5.33333333333333	1	0.0764770156569720731060606061	4.05765387226951	dprime_valkong_new	6.04536435949655	0.15	0	0
15	4	fear	4	1	6	5.33333333333333	1	0.0764770156569720731060606061	4.05765387226951	dprime_fullkong_new	0	0.15	0	1
15	4	fear	4	1	6	5.33333333333333	1	0.0764770156569720731060606061	4.05765387226951	dprime_fullinkong_new	0	0.15	1	0
15	4	fear	4	1	6	5.33333333333333	1	0.0764770156569720731060606061	4.05765387226951	dprime_arousalkong_new	6.04536435949655	0.15	1	1
15	4	fear	4	1	6	5.33333333333333	1	0.0764770156569720731060606061	4.05765387226951	dprime_valkong_new	6.04536435949655	0.15	0	0
15	4	fear	4	1	6	5.33333333333333	1	0.0764770156569720731060606061	4.05765387226951	dprime_fullkong_new	0	0.15	0	1
15	4	fear	4	1	6	5.33333333333333	1	0.0764770156569720731060606061	4.05765387226951	dprime_fullinkong_new	0	0.15	1	0
15	4	fear	4	1	6	5.33333333333333	1	0.0764770156569720731060606061	4.05765387226951	dprime_arousalkong_new	6.04536435949655	0.15	1	1
15	5	sad	4	1	6	5.33333333333333	1	0.1581978338236695847794117647	1.9348431322034	dprime_arousalkong_new	6.04536435949655	0.1428571428571428571428571429	1	0
15	5	sad	4	1	6	5.33333333333333	1	0.1581978338236695847794117647	1.9348431322034	dprime_fullinkong_new	0	0.1428571428571428571428571429	1	1
15	5	sad	4	1	6	5.33333333333333	1	0.1581978338236695847794117647	1.9348431322034	dprime_fullkong_new	6.04536435949655	0.1428571428571428571428571429	0	0
15	5	sad	4	1	6	5.33333333333333	1	0.1581978338236695847794117647	1.9348431322034	dprime_valkong_new	0	0.1428571428571428571428571429	0	1
15	6	tender	4	1	6	5.33333333333333	1	0.1555760350300784909219858156	3.52095960546327	dprime_valkong_new	6.04536435949655	0.1818181818181818181818181818	1	1
15	6	tender	4	1	6	5.33333333333333	1	0.1555760350300784909219858156	3.52095960546327	dprime_fullkong_new	6.04536435949655	0.1818181818181818181818181818	1	0
15	6	tender	4	1	6	5.33333333333333	1	0.1555760350300784909219858156	3.52095960546327	dprime_fullinkong_new	0	0.1818181818181818181818181818	0	1
15	6	tender	4	1	6	5.33333333333333	1	0.1555760350300784909219858156	3.52095960546327	dprime_arousalkong_new	6.04536435949655	0.1818181818181818181818181818	0	0
15	7	happy	4	1	6	5.33333333333333	1	0.108483302295096245401459854	3.52095960546327	dprime_arousalkong_new	2.7570751733363	0.2272727272727272727272727273	0	1
15	7	happy	4	1	6	5.33333333333333	1	0.108483302295096245401459854	3.52095960546327	dprime_valkong_new	0	0.2272727272727272727272727273	1	0
15	7	happy	4	1	6	5.33333333333333	1	0.108483302295096245401459854	3.52095960546327	dprime_fullkong_new	6.04536435949655	0.2272727272727272727272727273	1	1
15	7	happy	4	1	6	5.33333333333333	1	0.108483302295096245401459854	3.52095960546327	dprime_fullinkong_new	0	0.2272727272727272727272727273	0	0
15	8	fear	4	1	6	5.33333333333333	1	0.0452391492365554932262773723	4.05765387226951	dprime_valkong_new	6.04536435949655	0.1923076923076923076923076923	0	0
15	8	fear	4	1	6	5.33333333333333	1	0.0452391492365554932262773723	4.05765387226951	dprime_fullinkong_new	0	0.1923076923076923076923076923	1	0
15	8	fear	4	1	6	5.33333333333333	1	0.0452391492365554932262773723	4.05765387226951	dprime_arousalkong_new	6.04536435949655	0.1923076923076923076923076923	1	1
15	8	fear	4	1	6	5.33333333333333	1	0.0452391492365554932262773723	4.05765387226951	dprime_fullkong_new	6.04536435949655	0.1923076923076923076923076923	0	1
15	9	happy	4	1	6	5.33333333333333	1	0.1929459237318380644680851064	4.05765387226951	dprime_fullinkong_new	0	0.1578947368421052631578947368	0	0
15	9	happy	4	1	6	5.33333333333333	1	0.1929459237318380644680851064	4.05765387226951	dprime_valkong_new	2.32634787404084	0.1578947368421052631578947368	1	0
15	9	happy	4	1	6	5.33333333333333	1	0.1929459237318380644680851064	4.05765387226951	dprime_arousalkong_new	6.04536435949655	0.1578947368421052631578947368	0	1
15	9	happy	4	1	6	5.33333333333333	1	0.1929459237318380644680851064	4.05765387226951	dprime_fullkong_new	6.04536435949655	0.1578947368421052631578947368	1	1
15	10	sad	4	1	6	5.33333333333333	1	0.1987236904440388695035460993	4.05765387226951	dprime_fullinkong_new	6.04536435949655	0.15	1	1
15	10	sad	4	1	6	5.33333333333333	1	0.1987236904440388695035460993	4.05765387226951	dprime_fullkong_new	6.04536435949655	0.15	0	0
15	10	sad	4	1	6	5.33333333333333	1	0.1987236904440388695035460993	4.05765387226951	dprime_arousalkong_new	6.04536435949655	0.15	1	0
15	10	sad	4	1	6	5.33333333333333	1	0.1987236904440388695035460993	4.05765387226951	dprime_valkong_new	2.7570751733363	0.15	0	1
15	11	fear	4	1	6	5.33333333333333	1	0.1044026208162705747058823529	4.05765387226951	dprime_valkong_new	6.04536435949655	0.0909090909090909090909090909	0	0
15	11	fear	4	1	6	5.33333333333333	1	0.1044026208162705747058823529	4.05765387226951	dprime_fullkong_new	6.04536435949655	0.0909090909090909090909090909	0	1
15	11	fear	4	1	6	5.33333333333333	1	0.1044026208162705747058823529	4.05765387226951	dprime_fullinkong_new	0	0.0909090909090909090909090909	1	0
15	11	fear	4	1	6	5.33333333333333	1	0.1044026208162705747058823529	4.05765387226951	dprime_arousalkong_new	2.32634787404084	0.0909090909090909090909090909	1	1
15	12	sad	4	1	6	5.33333333333333	1	0.1853593163832868172932330827	4.05765387226951	dprime_fullkong_new	6.04536435949655	0.2	0	0
15	12	sad	4	1	6	5.33333333333333	1	0.1853593163832868172932330827	4.05765387226951	dprime_valkong_new	6.04536435949655	0.2	0	1
15	12	sad	4	1	6	5.33333333333333	1	0.1853593163832868172932330827	4.05765387226951	dprime_arousalkong_new	0	0.2	1	0
15	12	sad	4	1	6	5.33333333333333	1	0.1853593163832868172932330827	4.05765387226951	dprime_fullinkong_new	6.04536435949655	0.2	1	1
15	14	fear	4	1	6	5.33333333333333	1	0.0408690107995914272727272727	3.52095960546327	dprime_arousalkong_new	0	0.125	1	1
15	14	fear	4	1	6	5.33333333333333	1	0.0408690107995914272727272727	3.52095960546327	dprime_valkong_new	2.7570751733363	0.125	0	0
15	14	fear	4	1	6	5.33333333333333	1	0.0408690107995914272727272727	3.52095960546327	dprime_fullinkong_new	2.32634787404084	0.125	1	0
15	14	fear	4	1	6	5.33333333333333	1	0.0408690107995914272727272727	3.52095960546327	dprime_fullkong_new	6.04536435949655	0.125	0	1
15	15	fear	4	1	6	5.33333333333333	1	0.140048406568154303829787234	1.39814886539716	dprime_fullinkong_new	3.71901648545571	0.1111111111111111111111111111	1	0
15	15	fear	4	1	6	5.33333333333333	1	0.140048406568154303829787234	1.39814886539716	dprime_valkong_new	6.04536435949655	0.1111111111111111111111111111	0	0
15	15	fear	4	1	6	5.33333333333333	1	0.140048406568154303829787234	1.39814886539716	dprime_arousalkong_new	2.32634787404084	0.1111111111111111111111111111	1	1
15	15	fear	4	1	6	5.33333333333333	1	0.140048406568154303829787234	1.39814886539716	dprime_fullkong_new	0	0.1111111111111111111111111111	0	1
15	16	tender	4	1	6	5.33333333333333	1	0.0324295453888828127659574468	6.80924879162352	dprime_valkong_new	6.04536435949655	0.1818181818181818181818181818	1	1
15	16	tender	4	1	6	5.33333333333333	1	0.0324295453888828127659574468	6.80924879162352	dprime_fullinkong_new	6.04536435949655	0.1818181818181818181818181818	0	1
15	16	tender	4	1	6	5.33333333333333	1	0.0324295453888828127659574468	6.80924879162352	dprime_arousalkong_new	6.04536435949655	0.1818181818181818181818181818	0	0
15	16	tender	4	1	6	5.33333333333333	1	0.0324295453888828127659574468	6.80924879162352	dprime_fullkong_new	6.04536435949655	0.1818181818181818181818181818	1	0
15	19	fear	4	1	6	5.33333333333333	1	-0.02329237667484633	0.536694266806244	dprime_valkong_new	1.89562057474538	0.1363636363636363636363636364	0	0
15	19	fear	4	1	6	5.33333333333333	1	-0.02329237667484633	0.536694266806244	dprime_fullinkong_new	0	0.1363636363636363636363636364	1	0
15	19	fear	4	1	6	5.33333333333333	1	-0.02329237667484633	0.536694266806244	dprime_arousalkong_new	6.04536435949655	0.1363636363636363636363636364	1	1
15	19	fear	4	1	6	5.33333333333333	1	-0.02329237667484633	0.536694266806244	dprime_fullkong_new	-1.89562057474538	0.1363636363636363636363636364	0	1
15	20	tender	4	1	6	5.33333333333333	1	0.0747521272466738741094890511	3.52095960546327	dprime_fullinkong_new	6.04536435949655	0.1818181818181818181818181818	0	1
15	20	tender	4	1	6	5.33333333333333	1	0.0747521272466738741094890511	3.52095960546327	dprime_fullkong_new	6.04536435949655	0.1818181818181818181818181818	1	0
15	20	tender	4	1	6	5.33333333333333	1	0.0747521272466738741094890511	3.52095960546327	dprime_arousalkong_new	2.32634787404084	0.1818181818181818181818181818	0	0
15	20	tender	4	1	6	5.33333333333333	1	0.0747521272466738741094890511	3.52095960546327	dprime_valkong_new	0	0.1818181818181818181818181818	1	1
15	21	sad	4	1	6	5.33333333333333	1	-0.003172945050476529375	4.68643805155741	dprime_arousalkong_new	6.04536435949655	0	1	0
15	21	sad	4	1	6	5.33333333333333	1	-0.003172945050476529375	4.68643805155741	dprime_fullinkong_new	6.04536435949655	0	1	1
15	21	sad	4	1	6	5.33333333333333	1	-0.003172945050476529375	4.68643805155741	dprime_fullkong_new	6.04536435949655	0	0	0
15	21	sad	4	1	6	5.33333333333333	1	-0.003172945050476529375	4.68643805155741	dprime_valkong_new	0	0	0	1
15	23	tender	4	1	6	5.33333333333333	1	-0.077460691762936212700729927	4.05765387226951	dprime_valkong_new	6.04536435949655	0.15	1	1
15	23	tender	4	1	6	5.33333333333333	1	-0.077460691762936212700729927	4.05765387226951	dprime_arousalkong_new	6.04536435949655	0.15	0	0
15	23	tender	4	1	6	5.33333333333333	1	-0.077460691762936212700729927	4.05765387226951	dprime_fullinkong_new	6.04536435949655	0.15	0	1
15	23	tender	4	1	6	5.33333333333333	1	-0.077460691762936212700729927	4.05765387226951	dprime_fullkong_new	2.32634787404084	0.15	1	0
15	24	fear	4	1	6	5.33333333333333	1	0.0479482694620955640367647059	3.52095960546327	dprime_fullkong_new	6.04536435949655	0.1739130434782608695652173913	0	1
15	24	fear	4	1	6	5.33333333333333	1	0.0479482694620955640367647059	3.52095960546327	dprime_arousalkong_new	0	0.1739130434782608695652173913	1	1
15	24	fear	4	1	6	5.33333333333333	1	0.0479482694620955640367647059	3.52095960546327	dprime_valkong_new	6.04536435949655	0.1739130434782608695652173913	0	0
15	24	fear	4	1	6	5.33333333333333	1	0.0479482694620955640367647059	3.52095960546327	dprime_fullinkong_new	6.04536435949655	0.1739130434782608695652173913	1	0
15	25	happy	4	1	6	5.33333333333333	1	0.0201706693165876058156028369	4.05765387226951	dprime_valkong_new	6.04536435949655	0.125	1	0
15	25	happy	4	1	6	5.33333333333333	1	0.0201706693165876058156028369	4.05765387226951	dprime_fullkong_new	6.04536435949655	0.125	1	1
15	25	happy	4	1	6	5.33333333333333	1	0.0201706693165876058156028369	4.05765387226951	dprime_arousalkong_new	6.04536435949655	0.125	0	1
15	25	happy	4	1	6	5.33333333333333	1	0.0201706693165876058156028369	4.05765387226951	dprime_fullinkong_new	0	0.125	0	0
15	27	fear	4	1	6	5.33333333333333	1	0.1228351197421822857142857143	3.52095960546327	dprime_fullkong_new	6.04536435949655	0	0	1
15	27	fear	4	1	6	5.33333333333333	1	0.1228351197421822857142857143	3.52095960546327	dprime_valkong_new	2.32634787404084	0	0	0
15	27	fear	4	1	6	5.33333333333333	1	0.1228351197421822857142857143	3.52095960546327	dprime_arousalkong_new	6.04536435949655	0	1	1
15	27	fear	4	1	6	5.33333333333333	1	0.1228351197421822857142857143	3.52095960546327	dprime_fullinkong_new	2.32634787404084	0	1	0
15	32	sad	4	1	6	5.33333333333333	1	0.3512202454048909772727272727	3.09023230616781	dprime_fullkong_new	0	0.125	0	0
15	32	sad	4	1	6	5.33333333333333	1	0.3512202454048909772727272727	3.09023230616781	dprime_arousalkong_new	0	0.125	1	0
15	32	sad	4	1	6	5.33333333333333	1	0.3512202454048909772727272727	3.09023230616781	dprime_fullinkong_new	6.04536435949655	0.125	1	1
15	32	sad	4	1	6	5.33333333333333	1	0.3512202454048909772727272727	3.09023230616781	dprime_valkong_new	2.32634787404084	0.125	0	1
15	36	tender	4	1	6	5.33333333333333	1	0.0772874208593544808620689655	3.52095960546327	dprime_valkong_new	6.04536435949655	0.125	1	1
15	36	tender	4	1	6	5.33333333333333	1	0.0772874208593544808620689655	3.52095960546327	dprime_fullinkong_new	2.32634787404084	0.125	0	1
15	36	tender	4	1	6	5.33333333333333	1	0.0772874208593544808620689655	3.52095960546327	dprime_arousalkong_new	0	0.125	0	0
15	36	tender	4	1	6	5.33333333333333	1	0.0772874208593544808620689655	3.52095960546327	dprime_fullkong_new	6.04536435949655	0.125	1	0
16	1	tender	4	1	4	6	1	0.0052055822658723470212765957	4.05765387226951	dprime_fullinkong_new	6.04536435949655	0.2	0	1
16	1	tender	4	1	4	6	1	0.0052055822658723470212765957	4.05765387226951	dprime_fullkong_new	6.04536435949655	0.2	1	0
16	1	tender	4	1	4	6	1	0.0052055822658723470212765957	4.05765387226951	dprime_valkong_new	6.04536435949655	0.2	1	1
16	1	tender	4	1	4	6	1	0.0052055822658723470212765957	4.05765387226951	dprime_arousalkong_new	2.32634787404084	0.2	0	0
16	2	happy	4	1	4	6	1	-1.3055236054264019444444444444	6.80924879162352	dprime_fullinkong_new	6.04536435949655	0	0	0
16	2	happy	4	1	4	6	1	-1.3055236054264019444444444444	6.80924879162352	dprime_fullkong_new	6.04536435949655	0	1	1
16	2	happy	4	1	4	6	1	-1.3055236054264019444444444444	6.80924879162352	dprime_arousalkong_new	6.04536435949655	0	0	1
16	2	happy	4	1	4	6	1	-1.3055236054264019444444444444	6.80924879162352	dprime_valkong_new	6.04536435949655	0	1	0
16	3	fear	4	1	4	6	1	-0.1010034766998559910638297872	1.39814886539716	dprime_arousalkong_new	2.7570751733363	0.1111111111111111111111111111	1	1
16	3	fear	4	1	4	6	1	-0.1010034766998559910638297872	1.39814886539716	dprime_fullkong_new	0	0.1111111111111111111111111111	0	1
16	3	fear	4	1	4	6	1	-0.1010034766998559910638297872	1.39814886539716	dprime_fullinkong_new	2.32634787404084	0.1111111111111111111111111111	1	0
16	3	fear	4	1	4	6	1	-0.1010034766998559910638297872	1.39814886539716	dprime_valkong_new	3.71901648545571	0.1111111111111111111111111111	0	0
16	4	happy	4	1	4	6	1	-0.1166122157630142951063829787	3.52095960546327	dprime_valkong_new	0	0.0909090909090909090909090909	1	0
16	4	happy	4	1	4	6	1	-0.1166122157630142951063829787	3.52095960546327	dprime_fullkong_new	6.04536435949655	0.0909090909090909090909090909	1	1
16	4	happy	4	1	4	6	1	-0.1166122157630142951063829787	3.52095960546327	dprime_arousalkong_new	2.7570751733363	0.0909090909090909090909090909	0	1
16	4	happy	4	1	4	6	1	-0.1166122157630142951063829787	3.52095960546327	dprime_fullinkong_new	2.32634787404084	0.0909090909090909090909090909	0	0
16	7	happy	4	1	4	6	1	0.1084400363923521844042553191	4.05765387226951	dprime_fullinkong_new	0	0.1666666666666666666666666667	0	0
16	7	happy	4	1	4	6	1	0.1084400363923521844042553191	4.05765387226951	dprime_fullkong_new	2.32634787404084	0.1666666666666666666666666667	1	1
16	7	happy	4	1	4	6	1	0.1084400363923521844042553191	4.05765387226951	dprime_valkong_new	6.04536435949655	0.1666666666666666666666666667	1	0
16	7	happy	4	1	4	6	1	0.1084400363923521844042553191	4.05765387226951	dprime_arousalkong_new	6.04536435949655	0.1666666666666666666666666667	0	1
16	8	sad	4	1	4	6	1	-0.1247623966927015266241134752	4.05765387226951	dprime_arousalkong_new	0	0.1764705882352941176470588235	1	0
16	8	sad	4	1	4	6	1	-0.1247623966927015266241134752	4.05765387226951	dprime_fullinkong_new	2.7570751733363	0.1764705882352941176470588235	1	1
16	8	sad	4	1	4	6	1	-0.1247623966927015266241134752	4.05765387226951	dprime_fullkong_new	6.04536435949655	0.1764705882352941176470588235	0	0
16	8	sad	4	1	4	6	1	-0.1247623966927015266241134752	4.05765387226951	dprime_valkong_new	6.04536435949655	0.1764705882352941176470588235	0	1
16	10	fear	4	1	4	6	1	0.115426264874587031	3.09023230616781	dprime_valkong_new	2.32634787404084	0.1428571428571428571428571429	0	0
16	10	fear	4	1	4	6	1	0.115426264874587031	3.09023230616781	dprime_arousalkong_new	6.04536435949655	0.1428571428571428571428571429	1	1
16	10	fear	4	1	4	6	1	0.115426264874587031	3.09023230616781	dprime_fullinkong_new	0	0.1428571428571428571428571429	1	0
16	10	fear	4	1	4	6	1	0.115426264874587031	3.09023230616781	dprime_fullkong_new	6.04536435949655	0.1428571428571428571428571429	0	1
16	11	fear	4	1	4	6	1	0.7150269139243091142857142857	3.52095960546327	dprime_valkong_new	1.89562057474538	0.2142857142857142857142857143	0	0
16	11	fear	4	1	4	6	1	0.7150269139243091142857142857	3.52095960546327	dprime_fullkong_new	6.04536435949655	0.2142857142857142857142857143	0	1
16	11	fear	4	1	4	6	1	0.7150269139243091142857142857	3.52095960546327	dprime_arousalkong_new	6.04536435949655	0.2142857142857142857142857143	1	1
16	11	fear	4	1	4	6	1	0.7150269139243091142857142857	3.52095960546327	dprime_fullinkong_new	6.04536435949655	0.2142857142857142857142857143	1	0
16	13	sad	4	1	4	6	1	-1.0159681108107794591836734694	6.80924879162352	dprime_fullinkong_new	6.04536435949655	0	1	1
16	13	sad	4	1	4	6	1	-1.0159681108107794591836734694	6.80924879162352	dprime_fullkong_new	6.04536435949655	0	0	0
16	13	sad	4	1	4	6	1	-1.0159681108107794591836734694	6.80924879162352	dprime_arousalkong_new	6.04536435949655	0	1	0
16	13	sad	4	1	4	6	1	-1.0159681108107794591836734694	6.80924879162352	dprime_valkong_new	6.04536435949655	0	0	1
16	14	sad	4	1	4	6	1	-0.0251442637381362016312056738	3.52095960546327	dprime_fullinkong_new	0	0.1428571428571428571428571429	1	1
16	14	sad	4	1	4	6	1	-0.0251442637381362016312056738	3.52095960546327	dprime_valkong_new	6.04536435949655	0.1428571428571428571428571429	0	1
16	14	sad	4	1	4	6	1	-0.0251442637381362016312056738	3.52095960546327	dprime_arousalkong_new	6.04536435949655	0.1428571428571428571428571429	1	0
16	14	sad	4	1	4	6	1	-0.0251442637381362016312056738	3.52095960546327	dprime_fullkong_new	6.04536435949655	0.1428571428571428571428571429	0	0
16	15	sad	4	1	4	6	1	1.3347571816426205673758865248	3.52095960546327	dprime_fullinkong_new	6.04536435949655	0.25	1	1
16	15	sad	4	1	4	6	1	1.3347571816426205673758865248	3.52095960546327	dprime_arousalkong_new	6.04536435949655	0.25	1	0
16	15	sad	4	1	4	6	1	1.3347571816426205673758865248	3.52095960546327	dprime_fullkong_new	6.04536435949655	0.25	0	0
16	15	sad	4	1	4	6	1	1.3347571816426205673758865248	3.52095960546327	dprime_valkong_new	0	0.25	0	1
16	16	happy	4	1	4	6	1	0.3082694865097828329411764706	2.65950500687236	dprime_fullinkong_new	0	0	0	0
16	16	happy	4	1	4	6	1	0.3082694865097828329411764706	2.65950500687236	dprime_valkong_new	1.89562057474538	0	1	0
16	16	happy	4	1	4	6	1	0.3082694865097828329411764706	2.65950500687236	dprime_arousalkong_new	0	0	0	1
16	16	happy	4	1	4	6	1	0.3082694865097828329411764706	2.65950500687236	dprime_fullkong_new	6.04536435949655	0	1	1
16	17	fear	4	1	4	6	1	-0.1792138726870742736737588652	0.536694266806244	dprime_fullkong_new	-2.32634787404084	0.1764705882352941176470588235	0	1
16	17	fear	4	1	4	6	1	-0.1792138726870742736737588652	0.536694266806244	dprime_fullinkong_new	1.89562057474538	0.1764705882352941176470588235	1	0
16	17	fear	4	1	4	6	1	-0.1792138726870742736737588652	0.536694266806244	dprime_valkong_new	0	0.1764705882352941176470588235	0	0
16	17	fear	4	1	4	6	1	-0.1792138726870742736737588652	0.536694266806244	dprime_arousalkong_new	2.32634787404084	0.1764705882352941176470588235	1	1
16	18	sad	4	1	4	6	1	0.1311199522595329784397163121	3.52095960546327	dprime_valkong_new	6.04536435949655	0.2222222222222222222222222222	0	1
16	18	sad	4	1	4	6	1	0.1311199522595329784397163121	3.52095960546327	dprime_fullinkong_new	6.04536435949655	0.2222222222222222222222222222	1	1
16	18	sad	4	1	4	6	1	0.1311199522595329784397163121	3.52095960546327	dprime_arousalkong_new	0	0.2222222222222222222222222222	1	0
16	18	sad	4	1	4	6	1	0.1311199522595329784397163121	3.52095960546327	dprime_fullkong_new	2.32634787404084	0.2222222222222222222222222222	0	0
16	20	fear	4	1	4	6	1	-0.0874265937129978128712871287	6.80924879162352	dprime_fullkong_new	6.04536435949655	0.0769230769230769230769230769	0	1
16	20	fear	4	1	4	6	1	-0.0874265937129978128712871287	6.80924879162352	dprime_arousalkong_new	6.04536435949655	0.0769230769230769230769230769	1	1
16	20	fear	4	1	4	6	1	-0.0874265937129978128712871287	6.80924879162352	dprime_valkong_new	0	0.0769230769230769230769230769	0	0
16	20	fear	4	1	4	6	1	-0.0874265937129978128712871287	6.80924879162352	dprime_fullinkong_new	6.04536435949655	0.0769230769230769230769230769	1	0
16	21	fear	4	1	4	6	1	-0.2472535823394995843971631206	3.52095960546327	dprime_arousalkong_new	6.04536435949655	0.1764705882352941176470588235	1	1
16	21	fear	4	1	4	6	1	-0.2472535823394995843971631206	3.52095960546327	dprime_valkong_new	2.32634787404084	0.1764705882352941176470588235	0	0
16	21	fear	4	1	4	6	1	-0.2472535823394995843971631206	3.52095960546327	dprime_fullinkong_new	0	0.1764705882352941176470588235	1	0
16	21	fear	4	1	4	6	1	-0.2472535823394995843971631206	3.52095960546327	dprime_fullkong_new	6.04536435949655	0.1764705882352941176470588235	0	1
16	22	happy	4	1	4	6	1	-0.0257613312665382088990825688	1.39814886539716	dprime_arousalkong_new	3.71901648545571	0.0625	0	1
16	22	happy	4	1	4	6	1	-0.0257613312665382088990825688	1.39814886539716	dprime_fullinkong_new	6.04536435949655	0.0625	0	0
16	22	happy	4	1	4	6	1	-0.0257613312665382088990825688	1.39814886539716	dprime_valkong_new	6.04536435949655	0.0625	1	0
16	22	happy	4	1	4	6	1	-0.0257613312665382088990825688	1.39814886539716	dprime_fullkong_new	1.89562057474538	0.0625	1	1
16	23	fear	4	1	4	6	1	-0.0052537082821121720921985816	2.65950500687236	dprime_arousalkong_new	0	0.1333333333333333333333333333	1	1
16	23	fear	4	1	4	6	1	-0.0052537082821121720921985816	2.65950500687236	dprime_valkong_new	1.89562057474538	0.1333333333333333333333333333	0	0
16	23	fear	4	1	4	6	1	-0.0052537082821121720921985816	2.65950500687236	dprime_fullkong_new	6.04536435949655	0.1333333333333333333333333333	0	1
16	23	fear	4	1	4	6	1	-0.0052537082821121720921985816	2.65950500687236	dprime_fullinkong_new	0	0.1333333333333333333333333333	1	0
16	25	happy	4	1	4	6	1	-0.3853619173239923866071428571	3.09023230616781	dprime_fullkong_new	0	0	1	1
16	25	happy	4	1	4	6	1	-0.3853619173239923866071428571	3.09023230616781	dprime_fullinkong_new	2.32634787404084	0	0	0
16	25	happy	4	1	4	6	1	-0.3853619173239923866071428571	3.09023230616781	dprime_arousalkong_new	2.32634787404084	0	0	1
16	25	happy	4	1	4	6	1	-0.3853619173239923866071428571	3.09023230616781	dprime_valkong_new	6.04536435949655	0	1	0
16	26	tender	4	1	4	6	1	0.0132813639384025278865248227	3.52095960546327	dprime_fullinkong_new	6.04536435949655	0.2142857142857142857142857143	0	1
16	26	tender	4	1	4	6	1	0.0132813639384025278865248227	3.52095960546327	dprime_fullkong_new	6.04536435949655	0.2142857142857142857142857143	1	0
16	26	tender	4	1	4	6	1	0.0132813639384025278865248227	3.52095960546327	dprime_valkong_new	0	0.2142857142857142857142857143	1	1
16	26	tender	4	1	4	6	1	0.0132813639384025278865248227	3.52095960546327	dprime_arousalkong_new	0	0.2142857142857142857142857143	0	0
16	29	fear	4	1	4	6	1	0.0055345961749989515	4.05765387226951	dprime_fullinkong_new	0	0	1	0
16	29	fear	4	1	4	6	1	0.0055345961749989515	4.05765387226951	dprime_arousalkong_new	6.04536435949655	0	1	1
16	29	fear	4	1	4	6	1	0.0055345961749989515	4.05765387226951	dprime_fullkong_new	6.04536435949655	0	0	1
16	29	fear	4	1	4	6	1	0.0055345961749989515	4.05765387226951	dprime_valkong_new	0	0	0	0
16	33	tender	4	1	4	6	1	0.0895382758020972051724137931	3.52095960546327	dprime_fullinkong_new	0	0	0	1
16	33	tender	4	1	4	6	1	0.0895382758020972051724137931	3.52095960546327	dprime_valkong_new	6.04536435949655	0	1	1
16	33	tender	4	1	4	6	1	0.0895382758020972051724137931	3.52095960546327	dprime_arousalkong_new	2.32634787404084	0	0	0
16	33	tender	4	1	4	6	1	0.0895382758020972051724137931	3.52095960546327	dprime_fullkong_new	6.04536435949655	0	1	0
16	36	happy	4	1	4	6	1	0.2989984899734491428571428571	1.9348431322034	dprime_fullkong_new	6.04536435949655	0	1	1
16	36	happy	4	1	4	6	1	0.2989984899734491428571428571	1.9348431322034	dprime_fullinkong_new	6.04536435949655	0	0	0
16	36	happy	4	1	4	6	1	0.2989984899734491428571428571	1.9348431322034	dprime_arousalkong_new	2.7570751733363	0	0	1
16	36	happy	4	1	4	6	1	0.2989984899734491428571428571	1.9348431322034	dprime_valkong_new	3.71901648545571	0	1	0
17	1	sad	4	4.33333333333333	6.66666666666667	6.33333333333333	4.33333333333333	0.3100456134722315574468085106	4.05765387226951	dprime_fullinkong_new	6.04536435949655	0.1818181818181818181818181818	1	1
17	1	sad	4	4.33333333333333	6.66666666666667	6.33333333333333	4.33333333333333	0.3100456134722315574468085106	4.05765387226951	dprime_valkong_new	6.04536435949655	0.1818181818181818181818181818	0	1
17	1	sad	4	4.33333333333333	6.66666666666667	6.33333333333333	4.33333333333333	0.3100456134722315574468085106	4.05765387226951	dprime_fullkong_new	6.04536435949655	0.1818181818181818181818181818	0	0
17	1	sad	4	4.33333333333333	6.66666666666667	6.33333333333333	4.33333333333333	0.3100456134722315574468085106	4.05765387226951	dprime_arousalkong_new	2.32634787404084	0.1818181818181818181818181818	1	0
17	2	tender	4	4.33333333333333	6.66666666666667	6.33333333333333	4.33333333333333	0.4451613352821630709219858156	2.65950500687236	dprime_arousalkong_new	0	0.1818181818181818181818181818	0	0
17	2	tender	4	4.33333333333333	6.66666666666667	6.33333333333333	4.33333333333333	0.4451613352821630709219858156	2.65950500687236	dprime_fullinkong_new	6.04536435949655	0.1818181818181818181818181818	0	1
17	2	tender	4	4.33333333333333	6.66666666666667	6.33333333333333	4.33333333333333	0.4451613352821630709219858156	2.65950500687236	dprime_fullkong_new	2.32634787404084	0.1818181818181818181818181818	1	0
17	2	tender	4	4.33333333333333	6.66666666666667	6.33333333333333	4.33333333333333	0.4451613352821630709219858156	2.65950500687236	dprime_valkong_new	0	0.1818181818181818181818181818	1	1
17	3	sad	4	4.33333333333333	6.66666666666667	6.33333333333333	4.33333333333333	0.2279328270395373415602836879	4.05765387226951	dprime_valkong_new	6.04536435949655	0.2272727272727272727272727273	0	1
17	3	sad	4	4.33333333333333	6.66666666666667	6.33333333333333	4.33333333333333	0.2279328270395373415602836879	4.05765387226951	dprime_fullinkong_new	0	0.2272727272727272727272727273	1	1
17	3	sad	4	4.33333333333333	6.66666666666667	6.33333333333333	4.33333333333333	0.2279328270395373415602836879	4.05765387226951	dprime_fullkong_new	6.04536435949655	0.2272727272727272727272727273	0	0
17	3	sad	4	4.33333333333333	6.66666666666667	6.33333333333333	4.33333333333333	0.2279328270395373415602836879	4.05765387226951	dprime_arousalkong_new	2.32634787404084	0.2272727272727272727272727273	1	0
17	4	happy	4	4.33333333333333	6.66666666666667	6.33333333333333	4.33333333333333	0.3295131627317268106382978723	0.536694266806244	dprime_fullkong_new	0	0.2173913043478260869565217391	1	1
17	4	happy	4	4.33333333333333	6.66666666666667	6.33333333333333	4.33333333333333	0.3295131627317268106382978723	0.536694266806244	dprime_fullinkong_new	6.04536435949655	0.2173913043478260869565217391	0	0
17	4	happy	4	4.33333333333333	6.66666666666667	6.33333333333333	4.33333333333333	0.3295131627317268106382978723	0.536694266806244	dprime_valkong_new	0	0.2173913043478260869565217391	1	0
17	4	happy	4	4.33333333333333	6.66666666666667	6.33333333333333	4.33333333333333	0.3295131627317268106382978723	0.536694266806244	dprime_arousalkong_new	3.71901648545571	0.2173913043478260869565217391	0	1
17	5	fear	4	4.33333333333333	6.66666666666667	6.33333333333333	4.33333333333333	0.3019439739583081702127659574	1.39814886539716	dprime_fullkong_new	6.04536435949655	0.1578947368421052631578947368	0	1
17	5	fear	4	4.33333333333333	6.66666666666667	6.33333333333333	4.33333333333333	0.3019439739583081702127659574	1.39814886539716	dprime_arousalkong_new	0	0.1578947368421052631578947368	1	1
17	5	fear	4	4.33333333333333	6.66666666666667	6.33333333333333	4.33333333333333	0.3019439739583081702127659574	1.39814886539716	dprime_valkong_new	6.04536435949655	0.1578947368421052631578947368	0	0
17	5	fear	4	4.33333333333333	6.66666666666667	6.33333333333333	4.33333333333333	0.3019439739583081702127659574	1.39814886539716	dprime_fullinkong_new	-1.89562057474538	0.1578947368421052631578947368	1	0
17	6	tender	4	4.33333333333333	6.66666666666667	6.33333333333333	4.33333333333333	0.355347240574262331914893617	6.80924879162352	dprime_fullinkong_new	6.04536435949655	0.1764705882352941176470588235	0	1
17	6	tender	4	4.33333333333333	6.66666666666667	6.33333333333333	4.33333333333333	0.355347240574262331914893617	6.80924879162352	dprime_valkong_new	6.04536435949655	0.1764705882352941176470588235	1	1
17	6	tender	4	4.33333333333333	6.66666666666667	6.33333333333333	4.33333333333333	0.355347240574262331914893617	6.80924879162352	dprime_arousalkong_new	0	0.1764705882352941176470588235	0	0
[truncated: 2,653 more rows]
