# Supplementary material for: Valence–arousal interactions between images and music: differential effects on memorisation, discrimination, and fixations
Source: PeerJ. 2026 Apr 21;14:e20781. doi: 10.7717/peerj.20781 (PMC13108460; doi:10.7717/peerj.20781)
Supplement: Supplemental Information 3 — The ’Code’ folder contains an R markdown script and its html version (to view code without running R). In the ’Data’ subfolder four datasets are provided: (1) a complete trial-level dataset with per-image data and all variables used in image-level analyses, (2) an aggregated dataset with per-trial variables used for trial-level models (e.g., d’), and (3–4) raw pretest ratings for the images and music pieces used in the experiment. The R Markdwon script loads the datasets automatically, when folder structure is as provided in this zip file. A Readme text file is included. [file peerj-14-20781-s003.zip › Analysis_R_code_Revision/Data/pre-test_image_ratings_final.csv]

RowNo	image_pretest	Image_orig_name	arousal_img_pretest	valence_img_pretest	valence_binary	arousal_binary	AffectCat
1	Eicheln	Acorns 1	3	4	1	0	tender
5	Eicheln	Acorns 1	2	2	1	0	tender
8	Eicheln	Acorns 1	3	3	1	0	tender
9	Eicheln	Acorns 1	3	3	1	0	tender
10	Eicheln	Acorns 1	2	2	1	0	tender
18	Eicheln	Acorns 1	2	3	1	0	tender
19	Eicheln	Acorns 1	3	3	1	0	tender
21	Eicheln	Acorns 1	3	4	1	0	tender
23	Eicheln	Acorns 1	3	3	1	0	tender
24	Eicheln	Acorns 1	3	3	1	0	tender
26	Eicheln	Acorns 1	1	3	1	0	tender
30	Eicheln	Acorns 1	3	3	1	0	tender
33	Eicheln	Acorns 1	1	3	1	0	tender
34	Eicheln	Acorns 1	2	3	1	0	tender
38	Eicheln	Acorns 1	3	3	1	0	tender
40	Eicheln	Acorns 1	1	3	1	0	tender
46	Eicheln	Acorns 1	3	3	1	0	tender
48	Eicheln	Acorns 1	1	3	1	0	tender
49	Eicheln	Acorns 1	3	4	1	0	tender
60	Eicheln	Acorns 1	1	3	1	0	tender
64	Eicheln	Acorns 1	1	4	1	0	tender
67	Eicheln	Acorns 1	3	3	1	0	tender
69	Eicheln	Acorns 1	3	3	1	0	tender
70	Eicheln	Acorns 1	2	3	1	0	tender
80	Eicheln	Acorns 1	3	3	1	0	tender
84	Eicheln	Acorns 1	2	4	1	0	tender
85	Eicheln	Acorns 1	1	4	1	0	tender
90	Eicheln	Acorns 1	1	3	1	0	tender
94	Eicheln	Acorns 1	4	5	1	0	tender
95	Eicheln	Acorns 1	2	4	1	0	tender
96	Eicheln	Acorns 1	3	4	1	0	tender
97	Eicheln	Acorns 1	4	4	1	0	tender
98	Eicheln	Acorns 1	3	4	1	0	tender
99	Eicheln	Acorns 1	4	5	1	0	tender
147	Sekt	Sekt	2	4	1	1	happy
150	Sekt	Sekt	3	3	1	1	happy
155	Sekt	Sekt	3	2	1	1	happy
159	Sekt	Sekt	4	4	1	1	happy
161	Sekt	Sekt	1	3	1	1	happy
162	Sekt	Sekt	3	4	1	1	happy
165	Sekt	Sekt	5	5	1	1	happy
174	Sekt	Sekt	4	5	1	1	happy
176	Sekt	Sekt	5	5	1	1	happy
177	Sekt	Sekt	2	4	1	1	happy
179	Sekt	Sekt	4	4	1	1	happy
186	Sekt	Sekt	2	4	1	1	happy
190	Sekt	Sekt	4	4	1	1	happy
191	Sekt	Sekt	3	4	1	1	happy
196	Sekt	Sekt	3	3	1	1	happy
199	Sekt	Sekt	4	4	1	1	happy
200	Sekt	Sekt	4	4	1	1	happy
201	Sekt	Sekt	1	5	1	1	happy
204	Sekt	Sekt	4	5	1	1	happy
209	Sekt	Sekt	1	3	1	1	happy
217	Sekt	Sekt	4	4	1	1	happy
220	Sekt	Sekt	4	2	1	1	happy
222	Sekt	Sekt	4	4	1	1	happy
225	Sekt	Sekt	5	4	1	1	happy
228	Sekt	Sekt	5	4	1	1	happy
230	Sekt	Sekt	1	4	1	1	happy
231	Sekt	Sekt	3	5	1	1	happy
232	Sekt	Sekt	2	5	1	1	happy
233	Sekt	Sekt	4	5	1	1	happy
234	Sekt	Sekt	3	4	1	1	happy
240	Sekt	Sekt	2	5	1	1	happy
243	Sekt	Sekt	1	2	1	1	happy
291	Krankenwagen	Ambulance 2	1	1	0	1	fear
294	Krankenwagen	Ambulance 2	2	2	0	1	fear
295	Krankenwagen	Ambulance 2	2	2	0	1	fear
297	Krankenwagen	Ambulance 2	4	4	0	1	fear
300	Krankenwagen	Ambulance 2	3	2	0	1	fear
306	Krankenwagen	Ambulance 2	1	3	0	1	fear
308	Krankenwagen	Ambulance 2	3	2	0	1	fear
309	Krankenwagen	Ambulance 2	3	3	0	1	fear
312	Krankenwagen	Ambulance 2	3	2	0	1	fear
315	Krankenwagen	Ambulance 2	3	2	0	1	fear
316	Krankenwagen	Ambulance 2	3	1	0	1	fear
317	Krankenwagen	Ambulance 2	4	1	0	1	fear
319	Krankenwagen	Ambulance 2	5	1	0	1	fear
324	Krankenwagen	Ambulance 2	5	2	0	1	fear
331	Krankenwagen	Ambulance 2	5	1	0	1	fear
333	Krankenwagen	Ambulance 2	3	3	0	1	fear
335	Krankenwagen	Ambulance 2	4	1	0	1	fear
336	Krankenwagen	Ambulance 2	1	1	0	1	fear
338	Krankenwagen	Ambulance 2	4	2	0	1	fear
339	Krankenwagen	Ambulance 2	3	2	0	1	fear
342	Krankenwagen	Ambulance 2	3	2	0	1	fear
343	Krankenwagen	Ambulance 2	5	1	0	1	fear
347	Krankenwagen	Ambulance 2	4	2	0	1	fear
349	Krankenwagen	Ambulance 2	4	1	0	1	fear
353	Krankenwagen	Ambulance 2	3	1	0	1	fear
358	Krankenwagen	Ambulance 2	5	1	0	1	fear
361	Krankenwagen	Ambulance 2	5	2	0	1	fear
371	Krankenwagen	Ambulance 2	4	4	0	1	fear
377	Krankenwagen	Ambulance 2	4	1	0	1	fear
380	Krankenwagen	Ambulance 2	4	2	0	1	fear
381	Krankenwagen	Ambulance 2	3	5	0	1	fear
382	Krankenwagen	Ambulance 2	3	3	0	1	fear
383	Krankenwagen	Ambulance 2	4	1	0	1	fear
387	Krankenwagen	Ambulance 2	4	3	0	1	fear
441	Krieg	EM0710.jpg_Krieg	4	2	0	1	fear
447	Krieg	EM0710.jpg_Krieg	3	4	0	1	fear
448	Krieg	EM0710.jpg_Krieg	5	1	0	1	fear
450	Krieg	EM0710.jpg_Krieg	4	1	0	1	fear
452	Krieg	EM0710.jpg_Krieg	4	2	0	1	fear
453	Krieg	EM0710.jpg_Krieg	2	1	0	1	fear
456	Krieg	EM0710.jpg_Krieg	2	2	0	1	fear
467	Krieg	EM0710.jpg_Krieg	4	2	0	1	fear
469	Krieg	EM0710.jpg_Krieg	5	1	0	1	fear
472	Krieg	EM0710.jpg_Krieg	3	3	0	1	fear
478	Krieg	EM0710.jpg_Krieg	4	2	0	1	fear
482	Krieg	EM0710.jpg_Krieg	2	2	0	1	fear
483	Krieg	EM0710.jpg_Krieg	4	2	0	1	fear
485	Krieg	EM0710.jpg_Krieg	1	1	0	1	fear
487	Krieg	EM0710.jpg_Krieg	5	1	0	1	fear
488	Krieg	EM0710.jpg_Krieg	5	1	0	1	fear
489	Krieg	EM0710.jpg_Krieg	5	1	0	1	fear
491	Krieg	EM0710.jpg_Krieg	5	1	0	1	fear
494	Krieg	EM0710.jpg_Krieg	5	1	0	1	fear
495	Krieg	EM0710.jpg_Krieg	5	1	0	1	fear
501	Krieg	EM0710.jpg_Krieg	4	1	0	1	fear
508	Krieg	EM0710.jpg_Krieg	5	1	0	1	fear
518	Krieg	EM0710.jpg_Krieg	1	1	0	1	fear
523	Krieg	EM0710.jpg_Krieg	3	1	0	1	fear
525	Krieg	EM0710.jpg_Krieg	4	1	0	1	fear
533	Krieg	EM0710.jpg_Krieg	1	1	0	1	fear
581	Bogenschießen	Bogenschießen	1	3	1	1	happy
582	Bogenschießen	Bogenschießen	2	3	1	1	happy
586	Bogenschießen	Bogenschießen	3	3	1	1	happy
588	Bogenschießen	Bogenschießen	3	3	1	1	happy
591	Bogenschießen	Bogenschießen	2	3	1	1	happy
595	Bogenschießen	Bogenschießen	3	3	1	1	happy
596	Bogenschießen	Bogenschießen	1	3	1	1	happy
600	Bogenschießen	Bogenschießen	3	3	1	1	happy
601	Bogenschießen	Bogenschießen	4	3	1	1	happy
604	Bogenschießen	Bogenschießen	3	3	1	1	happy
607	Bogenschießen	Bogenschießen	1	3	1	1	happy
612	Bogenschießen	Bogenschießen	4	4	1	1	happy
614	Bogenschießen	Bogenschießen	3	3	1	1	happy
616	Bogenschießen	Bogenschießen	2	3	1	1	happy
617	Bogenschießen	Bogenschießen	2	3	1	1	happy
618	Bogenschießen	Bogenschießen	3	3	1	1	happy
619	Bogenschießen	Bogenschießen	1	1	1	1	happy
620	Bogenschießen	Bogenschießen	1	3	1	1	happy
623	Bogenschießen	Bogenschießen	3	3	1	1	happy
626	Bogenschießen	Bogenschießen	3	3	1	1	happy
628	Bogenschießen	Bogenschießen	1	3	1	1	happy
630	Bogenschießen	Bogenschießen	1	1	1	1	happy
634	Bogenschießen	Bogenschießen	3	3	1	1	happy
635	Bogenschießen	Bogenschießen	3	3	1	1	happy
640	Bogenschießen	Bogenschießen	3	3	1	1	happy
642	Bogenschießen	Bogenschießen	3	3	1	1	happy
646	Bogenschießen	Bogenschießen	4	4	1	1	happy
648	Bogenschießen	Bogenschießen	4	4	1	1	happy
650	Bogenschießen	Bogenschießen	4	3	1	1	happy
655	Bogenschießen	Bogenschießen	2	3	1	1	happy
657	Bogenschießen	Bogenschießen	2	4	1	1	happy
660	Bogenschießen	Bogenschießen	3	3	1	1	happy
662	Bogenschießen	Bogenschießen	3	2	1	1	happy
663	Bogenschießen	Bogenschießen	4	3	1	1	happy
664	Bogenschießen	Bogenschießen	3	3	1	1	happy
673	Bogenschießen	Bogenschießen	3	3	1	1	happy
676	Bogenschießen	Bogenschießen	4	3	1	1	happy
726	Astronaut	Astronaut 1	2	2	1	1	happy
727	Astronaut	Astronaut 1	4	4	1	1	happy
729	Astronaut	Astronaut 1	4	4	1	1	happy
730	Astronaut	Astronaut 1	3	3	1	1	happy
733	Astronaut	Astronaut 1	3	3	1	1	happy
734	Astronaut	Astronaut 1	3	3	1	1	happy
737	Astronaut	Astronaut 1	3	4	1	1	happy
740	Astronaut	Astronaut 1	4	4	1	1	happy
741	Astronaut	Astronaut 1	1	3	1	1	happy
746	Astronaut	Astronaut 1	4	4	1	1	happy
750	Astronaut	Astronaut 1	3	4	1	1	happy
752	Astronaut	Astronaut 1	3	3	1	1	happy
755	Astronaut	Astronaut 1	4	4	1	1	happy
757	Astronaut	Astronaut 1	2	4	1	1	happy
758	Astronaut	Astronaut 1	3	3	1	1	happy
760	Astronaut	Astronaut 1	4	5	1	1	happy
768	Astronaut	Astronaut 1	3	4	1	1	happy
769	Astronaut	Astronaut 1	4	3	1	1	happy
773	Astronaut	Astronaut 1	1	3	1	1	happy
776	Astronaut	Astronaut 1	3	4	1	1	happy
782	Astronaut	Astronaut 1	3	3	1	1	happy
785	Astronaut	Astronaut 1	5	5	1	1	happy
786	Astronaut	Astronaut 1	3	4	1	1	happy
788	Astronaut	Astronaut 1	5	5	1	1	happy
793	Astronaut	Astronaut 1	5	5	1	1	happy
795	Astronaut	Astronaut 1	5	4	1	1	happy
799	Astronaut	Astronaut 1	2	3	1	1	happy
803	Astronaut	Astronaut 1	3	5	1	1	happy
806	Astronaut	Astronaut 1	4	3	1	1	happy
807	Astronaut	Astronaut 1	4	4	1	1	happy
813	Astronaut	Astronaut 1	3	4	1	1	happy
814	Astronaut	Astronaut 1	3	4	1	1	happy
816	Astronaut	Astronaut 1	5	4	1	1	happy
820	Astronaut	Astronaut 1	4	4	1	1	happy
823	Astronaut	Astronaut 1	3	3	1	1	happy
824	Astronaut	Astronaut 1	2	4	1	1	happy
871	Baby	Baby 6	5	5	1	1	happy
873	Baby	Baby 6	1	1	1	1	happy
874	Baby	Baby 6	4	4	1	1	happy
885	Baby	Baby 6	2	3	1	1	happy
887	Baby	Baby 6	3	2	1	1	happy
888	Baby	Baby 6	4	5	1	1	happy
896	Baby	Baby 6	1	5	1	1	happy
898	Baby	Baby 6	4	5	1	1	happy
900	Baby	Baby 6	5	4	1	1	happy
901	Baby	Baby 6	5	5	1	1	happy
902	Baby	Baby 6	3	5	1	1	happy
903	Baby	Baby 6	3	5	1	1	happy
904	Baby	Baby 6	2	5	1	1	happy
905	Baby	Baby 6	5	5	1	1	happy
906	Baby	Baby 6	1	3	1	1	happy
917	Baby	Baby 6	3	3	1	1	happy
920	Baby	Baby 6	5	5	1	1	happy
923	Baby	Baby 6	5	5	1	1	happy
924	Baby	Baby 6	3	4	1	1	happy
927	Baby	Baby 6	4	4	1	1	happy
928	Baby	Baby 6	4	4	1	1	happy
937	Baby	Baby 6	5	5	1	1	happy
938	Baby	Baby 6	1	5	1	1	happy
940	Baby	Baby 6	4	2	1	1	happy
944	Baby	Baby 6	5	5	1	1	happy
946	Baby	Baby 6	4	4	1	1	happy
950	Baby	Baby 6	5	5	1	1	happy
951	Baby	Baby 6	3	3	1	1	happy
953	Baby	Baby 6	5	4	1	1	happy
955	Baby	Baby 6	1	4	1	1	happy
957	Baby	Baby 6	2	5	1	1	happy
958	Baby	Baby 6	3	5	1	1	happy
959	Baby	Baby 6	2	5	1	1	happy
963	Baby	Baby 6	1	4	1	1	happy
964	Baby	Baby 6	4	5	1	1	happy
965	Baby	Baby 6	4	5	1	1	happy
1018	Gitarrist	Gitarrist	2	3	1	1	happy
1021	Gitarrist	Gitarrist	3	4	1	1	happy
1025	Gitarrist	Gitarrist	3	3	1	1	happy
1029	Gitarrist	Gitarrist	3	3	1	1	happy
1031	Gitarrist	Gitarrist	1	4	1	1	happy
1033	Gitarrist	Gitarrist	3	3	1	1	happy
1034	Gitarrist	Gitarrist	3	3	1	1	happy
1038	Gitarrist	Gitarrist	4	4	1	1	happy
1041	Gitarrist	Gitarrist	4	3	1	1	happy
1059	Gitarrist	Gitarrist	4	4	1	1	happy
1072	Gitarrist	Gitarrist	3	3	1	1	happy
1073	Gitarrist	Gitarrist	4	4	1	1	happy
1075	Gitarrist	Gitarrist	4	5	1	1	happy
1080	Gitarrist	Gitarrist	3	5	1	1	happy
1082	Gitarrist	Gitarrist	4	5	1	1	happy
1083	Gitarrist	Gitarrist	4	3	1	1	happy
1084	Gitarrist	Gitarrist	3	3	1	1	happy
1089	Gitarrist	Gitarrist	4	4	1	1	happy
1091	Gitarrist	Gitarrist	3	3	1	1	happy
1092	Gitarrist	Gitarrist	3	5	1	1	happy
1094	Gitarrist	Gitarrist	3	4	1	1	happy
1096	Gitarrist	Gitarrist	5	4	1	1	happy
1099	Gitarrist	Gitarrist	4	4	1	1	happy
1110	Gitarrist	Gitarrist	5	4	1	1	happy
1111	Gitarrist	Gitarrist	3	3	1	1	happy
1114	Gitarrist	Gitarrist	4	3	1	1	happy
1162	Rinde	Rinde	3	2	1	1	happy
1164	Rinde	Rinde	1	3	1	1	happy
1167	Rinde	Rinde	5	4	1	1	happy
1170	Rinde	Rinde	3	3	1	1	happy
1171	Rinde	Rinde	1	3	1	1	happy
1175	Rinde	Rinde	1	3	1	1	happy
1185	Rinde	Rinde	3	3	1	1	happy
1187	Rinde	Rinde	1	3	1	1	happy
1188	Rinde	Rinde	3	2	1	1	happy
1191	Rinde	Rinde	5	5	1	1	happy
1200	Rinde	Rinde	1	1	1	1	happy
1203	Rinde	Rinde	3	4	1	1	happy
1206	Rinde	Rinde	3	3	1	1	happy
1208	Rinde	Rinde	1	3	1	1	happy
1210	Rinde	Rinde	1	1	1	1	happy
1216	Rinde	Rinde	3	3	1	1	happy
1217	Rinde	Rinde	4	4	1	1	happy
1219	Rinde	Rinde	1	3	1	1	happy
1225	Rinde	Rinde	1	3	1	1	happy
1226	Rinde	Rinde	5	4	1	1	happy
1229	Rinde	Rinde	3	3	1	1	happy
1230	Rinde	Rinde	3	4	1	1	happy
1238	Rinde	Rinde	3	3	1	1	happy
1241	Rinde	Rinde	5	3	1	1	happy
1246	Rinde	Rinde	2	4	1	1	happy
1247	Rinde	Rinde	1	3	1	1	happy
1249	Rinde	Rinde	4	2	1	1	happy
1254	Rinde	Rinde	3	3	1	1	happy
1258	Rinde	Rinde	3	3	1	1	happy
1310	Bar	Bar 1	3	3	1	1	happy
1315	Bar	Bar 1	3	3	1	1	happy
1316	Bar	Bar 1	2	4	1	1	happy
1318	Bar	Bar 1	3	3	1	1	happy
1320	Bar	Bar 1	2	3	1	1	happy
1321	Bar	Bar 1	1	3	1	1	happy
1322	Bar	Bar 1	3	3	1	1	happy
1327	Bar	Bar 1	2	2	1	1	happy
1331	Bar	Bar 1	2	3	1	1	happy
1333	Bar	Bar 1	3	4	1	1	happy
1336	Bar	Bar 1	5	5	1	1	happy
1339	Bar	Bar 1	4	4	1	1	happy
1340	Bar	Bar 1	3	3	1	1	happy
1344	Bar	Bar 1	5	5	1	1	happy
1345	Bar	Bar 1	1	3	1	1	happy
1346	Bar	Bar 1	3	3	1	1	happy
1348	Bar	Bar 1	3	3	1	1	happy
1354	Bar	Bar 1	3	3	1	1	happy
1356	Bar	Bar 1	3	3	1	1	happy
1360	Bar	Bar 1	3	4	1	1	happy
1362	Bar	Bar 1	3	2	1	1	happy
1363	Bar	Bar 1	3	4	1	1	happy
1365	Bar	Bar 1	2	4	1	1	happy
1369	Bar	Bar 1	1	3	1	1	happy
1373	Bar	Bar 1	3	3	1	1	happy
1374	Bar	Bar 1	2	2	1	1	happy
1375	Bar	Bar 1	3	4	1	1	happy
1378	Bar	Bar 1	3	3	1	1	happy
1383	Bar	Bar 1	3	2	1	1	happy
1385	Bar	Bar 1	4	3	1	1	happy
1386	Bar	Bar 1	3	5	1	1	happy
1388	Bar	Bar 1	2	2	1	1	happy
1394	Bar	Bar 1	3	4	1	1	happy
1398	Bar	Bar 1	3	3	1	1	happy
1399	Bar	Bar 1	5	5	1	1	happy
1403	Bar	Bar 1	1	1	1	1	happy
1452	Strand	Beach 1	2	5	1	1	happy
1454	Strand	Beach 1	4	5	1	1	happy
1456	Strand	Beach 1	5	5	1	1	happy
1457	Strand	Beach 1	4	4	1	1	happy
1462	Strand	Beach 1	3	4	1	1	happy
1463	Strand	Beach 1	2	5	1	1	happy
1466	Strand	Beach 1	2	2	1	1	happy
1469	Strand	Beach 1	3	3	1	1	happy
1470	Strand	Beach 1	5	4	1	1	happy
1471	Strand	Beach 1	4	4	1	1	happy
1473	Strand	Beach 1	5	4	1	1	happy
1476	Strand	Beach 1	1	4	1	1	happy
1488	Strand	Beach 1	5	5	1	1	happy
1489	Strand	Beach 1	5	5	1	1	happy
1495	Strand	Beach 1	5	5	1	1	happy
1497	Strand	Beach 1	2	3	1	1	happy
1500	Strand	Beach 1	5	5	1	1	happy
1501	Strand	Beach 1	5	5	1	1	happy
1502	Strand	Beach 1	2	4	1	1	happy
1504	Strand	Beach 1	3	4	1	1	happy
1506	Strand	Beach 1	1	5	1	1	happy
1509	Strand	Beach 1	2	5	1	1	happy
1513	Strand	Beach 1	5	5	1	1	happy
1514	Strand	Beach 1	5	5	1	1	happy
1517	Strand	Beach 1	3	5	1	1	happy
1518	Strand	Beach 1	1	5	1	1	happy
1520	Strand	Beach 1	2	5	1	1	happy
1522	Strand	Beach 1	1	4	1	1	happy
1523	Strand	Beach 1	5	5	1	1	happy
1524	Strand	Beach 1	5	5	1	1	happy
1525	Strand	Beach 1	2	3	1	1	happy
1528	Strand	Beach 1	4	4	1	1	happy
1533	Strand	Beach 1	5	5	1	1	happy
1535	Strand	Beach 1	1	5	1	1	happy
1536	Strand	Beach 1	5	5	1	1	happy
1537	Strand	Beach 1	4	5	1	1	happy
1539	Strand	Beach 1	3	5	1	1	happy
1540	Strand	Beach 1	2	5	1	1	happy
1541	Strand	Beach 1	3	4	1	1	happy
1545	Strand	Beach 1	4	5	1	1	happy
1546	Strand	Beach 1	5	5	1	1	happy
1548	Strand	Beach 1	4	5	1	1	happy
1549	Strand	Beach 1	5	5	1	1	happy
1596	Bär	Bär	1	3	1	1	happy
1597	Bär	Bär	3	3	1	1	happy
1598	Bär	Bär	2	3	1	1	happy
1603	Bär	Bär	2	3	1	1	happy
1606	Bär	Bär	4	5	1	1	happy
1614	Bär	Bär	3	3	1	1	happy
1616	Bär	Bär	2	2	1	1	happy
1618	Bär	Bär	2	2	1	1	happy
1620	Bär	Bär	3	2	1	1	happy
1624	Bär	Bär	3	4	1	1	happy
1626	Bär	Bär	5	5	1	1	happy
1629	Bär	Bär	4	3	1	1	happy
1634	Bär	Bär	1	1	1	1	happy
1638	Bär	Bär	4	4	1	1	happy
1648	Bär	Bär	2	3	1	1	happy
1653	Bär	Bär	4	2	1	1	happy
1654	Bär	Bär	4	3	1	1	happy
1655	Bär	Bär	2	4	1	1	happy
1660	Bär	Bär	3	4	1	1	happy
1662	Bär	Bär	3	2	1	1	happy
1663	Bär	Bär	3	5	1	1	happy
1665	Bär	Bär	4	2	1	1	happy
1667	Bär	Bär	3	4	1	1	happy
1668	Bär	Bär	3	4	1	1	happy
1672	Bär	Bär	3	4	1	1	happy
1678	Bär	Bär	3	3	1	1	happy
1682	Bär	Bär	3	3	1	1	happy
1685	Bär	Bär	4	2	1	1	happy
1688	Bär	Bär	3	3	1	1	happy
1690	Bär	Bär	4	2	1	1	happy
1693	Bär	Bär	1	3	1	1	happy
1694	Bär	Bär	4	4	1	1	happy
1748	Biene	Bee 1	3	3	1	1	happy
1749	Biene	Bee 1	4	5	1	1	happy
1750	Biene	Bee 1	2	3	1	1	happy
1753	Biene	Bee 1	4	3	1	1	happy
1754	Biene	Bee 1	3	3	1	1	happy
1756	Biene	Bee 1	1	3	1	1	happy
1765	Biene	Bee 1	3	4	1	1	happy
1767	Biene	Bee 1	3	4	1	1	happy
1768	Biene	Bee 1	2	3	1	1	happy
1770	Biene	Bee 1	4	4	1	1	happy
1771	Biene	Bee 1	3	3	1	1	happy
1774	Biene	Bee 1	4	3	1	1	happy
1776	Biene	Bee 1	1	3	1	1	happy
1777	Biene	Bee 1	2	3	1	1	happy
1780	Biene	Bee 1	1	4	1	1	happy
1782	Biene	Bee 1	3	3	1	1	happy
1790	Biene	Bee 1	1	1	1	1	happy
1792	Biene	Bee 1	3	3	1	1	happy
1800	Biene	Bee 1	4	4	1	1	happy
1801	Biene	Bee 1	2	2	1	1	happy
1802	Biene	Bee 1	3	4	1	1	happy
1803	Biene	Bee 1	3	3	1	1	happy
1806	Biene	Bee 1	4	4	1	1	happy
1813	Biene	Bee 1	3	3	1	1	happy
1821	Biene	Bee 1	3	4	1	1	happy
1825	Biene	Bee 1	2	4	1	1	happy
1827	Biene	Bee 1	2	4	1	1	happy
1829	Biene	Bee 1	3	4	1	1	happy
1834	Biene	Bee 1	5	4	1	1	happy
1835	Biene	Bee 1	4	2	1	1	happy
1837	Biene	Bee 1	4	2	1	1	happy
1887	Billiard	Billiards 1	3	4	1	0	tender
1889	Billiard	Billiards 1	1	3	1	0	tender
1891	Billiard	Billiards 1	3	3	1	0	tender
1894	Billiard	Billiards 1	1	3	1	0	tender
1896	Billiard	Billiards 1	4	1	1	0	tender
1898	Billiard	Billiards 1	3	3	1	0	tender
1901	Billiard	Billiards 1	2	4	1	0	tender
1908	Billiard	Billiards 1	4	4	1	0	tender
1913	Billiard	Billiards 1	2	3	1	0	tender
1918	Billiard	Billiards 1	1	2	1	0	tender
1919	Billiard	Billiards 1	1	4	1	0	tender
1920	Billiard	Billiards 1	3	4	1	0	tender
1930	Billiard	Billiards 1	2	3	1	0	tender
1931	Billiard	Billiards 1	3	3	1	0	tender
1933	Billiard	Billiards 1	1	3	1	0	tender
1938	Billiard	Billiards 1	1	1	1	0	tender
1940	Billiard	Billiards 1	3	4	1	0	tender
1945	Billiard	Billiards 1	2	4	1	0	tender
1946	Billiard	Billiards 1	3	4	1	0	tender
1948	Billiard	Billiards 1	3	3	1	0	tender
1955	Billiard	Billiards 1	3	2	1	0	tender
1959	Billiard	Billiards 1	3	3	1	0	tender
1963	Billiard	Billiards 1	3	3	1	0	tender
1968	Billiard	Billiards 1	3	3	1	0	tender
1969	Billiard	Billiards 1	4	4	1	0	tender
1970	Billiard	Billiards 1	1	3	1	0	tender
1971	Billiard	Billiards 1	2	4	1	0	tender
1976	Billiard	Billiards 1	4	3	1	0	tender
1978	Billiard	Billiards 1	3	3	1	0	tender
1983	Billiard	Billiards 1	3	3	1	0	tender
2032	Ente	Ente	3	4	1	1	happy
2037	Ente	Ente	4	4	1	1	happy
2038	Ente	Ente	3	5	1	1	happy
2039	Ente	Ente	4	5	1	1	happy
2042	Ente	Ente	3	4	1	1	happy
2046	Ente	Ente	1	3	1	1	happy
2049	Ente	Ente	4	4	1	1	happy
2051	Ente	Ente	3	3	1	1	happy
2052	Ente	Ente	3	2	1	1	happy
2058	Ente	Ente	2	5	1	1	happy
2066	Ente	Ente	4	5	1	1	happy
2078	Ente	Ente	1	5	1	1	happy
2081	Ente	Ente	4	5	1	1	happy
2090	Ente	Ente	2	4	1	1	happy
2091	Ente	Ente	5	5	1	1	happy
2093	Ente	Ente	5	5	1	1	happy
2094	Ente	Ente	1	2	1	1	happy
2099	Ente	Ente	5	5	1	1	happy
2101	Ente	Ente	4	4	1	1	happy
2102	Ente	Ente	4	5	1	1	happy
2106	Ente	Ente	3	4	1	1	happy
2107	Ente	Ente	5	4	1	1	happy
2110	Ente	Ente	4	4	1	1	happy
2111	Ente	Ente	4	4	1	1	happy
2114	Ente	Ente	3	4	1	1	happy
2122	Ente	Ente	2	4	1	1	happy
2124	Ente	Ente	5	5	1	1	happy
2126	Ente	Ente	3	4	1	1	happy
2127	Ente	Ente	4	4	1	1	happy
2176	Geburtstagskuchen	Birthday 1	5	5	1	1	happy
2180	Geburtstagskuchen	Birthday 1	2	4	1	1	happy
2185	Geburtstagskuchen	Birthday 1	3	4	1	1	happy
2186	Geburtstagskuchen	Birthday 1	4	5	1	1	happy
2189	Geburtstagskuchen	Birthday 1	2	4	1	1	happy
2194	Geburtstagskuchen	Birthday 1	3	3	1	1	happy
2195	Geburtstagskuchen	Birthday 1	4	4	1	1	happy
2197	Geburtstagskuchen	Birthday 1	3	4	1	1	happy
2200	Geburtstagskuchen	Birthday 1	4	5	1	1	happy
2204	Geburtstagskuchen	Birthday 1	4	4	1	1	happy
2207	Geburtstagskuchen	Birthday 1	3	5	1	1	happy
2209	Geburtstagskuchen	Birthday 1	4	5	1	1	happy
2211	Geburtstagskuchen	Birthday 1	1	3	1	1	happy
2213	Geburtstagskuchen	Birthday 1	4	4	1	1	happy
2216	Geburtstagskuchen	Birthday 1	2	5	1	1	happy
2220	Geburtstagskuchen	Birthday 1	4	5	1	1	happy
2225	Geburtstagskuchen	Birthday 1	3	3	1	1	happy
2227	Geburtstagskuchen	Birthday 1	4	4	1	1	happy
2232	Geburtstagskuchen	Birthday 1	3	3	1	1	happy
2234	Geburtstagskuchen	Birthday 1	4	5	1	1	happy
2235	Geburtstagskuchen	Birthday 1	5	5	1	1	happy
2239	Geburtstagskuchen	Birthday 1	4	5	1	1	happy
2242	Geburtstagskuchen	Birthday 1	4	5	1	1	happy
2249	Geburtstagskuchen	Birthday 1	4	5	1	1	happy
2250	Geburtstagskuchen	Birthday 1	4	2	1	1	happy
2251	Geburtstagskuchen	Birthday 1	3	4	1	1	happy
2254	Geburtstagskuchen	Birthday 1	4	5	1	1	happy
2256	Geburtstagskuchen	Birthday 1	5	4	1	1	happy
2257	Geburtstagskuchen	Birthday 1	4	3	1	1	happy
2258	Geburtstagskuchen	Birthday 1	4	4	1	1	happy
2261	Geburtstagskuchen	Birthday 1	5	5	1	1	happy
2269	Geburtstagskuchen	Birthday 1	2	2	1	1	happy
2273	Geburtstagskuchen	Birthday 1	1	2	1	1	happy
2274	Geburtstagskuchen	Birthday 1	4	5	1	1	happy
2324	Blutiges Messer	Bloody knife 1	4	1	0	1	fear
2326	Blutiges Messer	Bloody knife 1	2	2	0	1	fear
2327	Blutiges Messer	Bloody knife 1	4	4	0	1	fear
2329	Blutiges Messer	Bloody knife 1	2	1	0	1	fear
2332	Blutiges Messer	Bloody knife 1	3	4	0	1	fear
2344	Blutiges Messer	Bloody knife 1	1	1	0	1	fear
2346	Blutiges Messer	Bloody knife 1	5	1	0	1	fear
2349	Blutiges Messer	Bloody knife 1	4	2	0	1	fear
2352	Blutiges Messer	Bloody knife 1	4	2	0	1	fear
2356	Blutiges Messer	Bloody knife 1	3	2	0	1	fear
2361	Blutiges Messer	Bloody knife 1	5	1	0	1	fear
2364	Blutiges Messer	Bloody knife 1	5	1	0	1	fear
2367	Blutiges Messer	Bloody knife 1	3	2	0	1	fear
2368	Blutiges Messer	Bloody knife 1	5	1	0	1	fear
2371	Blutiges Messer	Bloody knife 1	4	1	0	1	fear
2372	Blutiges Messer	Bloody knife 1	4	2	0	1	fear
2375	Blutiges Messer	Bloody knife 1	4	1	0	1	fear
2378	Blutiges Messer	Bloody knife 1	5	1	0	1	fear
2379	Blutiges Messer	Bloody knife 1	5	1	0	1	fear
2380	Blutiges Messer	Bloody knife 1	5	1	0	1	fear
2381	Blutiges Messer	Bloody knife 1	2	2	0	1	fear
2385	Blutiges Messer	Bloody knife 1	5	1	0	1	fear
2389	Blutiges Messer	Bloody knife 1	5	1	0	1	fear
2390	Blutiges Messer	Bloody knife 1	4	1	0	1	fear
2391	Blutiges Messer	Bloody knife 1	5	1	0	1	fear
2394	Blutiges Messer	Bloody knife 1	1	1	0	1	fear
2401	Blutiges Messer	Bloody knife 1	5	4	0	1	fear
2406	Blutiges Messer	Bloody knife 1	5	2	0	1	fear
2412	Blutiges Messer	Bloody knife 1	2	2	0	1	fear
2413	Blutiges Messer	Bloody knife 1	4	1	0	1	fear
2415	Blutiges Messer	Bloody knife 1	5	1	0	1	fear
2416	Blutiges Messer	Bloody knife 1	1	1	0	1	fear
2466	Gelangweiltes Gesicht	Gelangweiltes Gesicht	1	2	0	0	sad
2467	Gelangweiltes Gesicht	Gelangweiltes Gesicht	3	2	0	0	sad
2468	Gelangweiltes Gesicht	Gelangweiltes Gesicht	4	1	0	0	sad
2470	Gelangweiltes Gesicht	Gelangweiltes Gesicht	2	2	0	0	sad
2475	Gelangweiltes Gesicht	Gelangweiltes Gesicht	3	3	0	0	sad
2477	Gelangweiltes Gesicht	Gelangweiltes Gesicht	3	4	0	0	sad
2478	Gelangweiltes Gesicht	Gelangweiltes Gesicht	3	2	0	0	sad
2480	Gelangweiltes Gesicht	Gelangweiltes Gesicht	3	1	0	0	sad
2483	Gelangweiltes Gesicht	Gelangweiltes Gesicht	3	3	0	0	sad
2488	Gelangweiltes Gesicht	Gelangweiltes Gesicht	2	2	0	0	sad
2491	Gelangweiltes Gesicht	Gelangweiltes Gesicht	3	2	0	0	sad
2495	Gelangweiltes Gesicht	Gelangweiltes Gesicht	3	2	0	0	sad
2498	Gelangweiltes Gesicht	Gelangweiltes Gesicht	2	2	0	0	sad
2501	Gelangweiltes Gesicht	Gelangweiltes Gesicht	3	3	0	0	sad
2503	Gelangweiltes Gesicht	Gelangweiltes Gesicht	2	2	0	0	sad
2505	Gelangweiltes Gesicht	Gelangweiltes Gesicht	1	1	0	0	sad
2509	Gelangweiltes Gesicht	Gelangweiltes Gesicht	1	3	0	0	sad
2511	Gelangweiltes Gesicht	Gelangweiltes Gesicht	3	2	0	0	sad
2515	Gelangweiltes Gesicht	Gelangweiltes Gesicht	1	1	0	0	sad
2517	Gelangweiltes Gesicht	Gelangweiltes Gesicht	1	2	0	0	sad
2519	Gelangweiltes Gesicht	Gelangweiltes Gesicht	2	3	0	0	sad
2522	Gelangweiltes Gesicht	Gelangweiltes Gesicht	2	2	0	0	sad
2526	Gelangweiltes Gesicht	Gelangweiltes Gesicht	1	3	0	0	sad
2530	Gelangweiltes Gesicht	Gelangweiltes Gesicht	1	3	0	0	sad
2531	Gelangweiltes Gesicht	Gelangweiltes Gesicht	3	3	0	0	sad
2536	Gelangweiltes Gesicht	Gelangweiltes Gesicht	4	2	0	0	sad
2537	Gelangweiltes Gesicht	Gelangweiltes Gesicht	3	2	0	0	sad
2541	Gelangweiltes Gesicht	Gelangweiltes Gesicht	3	3	0	0	sad
2542	Gelangweiltes Gesicht	Gelangweiltes Gesicht	3	4	0	0	sad
2543	Gelangweiltes Gesicht	Gelangweiltes Gesicht	1	1	0	0	sad
2545	Gelangweiltes Gesicht	Gelangweiltes Gesicht	4	2	0	0	sad
2548	Gelangweiltes Gesicht	Gelangweiltes Gesicht	1	1	0	0	sad
2549	Gelangweiltes Gesicht	Gelangweiltes Gesicht	2	3	0	0	sad
2550	Gelangweiltes Gesicht	Gelangweiltes Gesicht	1	3	0	0	sad
2551	Gelangweiltes Gesicht	Gelangweiltes Gesicht	2	1	0	0	sad
2553	Gelangweiltes Gesicht	Gelangweiltes Gesicht	2	3	0	0	sad
2558	Gelangweiltes Gesicht	Gelangweiltes Gesicht	3	2	0	0	sad
2559	Gelangweiltes Gesicht	Gelangweiltes Gesicht	3	2	0	0	sad
2560	Gelangweiltes Gesicht	Gelangweiltes Gesicht	2	2	0	0	sad
2561	Gelangweiltes Gesicht	Gelangweiltes Gesicht	2	2	0	0	sad
2612	Flasche	Flasche	3	3	1	0	tender
2613	Flasche	Flasche	1	3	1	0	tender
2616	Flasche	Flasche	3	3	1	0	tender
2617	Flasche	Flasche	4	4	1	0	tender
2624	Flasche	Flasche	2	1	1	0	tender
2628	Flasche	Flasche	1	3	1	0	tender
2630	Flasche	Flasche	3	3	1	0	tender
2634	Flasche	Flasche	3	3	1	0	tender
2637	Flasche	Flasche	1	3	1	0	tender
2645	Flasche	Flasche	1	3	1	0	tender
2647	Flasche	Flasche	1	3	1	0	tender
2649	Flasche	Flasche	1	3	1	0	tender
2650	Flasche	Flasche	1	3	1	0	tender
2651	Flasche	Flasche	3	3	1	0	tender
2652	Flasche	Flasche	2	3	1	0	tender
2653	Flasche	Flasche	3	3	1	0	tender
2654	Flasche	Flasche	3	3	1	0	tender
2656	Flasche	Flasche	3	3	1	0	tender
2659	Flasche	Flasche	2	3	1	0	tender
2660	Flasche	Flasche	3	3	1	0	tender
2666	Flasche	Flasche	3	3	1	0	tender
2667	Flasche	Flasche	2	3	1	0	tender
2668	Flasche	Flasche	4	3	1	0	tender
2669	Flasche	Flasche	1	3	1	0	tender
2671	Flasche	Flasche	2	3	1	0	tender
2673	Flasche	Flasche	3	3	1	0	tender
2676	Flasche	Flasche	3	3	1	0	tender
2681	Flasche	Flasche	3	3	1	0	tender
2683	Flasche	Flasche	1	3	1	0	tender
2686	Flasche	Flasche	1	3	1	0	tender
2687	Flasche	Flasche	3	4	1	0	tender
2690	Flasche	Flasche	3	3	1	0	tender
2691	Flasche	Flasche	5	5	1	0	tender
2693	Flasche	Flasche	3	3	1	0	tender
2698	Flasche	Flasche	1	3	1	0	tender
2699	Flasche	Flasche	3	3	1	0	tender
2701	Flasche	Flasche	2	3	1	0	tender
2706	Flasche	Flasche	3	3	1	0	tender
2709	Flasche	Flasche	2	2	1	0	tender
2756	Boxen	Boxen	1	1	0	1	fear
2758	Boxen	Boxen	4	2	0	1	fear
2764	Boxen	Boxen	2	2	0	1	fear
2767	Boxen	Boxen	3	4	0	1	fear
2768	Boxen	Boxen	3	2	0	1	fear
2769	Boxen	Boxen	4	2	0	1	fear
2770	Boxen	Boxen	3	3	0	1	fear
2774	Boxen	Boxen	3	3	0	1	fear
2780	Boxen	Boxen	2	2	0	1	fear
2783	Boxen	Boxen	4	2	0	1	fear
2790	Boxen	Boxen	3	2	0	1	fear
2795	Boxen	Boxen	1	3	0	1	fear
2796	Boxen	Boxen	4	2	0	1	fear
2798	Boxen	Boxen	3	3	0	1	fear
2800	Boxen	Boxen	4	2	0	1	fear
2801	Boxen	Boxen	3	3	0	1	fear
2804	Boxen	Boxen	3	3	0	1	fear
2805	Boxen	Boxen	1	1	0	1	fear
2809	Boxen	Boxen	3	3	0	1	fear
2811	Boxen	Boxen	1	2	0	1	fear
2819	Boxen	Boxen	5	3	0	1	fear
2824	Boxen	Boxen	3	3	0	1	fear
2831	Boxen	Boxen	3	1	0	1	fear
2832	Boxen	Boxen	2	4	0	1	fear
2844	Boxen	Boxen	3	3	0	1	fear
2849	Boxen	Boxen	5	1	0	1	fear
2850	Boxen	Boxen	5	1	0	1	fear
2903	Ziegelsteine	Ziegelsteine	1	3	1	0	tender
2905	Ziegelsteine	Ziegelsteine	2	2	1	0	tender
2907	Ziegelsteine	Ziegelsteine	4	4	1	0	tender
2909	Ziegelsteine	Ziegelsteine	3	3	1	0	tender
2913	Ziegelsteine	Ziegelsteine	3	3	1	0	tender
2915	Ziegelsteine	Ziegelsteine	2	2	1	0	tender
2922	Ziegelsteine	Ziegelsteine	3	2	1	0	tender
2932	Ziegelsteine	Ziegelsteine	3	3	1	0	tender
2933	Ziegelsteine	Ziegelsteine	1	3	1	0	tender
2936	Ziegelsteine	Ziegelsteine	2	4	1	0	tender
2937	Ziegelsteine	Ziegelsteine	2	3	1	0	tender
2943	Ziegelsteine	Ziegelsteine	3	3	1	0	tender
2949	Ziegelsteine	Ziegelsteine	2	2	1	0	tender
2951	Ziegelsteine	Ziegelsteine	3	3	1	0	tender
2952	Ziegelsteine	Ziegelsteine	3	3	1	0	tender
2954	Ziegelsteine	Ziegelsteine	3	3	1	0	tender
2955	Ziegelsteine	Ziegelsteine	1	2	1	0	tender
2957	Ziegelsteine	Ziegelsteine	3	3	1	0	tender
2966	Ziegelsteine	Ziegelsteine	3	4	1	0	tender
2967	Ziegelsteine	Ziegelsteine	3	3	1	0	tender
2969	Ziegelsteine	Ziegelsteine	3	3	1	0	tender
2970	Ziegelsteine	Ziegelsteine	1	4	1	0	tender
2972	Ziegelsteine	Ziegelsteine	3	3	1	0	tender
2973	Ziegelsteine	Ziegelsteine	3	3	1	0	tender
2974	Ziegelsteine	Ziegelsteine	2	2	1	0	tender
2975	Ziegelsteine	Ziegelsteine	4	2	1	0	tender
2976	Ziegelsteine	Ziegelsteine	3	3	1	0	tender
2982	Ziegelsteine	Ziegelsteine	3	2	1	0	tender
2983	Ziegelsteine	Ziegelsteine	3	3	1	0	tender
2984	Ziegelsteine	Ziegelsteine	1	3	1	0	tender
2985	Ziegelsteine	Ziegelsteine	1	3	1	0	tender
2987	Ziegelsteine	Ziegelsteine	2	3	1	0	tender
2988	Ziegelsteine	Ziegelsteine	1	3	1	0	tender
2989	Ziegelsteine	Ziegelsteine	3	3	1	0	tender
2991	Ziegelsteine	Ziegelsteine	3	5	1	0	tender
2992	Ziegelsteine	Ziegelsteine	3	3	1	0	tender
2993	Ziegelsteine	Ziegelsteine	1	3	1	0	tender
2995	Ziegelsteine	Ziegelsteine	3	3	1	0	tender
2998	Ziegelsteine	Ziegelsteine	3	3	1	0	tender
2999	Ziegelsteine	Ziegelsteine	3	4	1	0	tender
3046	Brücke	Brücke	5	5	1	1	happy
3048	Brücke	Brücke	4	4	1	1	happy
3056	Brücke	Brücke	1	2	1	1	happy
3059	Brücke	Brücke	2	4	1	1	happy
3065	Brücke	Brücke	4	4	1	1	happy
3067	Brücke	Brücke	2	2	1	1	happy
3068	Brücke	Brücke	4	4	1	1	happy
3069	Brücke	Brücke	4	4	1	1	happy
3071	Brücke	Brücke	1	3	1	1	happy
3072	Brücke	Brücke	2	4	1	1	happy
3076	Brücke	Brücke	5	5	1	1	happy
3077	Brücke	Brücke	3	3	1	1	happy
3081	Brücke	Brücke	3	4	1	1	happy
3082	Brücke	Brücke	2	4	1	1	happy
3083	Brücke	Brücke	3	4	1	1	happy
3088	Brücke	Brücke	3	3	1	1	happy
3089	Brücke	Brücke	3	3	1	1	happy
3092	Brücke	Brücke	2	3	1	1	happy
3099	Brücke	Brücke	4	4	1	1	happy
3100	Brücke	Brücke	3	4	1	1	happy
3102	Brücke	Brücke	4	4	1	1	happy
3104	Brücke	Brücke	4	5	1	1	happy
3105	Brücke	Brücke	1	5	1	1	happy
3109	Brücke	Brücke	2	5	1	1	happy
3110	Brücke	Brücke	4	5	1	1	happy
3111	Brücke	Brücke	5	5	1	1	happy
3114	Brücke	Brücke	4	5	1	1	happy
3116	Brücke	Brücke	4	4	1	1	happy
3117	Brücke	Brücke	1	4	1	1	happy
3120	Brücke	Brücke	2	3	1	1	happy
3122	Brücke	Brücke	5	4	1	1	happy
3123	Brücke	Brücke	3	4	1	1	happy
3124	Brücke	Brücke	2	5	1	1	happy
3129	Brücke	Brücke	2	4	1	1	happy
3132	Brücke	Brücke	3	5	1	1	happy
3140	Brücke	Brücke	1	5	1	1	happy
3141	Brücke	Brücke	5	5	1	1	happy
3191	Pappkarton	Pappkarton	1	3	1	0	tender
3196	Pappkarton	Pappkarton	3	3	1	0	tender
3197	Pappkarton	Pappkarton	4	4	1	0	tender
3199	Pappkarton	Pappkarton	3	3	1	0	tender
3201	Pappkarton	Pappkarton	1	3	1	0	tender
3210	Pappkarton	Pappkarton	3	3	1	0	tender
3214	Pappkarton	Pappkarton	3	3	1	0	tender
3216	Pappkarton	Pappkarton	1	3	1	0	tender
3217	Pappkarton	Pappkarton	1	3	1	0	tender
3219	Pappkarton	Pappkarton	2	3	1	0	tender
3220	Pappkarton	Pappkarton	3	3	1	0	tender
3221	Pappkarton	Pappkarton	3	3	1	0	tender
3229	Pappkarton	Pappkarton	1	3	1	0	tender
3234	Pappkarton	Pappkarton	2	3	1	0	tender
3235	Pappkarton	Pappkarton	2	4	1	0	tender
3240	Pappkarton	Pappkarton	4	4	1	0	tender
3244	Pappkarton	Pappkarton	3	3	1	0	tender
3246	Pappkarton	Pappkarton	3	3	1	0	tender
3247	Pappkarton	Pappkarton	3	3	1	0	tender
3251	Pappkarton	Pappkarton	1	3	1	0	tender
3252	Pappkarton	Pappkarton	3	3	1	0	tender
3253	Pappkarton	Pappkarton	3	3	1	0	tender
3256	Pappkarton	Pappkarton	3	3	1	0	tender
3258	Pappkarton	Pappkarton	3	3	1	0	tender
3259	Pappkarton	Pappkarton	3	3	1	0	tender
3262	Pappkarton	Pappkarton	3	3	1	0	tender
3266	Pappkarton	Pappkarton	3	3	1	0	tender
3268	Pappkarton	Pappkarton	3	3	1	0	tender
3269	Pappkarton	Pappkarton	1	3	1	0	tender
3270	Pappkarton	Pappkarton	3	3	1	0	tender
3274	Pappkarton	Pappkarton	3	3	1	0	tender
3275	Pappkarton	Pappkarton	1	3	1	0	tender
3277	Pappkarton	Pappkarton	1	3	1	0	tender
3280	Pappkarton	Pappkarton	1	3	1	0	tender
3284	Pappkarton	Pappkarton	3	3	1	0	tender
3285	Pappkarton	Pappkarton	3	3	1	0	tender
3289	Pappkarton	Pappkarton	3	2	1	0	tender
3342	Auto	Car 1	4	4	1	1	happy
3348	Auto	Car 1	3	2	1	1	happy
3350	Auto	Car 1	3	3	1	1	happy
3354	Auto	Car 1	3	3	1	1	happy
3355	Auto	Car 1	3	3	1	1	happy
3356	Auto	Car 1	4	3	1	1	happy
3357	Auto	Car 1	3	3	1	1	happy
3359	Auto	Car 1	2	3	1	1	happy
3361	Auto	Car 1	3	2	1	1	happy
3365	Auto	Car 1	5	4	1	1	happy
3377	Auto	Car 1	4	4	1	1	happy
3380	Auto	Car 1	5	5	1	1	happy
3381	Auto	Car 1	4	4	1	1	happy
3385	Auto	Car 1	1	1	1	1	happy
3397	Auto	Car 1	3	4	1	1	happy
3400	Auto	Car 1	4	5	1	1	happy
3402	Auto	Car 1	3	3	1	1	happy
3405	Auto	Car 1	3	4	1	1	happy
3407	Auto	Car 1	4	4	1	1	happy
3409	Auto	Car 1	5	4	1	1	happy
3414	Auto	Car 1	3	3	1	1	happy
3417	Auto	Car 1	4	3	1	1	happy
3419	Auto	Car 1	2	3	1	1	happy
3421	Auto	Car 1	5	5	1	1	happy
3425	Auto	Car 1	3	3	1	1	happy
3428	Auto	Car 1	3	3	1	1	happy
3486	Autounfall	Autounfall	2	2	0	1	fear
3487	Autounfall	Autounfall	4	4	0	1	fear
3492	Autounfall	Autounfall	3	4	0	1	fear
3494	Autounfall	Autounfall	3	2	0	1	fear
3497	Autounfall	Autounfall	3	1	0	1	fear
3504	Autounfall	Autounfall	4	2	0	1	fear
3510	Autounfall	Autounfall	5	1	0	1	fear
3512	Autounfall	Autounfall	4	2	0	1	fear
3513	Autounfall	Autounfall	3	2	0	1	fear
3515	Autounfall	Autounfall	4	1	0	1	fear
3517	Autounfall	Autounfall	3	2	0	1	fear
3518	Autounfall	Autounfall	4	1	0	1	fear
3519	Autounfall	Autounfall	1	1	0	1	fear
3520	Autounfall	Autounfall	1	3	0	1	fear
3522	Autounfall	Autounfall	4	2	0	1	fear
3526	Autounfall	Autounfall	1	1	0	1	fear
3527	Autounfall	Autounfall	2	3	0	1	fear
3529	Autounfall	Autounfall	3	2	0	1	fear
3530	Autounfall	Autounfall	1	1	0	1	fear
3537	Autounfall	Autounfall	4	2	0	1	fear
3538	Autounfall	Autounfall	2	2	0	1	fear
3539	Autounfall	Autounfall	4	1	0	1	fear
3540	Autounfall	Autounfall	4	1	0	1	fear
3541	Autounfall	Autounfall	1	2	0	1	fear
3542	Autounfall	Autounfall	3	3	0	1	fear
3550	Autounfall	Autounfall	3	3	0	1	fear
3558	Autounfall	Autounfall	3	1	0	1	fear
3559	Autounfall	Autounfall	4	1	0	1	fear
3563	Autounfall	Autounfall	1	1	0	1	fear
3567	Autounfall	Autounfall	4	2	0	1	fear
3571	Autounfall	Autounfall	5	4	0	1	fear
3573	Autounfall	Autounfall	4	1	0	1	fear
3575	Autounfall	Autounfall	5	1	0	1	fear
3627	Cheerleader	Cheerleader 1	4	4	1	1	happy
3629	Cheerleader	Cheerleader 1	2	4	1	1	happy
3630	Cheerleader	Cheerleader 1	2	2	1	1	happy
3633	Cheerleader	Cheerleader 1	4	3	1	1	happy
3634	Cheerleader	Cheerleader 1	1	3	1	1	happy
3635	Cheerleader	Cheerleader 1	4	4	1	1	happy
3636	Cheerleader	Cheerleader 1	5	1	1	1	happy
3637	Cheerleader	Cheerleader 1	4	4	1	1	happy
3642	Cheerleader	Cheerleader 1	3	3	1	1	happy
3644	Cheerleader	Cheerleader 1	3	3	1	1	happy
3645	Cheerleader	Cheerleader 1	3	5	1	1	happy
3646	Cheerleader	Cheerleader 1	4	4	1	1	happy
3647	Cheerleader	Cheerleader 1	3	2	1	1	happy
3654	Cheerleader	Cheerleader 1	4	5	1	1	happy
3655	Cheerleader	Cheerleader 1	4	4	1	1	happy
3659	Cheerleader	Cheerleader 1	4	5	1	1	happy
3667	Cheerleader	Cheerleader 1	5	5	1	1	happy
3676	Cheerleader	Cheerleader 1	3	3	1	1	happy
3680	Cheerleader	Cheerleader 1	3	4	1	1	happy
3683	Cheerleader	Cheerleader 1	4	5	1	1	happy
3684	Cheerleader	Cheerleader 1	5	4	1	1	happy
3691	Cheerleader	Cheerleader 1	4	4	1	1	happy
3698	Cheerleader	Cheerleader 1	4	5	1	1	happy
3700	Cheerleader	Cheerleader 1	2	3	1	1	happy
3702	Cheerleader	Cheerleader 1	4	4	1	1	happy
3705	Cheerleader	Cheerleader 1	4	4	1	1	happy
3707	Cheerleader	Cheerleader 1	4	3	1	1	happy
3710	Cheerleader	Cheerleader 1	2	4	1	1	happy
3723	Cheerleader	Cheerleader 1	3	3	1	1	happy
3724	Cheerleader	Cheerleader 1	4	4	1	1	happy
3772	Kinderarbeit	Child labor 2	3	2	0	1	fear
3773	Kinderarbeit	Child labor 2	2	1	0	1	fear
3779	Kinderarbeit	Child labor 2	3	1	0	1	fear
3782	Kinderarbeit	Child labor 2	3	4	0	1	fear
3788	Kinderarbeit	Child labor 2	3	1	0	1	fear
3793	Kinderarbeit	Child labor 2	1	2	0	1	fear
3797	Kinderarbeit	Child labor 2	1	3	0	1	fear
3799	Kinderarbeit	Child labor 2	3	2	0	1	fear
3800	Kinderarbeit	Child labor 2	3	2	0	1	fear
3803	Kinderarbeit	Child labor 2	3	1	0	1	fear
3805	Kinderarbeit	Child labor 2	3	1	0	1	fear
3812	Kinderarbeit	Child labor 2	4	2	0	1	fear
3817	Kinderarbeit	Child labor 2	3	3	0	1	fear
3820	Kinderarbeit	Child labor 2	2	2	0	1	fear
3830	Kinderarbeit	Child labor 2	4	3	0	1	fear
3831	Kinderarbeit	Child labor 2	2	1	0	1	fear
3833	Kinderarbeit	Child labor 2	3	3	0	1	fear
3842	Kinderarbeit	Child labor 2	4	1	0	1	fear
3852	Kinderarbeit	Child labor 2	4	3	0	1	fear
3854	Kinderarbeit	Child labor 2	3	4	0	1	fear
3855	Kinderarbeit	Child labor 2	4	2	0	1	fear
3856	Kinderarbeit	Child labor 2	5	1	0	1	fear
3858	Kinderarbeit	Child labor 2	3	1	0	1	fear
3862	Kinderarbeit	Child labor 2	4	2	0	1	fear
3865	Kinderarbeit	Child labor 2	3	2	0	1	fear
3866	Kinderarbeit	Child labor 2	1	1	0	1	fear
3867	Kinderarbeit	Child labor 2	3	2	0	1	fear
3916	Eichhörnchen	Eichhörnchen	4	5	1	1	happy
3918	Eichhörnchen	Eichhörnchen	2	4	1	1	happy
3919	Eichhörnchen	Eichhörnchen	3	4	1	1	happy
3922	Eichhörnchen	Eichhörnchen	4	4	1	1	happy
3926	Eichhörnchen	Eichhörnchen	2	5	1	1	happy
3928	Eichhörnchen	Eichhörnchen	3	4	1	1	happy
3929	Eichhörnchen	Eichhörnchen	4	4	1	1	happy
3931	Eichhörnchen	Eichhörnchen	1	3	1	1	happy
3933	Eichhörnchen	Eichhörnchen	3	5	1	1	happy
3938	Eichhörnchen	Eichhörnchen	5	4	1	1	happy
3939	Eichhörnchen	Eichhörnchen	4	3	1	1	happy
3940	Eichhörnchen	Eichhörnchen	3	4	1	1	happy
3942	Eichhörnchen	Eichhörnchen	2	5	1	1	happy
3946	Eichhörnchen	Eichhörnchen	5	5	1	1	happy
3948	Eichhörnchen	Eichhörnchen	1	3	1	1	happy
3949	Eichhörnchen	Eichhörnchen	2	4	1	1	happy
3952	Eichhörnchen	Eichhörnchen	3	4	1	1	happy
3955	Eichhörnchen	Eichhörnchen	1	3	1	1	happy
3959	Eichhörnchen	Eichhörnchen	4	4	1	1	happy
3961	Eichhörnchen	Eichhörnchen	3	3	1	1	happy
3966	Eichhörnchen	Eichhörnchen	3	4	1	1	happy
3968	Eichhörnchen	Eichhörnchen	1	3	1	1	happy
3970	Eichhörnchen	Eichhörnchen	4	5	1	1	happy
3977	Eichhörnchen	Eichhörnchen	3	4	1	1	happy
3979	Eichhörnchen	Eichhörnchen	1	4	1	1	happy
3983	Eichhörnchen	Eichhörnchen	1	5	1	1	happy
3987	Eichhörnchen	Eichhörnchen	5	4	1	1	happy
3990	Eichhörnchen	Eichhörnchen	3	2	1	1	happy
3991	Eichhörnchen	Eichhörnchen	3	4	1	1	happy
3992	Eichhörnchen	Eichhörnchen	2	4	1	1	happy
3993	Eichhörnchen	Eichhörnchen	3	4	1	1	happy
3994	Eichhörnchen	Eichhörnchen	2	5	1	1	happy
3999	Eichhörnchen	Eichhörnchen	3	4	1	1	happy
4003	Eichhörnchen	Eichhörnchen	2	5	1	1	happy
4005	Eichhörnchen	Eichhörnchen	2	4	1	1	happy
4013	Eichhörnchen	Eichhörnchen	3	3	1	1	happy
4064	Kakerlake	Cockroach 1	3	2	0	1	fear
4068	Kakerlake	Cockroach 1	2	1	0	1	fear
4071	Kakerlake	Cockroach 1	4	1	0	1	fear
4077	Kakerlake	Cockroach 1	3	2	0	1	fear
4079	Kakerlake	Cockroach 1	3	3	0	1	fear
4085	Kakerlake	Cockroach 1	3	2	0	1	fear
4086	Kakerlake	Cockroach 1	3	2	0	1	fear
4090	Kakerlake	Cockroach 1	4	2	0	1	fear
4091	Kakerlake	Cockroach 1	3	1	0	1	fear
4096	Kakerlake	Cockroach 1	3	1	0	1	fear
4106	Kakerlake	Cockroach 1	2	2	0	1	fear
4114	Kakerlake	Cockroach 1	4	2	0	1	fear
4116	Kakerlake	Cockroach 1	5	1	0	1	fear
4117	Kakerlake	Cockroach 1	3	3	0	1	fear
4121	Kakerlake	Cockroach 1	1	1	0	1	fear
4130	Kakerlake	Cockroach 1	5	1	0	1	fear
4131	Kakerlake	Cockroach 1	4	2	0	1	fear
4133	Kakerlake	Cockroach 1	3	2	0	1	fear
4136	Kakerlake	Cockroach 1	3	3	0	1	fear
4142	Kakerlake	Cockroach 1	3	4	0	1	fear
4143	Kakerlake	Cockroach 1	1	1	0	1	fear
4146	Kakerlake	Cockroach 1	5	1	0	1	fear
4150	Kakerlake	Cockroach 1	4	1	0	1	fear
4151	Kakerlake	Cockroach 1	5	3	0	1	fear
4156	Kakerlake	Cockroach 1	1	1	0	1	fear
4206	Kaffee	Coffee 1	5	5	1	1	happy
4219	Kaffee	Coffee 1	4	4	1	1	happy
4222	Kaffee	Coffee 1	3	4	1	1	happy
4224	Kaffee	Coffee 1	3	3	1	1	happy
4225	Kaffee	Coffee 1	5	5	1	1	happy
4229	Kaffee	Coffee 1	3	3	1	1	happy
4233	Kaffee	Coffee 1	3	5	1	1	happy
4234	Kaffee	Coffee 1	3	4	1	1	happy
4235	Kaffee	Coffee 1	4	4	1	1	happy
4236	Kaffee	Coffee 1	5	5	1	1	happy
4237	Kaffee	Coffee 1	3	4	1	1	happy
4239	Kaffee	Coffee 1	2	2	1	1	happy
4241	Kaffee	Coffee 1	1	3	1	1	happy
4246	Kaffee	Coffee 1	1	5	1	1	happy
4247	Kaffee	Coffee 1	4	4	1	1	happy
4250	Kaffee	Coffee 1	3	4	1	1	happy
4252	Kaffee	Coffee 1	3	2	1	1	happy
4253	Kaffee	Coffee 1	4	5	1	1	happy
4254	Kaffee	Coffee 1	2	4	1	1	happy
4255	Kaffee	Coffee 1	5	5	1	1	happy
4257	Kaffee	Coffee 1	1	4	1	1	happy
4258	Kaffee	Coffee 1	5	5	1	1	happy
4259	Kaffee	Coffee 1	4	5	1	1	happy
4260	Kaffee	Coffee 1	4	5	1	1	happy
4263	Kaffee	Coffee 1	4	4	1	1	happy
4265	Kaffee	Coffee 1	4	5	1	1	happy
4266	Kaffee	Coffee 1	4	4	1	1	happy
4268	Kaffee	Coffee 1	3	5	1	1	happy
4269	Kaffee	Coffee 1	4	3	1	1	happy
4271	Kaffee	Coffee 1	4	5	1	1	happy
4273	Kaffee	Coffee 1	4	5	1	1	happy
4276	Kaffee	Coffee 1	5	4	1	1	happy
4282	Kaffee	Coffee 1	4	4	1	1	happy
4283	Kaffee	Coffee 1	3	4	1	1	happy
4287	Kaffee	Coffee 1	4	3	1	1	happy
4292	Kaffee	Coffee 1	3	5	1	1	happy
4295	Kaffee	Coffee 1	2	4	1	1	happy
4297	Kaffee	Coffee 1	3	3	1	1	happy
4303	Kaffee	Coffee 1	3	4	1	1	happy
4304	Kaffee	Coffee 1	4	4	1	1	happy
4353	Skifahren	Skifahren	4	2	1	1	happy
4356	Skifahren	Skifahren	4	4	1	1	happy
4357	Skifahren	Skifahren	4	4	1	1	happy
4362	Skifahren	Skifahren	4	4	1	1	happy
4363	Skifahren	Skifahren	3	3	1	1	happy
4373	Skifahren	Skifahren	4	4	1	1	happy
4378	Skifahren	Skifahren	3	3	1	1	happy
4380	Skifahren	Skifahren	4	4	1	1	happy
4386	Skifahren	Skifahren	2	3	1	1	happy
4388	Skifahren	Skifahren	3	3	1	1	happy
4389	Skifahren	Skifahren	2	3	1	1	happy
4391	Skifahren	Skifahren	4	2	1	1	happy
4395	Skifahren	Skifahren	4	3	1	1	happy
4396	Skifahren	Skifahren	3	3	1	1	happy
4401	Skifahren	Skifahren	3	3	1	1	happy
4403	Skifahren	Skifahren	3	3	1	1	happy
4404	Skifahren	Skifahren	3	3	1	1	happy
4405	Skifahren	Skifahren	3	3	1	1	happy
4406	Skifahren	Skifahren	3	3	1	1	happy
4407	Skifahren	Skifahren	4	3	1	1	happy
4408	Skifahren	Skifahren	2	3	1	1	happy
4415	Skifahren	Skifahren	5	4	1	1	happy
4416	Skifahren	Skifahren	4	4	1	1	happy
4421	Skifahren	Skifahren	4	4	1	1	happy
4423	Skifahren	Skifahren	4	4	1	1	happy
4424	Skifahren	Skifahren	3	3	1	1	happy
4426	Skifahren	Skifahren	3	3	1	1	happy
4427	Skifahren	Skifahren	4	4	1	1	happy
4428	Skifahren	Skifahren	3	3	1	1	happy
4432	Skifahren	Skifahren	4	2	1	1	happy
4433	Skifahren	Skifahren	5	4	1	1	happy
4434	Skifahren	Skifahren	5	5	1	1	happy
4437	Skifahren	Skifahren	5	4	1	1	happy
4441	Skifahren	Skifahren	2	4	1	1	happy
4443	Skifahren	Skifahren	3	3	1	1	happy
4446	Skifahren	Skifahren	1	2	1	1	happy
4449	Skifahren	Skifahren	4	5	1	1	happy
4505	Ehepaar	Ehepaar	3	4	1	1	happy
4509	Ehepaar	Ehepaar	2	4	1	1	happy
4512	Ehepaar	Ehepaar	3	4	1	1	happy
4513	Ehepaar	Ehepaar	3	3	1	1	happy
4515	Ehepaar	Ehepaar	4	5	1	1	happy
4517	Ehepaar	Ehepaar	3	3	1	1	happy
4519	Ehepaar	Ehepaar	3	3	1	1	happy
4524	Ehepaar	Ehepaar	4	4	1	1	happy
4526	Ehepaar	Ehepaar	5	5	1	1	happy
4540	Ehepaar	Ehepaar	5	4	1	1	happy
4541	Ehepaar	Ehepaar	4	4	1	1	happy
4545	Ehepaar	Ehepaar	5	5	1	1	happy
4546	Ehepaar	Ehepaar	3	4	1	1	happy
4549	Ehepaar	Ehepaar	3	4	1	1	happy
4550	Ehepaar	Ehepaar	3	4	1	1	happy
4551	Ehepaar	Ehepaar	1	5	1	1	happy
4553	Ehepaar	Ehepaar	5	4	1	1	happy
4569	Ehepaar	Ehepaar	5	5	1	1	happy
4570	Ehepaar	Ehepaar	3	3	1	1	happy
4572	Ehepaar	Ehepaar	3	4	1	1	happy
4573	Ehepaar	Ehepaar	4	5	1	1	happy
4574	Ehepaar	Ehepaar	3	4	1	1	happy
4586	Ehepaar	Ehepaar	4	3	1	1	happy
4587	Ehepaar	Ehepaar	3	3	1	1	happy
4589	Ehepaar	Ehepaar	5	5	1	1	happy
4644	Tassen	Cups 3	1	3	1	0	tender
4645	Tassen	Cups 3	2	5	1	0	tender
4654	Tassen	Cups 3	2	3	1	0	tender
4660	Tassen	Cups 3	4	3	1	0	tender
4662	Tassen	Cups 3	2	3	1	0	tender
4663	Tassen	Cups 3	3	3	1	0	tender
4664	Tassen	Cups 3	2	3	1	0	tender
4665	Tassen	Cups 3	3	3	1	0	tender
4666	Tassen	Cups 3	2	3	1	0	tender
4667	Tassen	Cups 3	1	3	1	0	tender
4668	Tassen	Cups 3	1	3	1	0	tender
4669	Tassen	Cups 3	3	4	1	0	tender
4672	Tassen	Cups 3	3	3	1	0	tender
4673	Tassen	Cups 3	1	2	1	0	tender
4675	Tassen	Cups 3	3	4	1	0	tender
4682	Tassen	Cups 3	3	3	1	0	tender
4685	Tassen	Cups 3	3	4	1	0	tender
4687	Tassen	Cups 3	3	3	1	0	tender
4688	Tassen	Cups 3	1	3	1	0	tender
4693	Tassen	Cups 3	1	3	1	0	tender
4696	Tassen	Cups 3	2	4	1	0	tender
4697	Tassen	Cups 3	3	3	1	0	tender
4698	Tassen	Cups 3	2	4	1	0	tender
4702	Tassen	Cups 3	3	4	1	0	tender
4704	Tassen	Cups 3	2	3	1	0	tender
4705	Tassen	Cups 3	1	3	1	0	tender
4706	Tassen	Cups 3	3	3	1	0	tender
4707	Tassen	Cups 3	3	3	1	0	tender
4708	Tassen	Cups 3	2	4	1	0	tender
4713	Tassen	Cups 3	3	3	1	0	tender
4714	Tassen	Cups 3	3	3	1	0	tender
4715	Tassen	Cups 3	3	3	1	0	tender
4718	Tassen	Cups 3	2	3	1	0	tender
4719	Tassen	Cups 3	2	4	1	0	tender
4725	Tassen	Cups 3	1	4	1	0	tender
4726	Tassen	Cups 3	4	5	1	0	tender
4730	Tassen	Cups 3	1	3	1	0	tender
4732	Tassen	Cups 3	3	3	1	0	tender
4733	Tassen	Cups 3	3	3	1	0	tender
4734	Tassen	Cups 3	5	5	1	0	tender
4786	Zerstörtes Haus	Zerstörtes Haus	1	1	0	1	fear
4787	Zerstörtes Haus	Zerstörtes Haus	3	2	0	1	fear
4788	Zerstörtes Haus	Zerstörtes Haus	1	1	0	1	fear
4793	Zerstörtes Haus	Zerstörtes Haus	4	1	0	1	fear
4798	Zerstörtes Haus	Zerstörtes Haus	4	2	0	1	fear
4805	Zerstörtes Haus	Zerstörtes Haus	5	1	0	1	fear
4806	Zerstörtes Haus	Zerstörtes Haus	1	1	0	1	fear
4808	Zerstörtes Haus	Zerstörtes Haus	2	2	0	1	fear
4809	Zerstörtes Haus	Zerstörtes Haus	4	2	0	1	fear
4814	Zerstörtes Haus	Zerstörtes Haus	2	1	0	1	fear
4817	Zerstörtes Haus	Zerstörtes Haus	4	2	0	1	fear
4818	Zerstörtes Haus	Zerstörtes Haus	4	1	0	1	fear
4820	Zerstörtes Haus	Zerstörtes Haus	1	1	0	1	fear
4823	Zerstörtes Haus	Zerstörtes Haus	2	2	0	1	fear
4827	Zerstörtes Haus	Zerstörtes Haus	5	1	0	1	fear
4828	Zerstörtes Haus	Zerstörtes Haus	3	3	0	1	fear
4829	Zerstörtes Haus	Zerstörtes Haus	5	1	0	1	fear
4836	Zerstörtes Haus	Zerstörtes Haus	3	3	0	1	fear
4841	Zerstörtes Haus	Zerstörtes Haus	5	1	0	1	fear
4845	Zerstörtes Haus	Zerstörtes Haus	4	1	0	1	fear
4848	Zerstörtes Haus	Zerstörtes Haus	5	1	0	1	fear
4849	Zerstörtes Haus	Zerstörtes Haus	3	1	0	1	fear
4850	Zerstörtes Haus	Zerstörtes Haus	5	1	0	1	fear
4855	Zerstörtes Haus	Zerstörtes Haus	5	1	0	1	fear
4866	Zerstörtes Haus	Zerstörtes Haus	4	3	0	1	fear
4867	Zerstörtes Haus	Zerstörtes Haus	4	4	0	1	fear
4872	Zerstörtes Haus	Zerstörtes Haus	5	1	0	1	fear
4873	Zerstörtes Haus	Zerstörtes Haus	3	1	0	1	fear
4874	Zerstörtes Haus	Zerstörtes Haus	4	1	0	1	fear
4877	Zerstörtes Haus	Zerstörtes Haus	3	2	0	1	fear
4878	Zerstörtes Haus	Zerstörtes Haus	4	1	0	1	fear
4935	Doktor	Doctor 1	3	3	1	1	happy
4936	Doktor	Doctor 1	3	3	1	1	happy
4939	Doktor	Doctor 1	2	2	1	1	happy
4940	Doktor	Doctor 1	3	3	1	1	happy
4941	Doktor	Doctor 1	1	1	1	1	happy
4942	Doktor	Doctor 1	3	4	1	1	happy
4948	Doktor	Doctor 1	2	2	1	1	happy
4950	Doktor	Doctor 1	4	3	1	1	happy
4953	Doktor	Doctor 1	3	3	1	1	happy
4957	Doktor	Doctor 1	1	3	1	1	happy
4962	Doktor	Doctor 1	3	3	1	1	happy
4965	Doktor	Doctor 1	3	3	1	1	happy
4968	Doktor	Doctor 1	2	4	1	1	happy
4971	Doktor	Doctor 1	4	2	1	1	happy
4980	Doktor	Doctor 1	1	1	1	1	happy
4981	Doktor	Doctor 1	3	3	1	1	happy
4982	Doktor	Doctor 1	3	3	1	1	happy
4984	Doktor	Doctor 1	3	4	1	1	happy
4985	Doktor	Doctor 1	3	3	1	1	happy
4986	Doktor	Doctor 1	3	3	1	1	happy
4988	Doktor	Doctor 1	4	1	1	1	happy
4990	Doktor	Doctor 1	3	3	1	1	happy
4992	Doktor	Doctor 1	3	3	1	1	happy
4994	Doktor	Doctor 1	1	2	1	1	happy
4995	Doktor	Doctor 1	2	3	1	1	happy
5005	Doktor	Doctor 1	3	3	1	1	happy
5006	Doktor	Doctor 1	3	3	1	1	happy
5009	Doktor	Doctor 1	3	2	1	1	happy
5017	Doktor	Doctor 1	3	3	1	1	happy
5024	Doktor	Doctor 1	3	3	1	1	happy
5080	Hund	Dog 12	2	4	1	1	happy
5081	Hund	Dog 12	4	4	1	1	happy
5083	Hund	Dog 12	3	3	1	1	happy
5086	Hund	Dog 12	5	5	1	1	happy
5089	Hund	Dog 12	4	4	1	1	happy
5091	Hund	Dog 12	1	4	1	1	happy
5092	Hund	Dog 12	4	4	1	1	happy
5095	Hund	Dog 12	3	3	1	1	happy
5102	Hund	Dog 12	3	4	1	1	happy
5103	Hund	Dog 12	3	4	1	1	happy
5104	Hund	Dog 12	4	4	1	1	happy
5107	Hund	Dog 12	3	4	1	1	happy
5108	Hund	Dog 12	2	3	1	1	happy
5115	Hund	Dog 12	3	5	1	1	happy
5116	Hund	Dog 12	1	5	1	1	happy
5117	Hund	Dog 12	4	5	1	1	happy
5118	Hund	Dog 12	4	4	1	1	happy
5123	Hund	Dog 12	2	3	1	1	happy
5124	Hund	Dog 12	4	4	1	1	happy
5128	Hund	Dog 12	5	5	1	1	happy
5133	Hund	Dog 12	4	5	1	1	happy
5136	Hund	Dog 12	4	5	1	1	happy
5140	Hund	Dog 12	4	5	1	1	happy
5142	Hund	Dog 12	4	5	1	1	happy
5143	Hund	Dog 12	4	5	1	1	happy
5144	Hund	Dog 12	3	3	1	1	happy
5147	Hund	Dog 12	4	2	1	1	happy
5150	Hund	Dog 12	4	2	1	1	happy
5154	Hund	Dog 12	4	5	1	1	happy
5155	Hund	Dog 12	5	5	1	1	happy
5156	Hund	Dog 12	5	3	1	1	happy
5157	Hund	Dog 12	3	2	1	1	happy
5159	Hund	Dog 12	3	5	1	1	happy
5160	Hund	Dog 12	2	5	1	1	happy
5161	Hund	Dog 12	5	4	1	1	happy
5169	Hund	Dog 12	3	4	1	1	happy
5171	Hund	Dog 12	2	2	1	1	happy
5172	Hund	Dog 12	3	4	1	1	happy
5226	Friedhof	Friedhof	3	3	0	1	fear
5227	Friedhof	Friedhof	4	4	0	1	fear
5231	Friedhof	Friedhof	4	1	0	1	fear
5237	Friedhof	Friedhof	3	2	0	1	fear
5239	Friedhof	Friedhof	3	3	0	1	fear
5240	Friedhof	Friedhof	4	1	0	1	fear
5246	Friedhof	Friedhof	2	1	0	1	fear
5247	Friedhof	Friedhof	3	3	0	1	fear
5249	Friedhof	Friedhof	3	2	0	1	fear
5250	Friedhof	Friedhof	3	2	0	1	fear
5252	Friedhof	Friedhof	4	1	0	1	fear
5255	Friedhof	Friedhof	1	1	0	1	fear
5256	Friedhof	Friedhof	2	2	0	1	fear
5258	Friedhof	Friedhof	2	2	0	1	fear
5264	Friedhof	Friedhof	4	1	0	1	fear
5266	Friedhof	Friedhof	2	2	0	1	fear
5274	Friedhof	Friedhof	3	2	0	1	fear
5275	Friedhof	Friedhof	3	2	0	1	fear
5279	Friedhof	Friedhof	3	1	0	1	fear
5280	Friedhof	Friedhof	4	2	0	1	fear
5284	Friedhof	Friedhof	3	3	0	1	fear
5291	Friedhof	Friedhof	2	3	0	1	fear
5294	Friedhof	Friedhof	1	1	0	1	fear
5295	Friedhof	Friedhof	3	3	0	1	fear
5296	Friedhof	Friedhof	3	3	0	1	fear
5298	Friedhof	Friedhof	2	2	0	1	fear
5299	Friedhof	Friedhof	3	1	0	1	fear
5302	Friedhof	Friedhof	3	4	0	1	fear
5304	Friedhof	Friedhof	2	3	0	1	fear
5306	Friedhof	Friedhof	3	3	0	1	fear
5307	Friedhof	Friedhof	4	1	0	1	fear
5310	Friedhof	Friedhof	4	1	0	1	fear
5312	Friedhof	Friedhof	3	3	0	1	fear
5314	Friedhof	Friedhof	5	4	0	1	fear
5315	Friedhof	Friedhof	2	2	0	1	fear
5318	Friedhof	Friedhof	3	3	0	1	fear
5319	Friedhof	Friedhof	4	1	0	1	fear
5366	Puma	Puma	2	3	1	1	happy
5367	Puma	Puma	4	3	1	1	happy
5377	Puma	Puma	3	4	1	1	happy
5381	Puma	Puma	2	5	1	1	happy
5382	Puma	Puma	3	3	1	1	happy
5387	Puma	Puma	4	4	1	1	happy
5390	Puma	Puma	3	3	1	1	happy
5393	Puma	Puma	5	3	1	1	happy
5395	Puma	Puma	4	2	1	1	happy
5398	Puma	Puma	4	2	1	1	happy
5399	Puma	Puma	5	2	1	1	happy
5402	Puma	Puma	4	4	1	1	happy
5403	Puma	Puma	4	2	1	1	happy
5405	Puma	Puma	1	3	1	1	happy
5407	Puma	Puma	4	2	1	1	happy
5411	Puma	Puma	3	3	1	1	happy
5413	Puma	Puma	2	3	1	1	happy
5417	Puma	Puma	4	2	1	1	happy
5420	Puma	Puma	5	1	1	1	happy
5425	Puma	Puma	5	3	1	1	happy
5428	Puma	Puma	5	1	1	1	happy
5429	Puma	Puma	5	1	1	1	happy
5430	Puma	Puma	4	2	1	1	happy
5442	Puma	Puma	4	4	1	1	happy
5446	Puma	Puma	3	3	1	1	happy
5455	Puma	Puma	4	2	1	1	happy
5462	Puma	Puma	3	3	1	1	happy
5513	Hai	Hai	5	1	0	1	fear
5514	Hai	Hai	4	2	0	1	fear
5515	Hai	Hai	2	2	0	1	fear
5516	Hai	Hai	4	2	0	1	fear
5521	Hai	Hai	5	1	0	1	fear
5523	Hai	Hai	4	3	0	1	fear
5530	Hai	Hai	5	1	0	1	fear
5531	Hai	Hai	4	1	0	1	fear
5533	Hai	Hai	4	4	0	1	fear
5536	Hai	Hai	4	1	0	1	fear
5537	Hai	Hai	4	4	0	1	fear
5541	Hai	Hai	3	3	0	1	fear
5542	Hai	Hai	4	2	0	1	fear
5550	Hai	Hai	1	2	0	1	fear
5551	Hai	Hai	4	2	0	1	fear
5552	Hai	Hai	4	1	0	1	fear
5557	Hai	Hai	2	3	0	1	fear
5558	Hai	Hai	5	1	0	1	fear
5559	Hai	Hai	3	2	0	1	fear
5561	Hai	Hai	4	1	0	1	fear
5564	Hai	Hai	5	1	0	1	fear
5574	Hai	Hai	4	2	0	1	fear
5577	Hai	Hai	4	1	0	1	fear
5581	Hai	Hai	5	1	0	1	fear
5582	Hai	Hai	5	3	0	1	fear
5591	Hai	Hai	3	5	0	1	fear
5592	Hai	Hai	4	3	0	1	fear
5600	Hai	Hai	4	1	0	1	fear
5602	Hai	Hai	3	3	0	1	fear
5603	Hai	Hai	4	1	0	1	fear
5656	Geldschein	EM0050.jpg_Geldschein	2	2	1	1	happy
5660	Geldschein	EM0050.jpg_Geldschein	3	4	1	1	happy
5661	Geldschein	EM0050.jpg_Geldschein	3	3	1	1	happy
5662	Geldschein	EM0050.jpg_Geldschein	4	4	1	1	happy
5663	Geldschein	EM0050.jpg_Geldschein	3	3	1	1	happy
5669	Geldschein	EM0050.jpg_Geldschein	3	3	1	1	happy
5672	Geldschein	EM0050.jpg_Geldschein	4	4	1	1	happy
5674	Geldschein	EM0050.jpg_Geldschein	3	3	1	1	happy
5676	Geldschein	EM0050.jpg_Geldschein	4	4	1	1	happy
5679	Geldschein	EM0050.jpg_Geldschein	4	3	1	1	happy
5680	Geldschein	EM0050.jpg_Geldschein	3	4	1	1	happy
5682	Geldschein	EM0050.jpg_Geldschein	4	4	1	1	happy
5684	Geldschein	EM0050.jpg_Geldschein	4	3	1	1	happy
5686	Geldschein	EM0050.jpg_Geldschein	5	5	1	1	happy
5691	Geldschein	EM0050.jpg_Geldschein	2	3	1	1	happy
5694	Geldschein	EM0050.jpg_Geldschein	5	5	1	1	happy
5696	Geldschein	EM0050.jpg_Geldschein	4	5	1	1	happy
5697	Geldschein	EM0050.jpg_Geldschein	4	5	1	1	happy
5700	Geldschein	EM0050.jpg_Geldschein	5	4	1	1	happy
5704	Geldschein	EM0050.jpg_Geldschein	3	3	1	1	happy
5706	Geldschein	EM0050.jpg_Geldschein	3	3	1	1	happy
5711	Geldschein	EM0050.jpg_Geldschein	3	3	1	1	happy
5716	Geldschein	EM0050.jpg_Geldschein	4	5	1	1	happy
5720	Geldschein	EM0050.jpg_Geldschein	1	3	1	1	happy
5736	Geldschein	EM0050.jpg_Geldschein	4	3	1	1	happy
5739	Geldschein	EM0050.jpg_Geldschein	3	4	1	1	happy
5743	Geldschein	EM0050.jpg_Geldschein	3	4	1	1	happy
5748	Geldschein	EM0050.jpg_Geldschein	3	3	1	1	happy
5751	Geldschein	EM0050.jpg_Geldschein	5	5	1	1	happy
5752	Geldschein	EM0050.jpg_Geldschein	4	4	1	1	happy
5803	Gasmasken	EM0053.jpg_Gasmasken	5	1	0	1	fear
5806	Gasmasken	EM0053.jpg_Gasmasken	2	2	0	1	fear
5808	Gasmasken	EM0053.jpg_Gasmasken	1	3	0	1	fear
5810	Gasmasken	EM0053.jpg_Gasmasken	2	2	0	1	fear
5816	Gasmasken	EM0053.jpg_Gasmasken	1	1	0	1	fear
5818	Gasmasken	EM0053.jpg_Gasmasken	2	2	0	1	fear
5819	Gasmasken	EM0053.jpg_Gasmasken	3	3	0	1	fear
5820	Gasmasken	EM0053.jpg_Gasmasken	1	1	0	1	fear
5826	Gasmasken	EM0053.jpg_Gasmasken	3	1	0	1	fear
5828	Gasmasken	EM0053.jpg_Gasmasken	4	1	0	1	fear
5829	Gasmasken	EM0053.jpg_Gasmasken	2	1	0	1	fear
5831	Gasmasken	EM0053.jpg_Gasmasken	3	1	0	1	fear
5832	Gasmasken	EM0053.jpg_Gasmasken	5	1	0	1	fear
5833	Gasmasken	EM0053.jpg_Gasmasken	3	2	0	1	fear
5836	Gasmasken	EM0053.jpg_Gasmasken	2	3	0	1	fear
5837	Gasmasken	EM0053.jpg_Gasmasken	3	2	0	1	fear
5843	Gasmasken	EM0053.jpg_Gasmasken	3	2	0	1	fear
5844	Gasmasken	EM0053.jpg_Gasmasken	4	1	0	1	fear
5845	Gasmasken	EM0053.jpg_Gasmasken	3	1	0	1	fear
5847	Gasmasken	EM0053.jpg_Gasmasken	3	2	0	1	fear
5862	Gasmasken	EM0053.jpg_Gasmasken	3	2	0	1	fear
5866	Gasmasken	EM0053.jpg_Gasmasken	3	2	0	1	fear
5873	Gasmasken	EM0053.jpg_Gasmasken	4	2	0	1	fear
5875	Gasmasken	EM0053.jpg_Gasmasken	4	2	0	1	fear
5879	Gasmasken	EM0053.jpg_Gasmasken	5	1	0	1	fear
5880	Gasmasken	EM0053.jpg_Gasmasken	4	2	0	1	fear
5881	Gasmasken	EM0053.jpg_Gasmasken	5	5	0	1	fear
5885	Gasmasken	EM0053.jpg_Gasmasken	4	1	0	1	fear
5889	Gasmasken	EM0053.jpg_Gasmasken	4	2	0	1	fear
5894	Gasmasken	EM0053.jpg_Gasmasken	5	1	0	1	fear
5897	Gasmasken	EM0053.jpg_Gasmasken	4	2	0	1	fear
5946	Ballons	EM0056.jpg_Ballons	4	4	1	1	happy
5947	Ballons	EM0056.jpg_Ballons	2	3	1	1	happy
5948	Ballons	EM0056.jpg_Ballons	2	4	1	1	happy
5950	Ballons	EM0056.jpg_Ballons	2	4	1	1	happy
5956	Ballons	EM0056.jpg_Ballons	4	5	1	1	happy
5958	Ballons	EM0056.jpg_Ballons	3	3	1	1	happy
5959	Ballons	EM0056.jpg_Ballons	4	4	1	1	happy
5968	Ballons	EM0056.jpg_Ballons	4	4	1	1	happy
5971	Ballons	EM0056.jpg_Ballons	3	3	1	1	happy
5974	Ballons	EM0056.jpg_Ballons	4	4	1	1	happy
5976	Ballons	EM0056.jpg_Ballons	3	1	1	1	happy
5985	Ballons	EM0056.jpg_Ballons	1	5	1	1	happy
5989	Ballons	EM0056.jpg_Ballons	4	5	1	1	happy
5991	Ballons	EM0056.jpg_Ballons	4	4	1	1	happy
5994	Ballons	EM0056.jpg_Ballons	4	4	1	1	happy
5995	Ballons	EM0056.jpg_Ballons	5	5	1	1	happy
5997	Ballons	EM0056.jpg_Ballons	4	4	1	1	happy
6000	Ballons	EM0056.jpg_Ballons	3	3	1	1	happy
6002	Ballons	EM0056.jpg_Ballons	4	3	1	1	happy
6007	Ballons	EM0056.jpg_Ballons	3	4	1	1	happy
6010	Ballons	EM0056.jpg_Ballons	2	3	1	1	happy
6013	Ballons	EM0056.jpg_Ballons	3	5	1	1	happy
6026	Ballons	EM0056.jpg_Ballons	4	3	1	1	happy
6032	Ballons	EM0056.jpg_Ballons	4	4	1	1	happy
6033	Ballons	EM0056.jpg_Ballons	2	3	1	1	happy
6034	Ballons	EM0056.jpg_Ballons	3	4	1	1	happy
6036	Ballons	EM0056.jpg_Ballons	4	5	1	1	happy
6039	Ballons	EM0056.jpg_Ballons	5	5	1	1	happy
6044	Ballons	EM0056.jpg_Ballons	2	3	1	1	happy
6093	Katze	EM0075.jpg_Katze	4	5	1	1	happy
6094	Katze	EM0075.jpg_Katze	3	3	1	1	happy
6097	Katze	EM0075.jpg_Katze	4	4	1	1	happy
6099	Katze	EM0075.jpg_Katze	3	3	1	1	happy
6100	Katze	EM0075.jpg_Katze	4	4	1	1	happy
6101	Katze	EM0075.jpg_Katze	5	5	1	1	happy
6104	Katze	EM0075.jpg_Katze	2	4	1	1	happy
6105	Katze	EM0075.jpg_Katze	2	3	1	1	happy
6106	Katze	EM0075.jpg_Katze	1	3	1	1	happy
6107	Katze	EM0075.jpg_Katze	4	4	1	1	happy
6108	Katze	EM0075.jpg_Katze	5	5	1	1	happy
6115	Katze	EM0075.jpg_Katze	3	5	1	1	happy
6116	Katze	EM0075.jpg_Katze	4	5	1	1	happy
6118	Katze	EM0075.jpg_Katze	1	5	1	1	happy
6119	Katze	EM0075.jpg_Katze	4	4	1	1	happy
6120	Katze	EM0075.jpg_Katze	5	5	1	1	happy
6127	Katze	EM0075.jpg_Katze	3	4	1	1	happy
6128	Katze	EM0075.jpg_Katze	3	4	1	1	happy
6131	Katze	EM0075.jpg_Katze	1	5	1	1	happy
6132	Katze	EM0075.jpg_Katze	4	5	1	1	happy
6133	Katze	EM0075.jpg_Katze	3	3	1	1	happy
6134	Katze	EM0075.jpg_Katze	4	5	1	1	happy
6136	Katze	EM0075.jpg_Katze	4	5	1	1	happy
6137	Katze	EM0075.jpg_Katze	4	4	1	1	happy
6143	Katze	EM0075.jpg_Katze	3	4	1	1	happy
6144	Katze	EM0075.jpg_Katze	2	3	1	1	happy
6145	Katze	EM0075.jpg_Katze	3	5	1	1	happy
6149	Katze	EM0075.jpg_Katze	3	5	1	1	happy
6151	Katze	EM0075.jpg_Katze	5	5	1	1	happy
6156	Katze	EM0075.jpg_Katze	5	5	1	1	happy
6157	Katze	EM0075.jpg_Katze	3	5	1	1	happy
6158	Katze	EM0075.jpg_Katze	1	5	1	1	happy
6161	Katze	EM0075.jpg_Katze	4	4	1	1	happy
6162	Katze	EM0075.jpg_Katze	4	4	1	1	happy
6166	Katze	EM0075.jpg_Katze	4	4	1	1	happy
6167	Katze	EM0075.jpg_Katze	4	4	1	1	happy
6169	Katze	EM0075.jpg_Katze	4	5	1	1	happy
6170	Katze	EM0075.jpg_Katze	5	5	1	1	happy
6171	Katze	EM0075.jpg_Katze	3	3	1	1	happy
6173	Katze	EM0075.jpg_Katze	4	4	1	1	happy
6176	Katze	EM0075.jpg_Katze	5	5	1	1	happy
6180	Katze	EM0075.jpg_Katze	4	4	1	1	happy
6187	Katze	EM0075.jpg_Katze	3	5	1	1	happy
6236	Büroklammer	Büroklammer	1	3	1	0	tender
6242	Büroklammer	Büroklammer	5	4	1	0	tender
6251	Büroklammer	Büroklammer	1	3	1	0	tender
6255	Büroklammer	Büroklammer	3	3	1	0	tender
6260	Büroklammer	Büroklammer	3	3	1	0	tender
6264	Büroklammer	Büroklammer	2	2	1	0	tender
6265	Büroklammer	Büroklammer	3	3	1	0	tender
6268	Büroklammer	Büroklammer	1	3	1	0	tender
6269	Büroklammer	Büroklammer	1	3	1	0	tender
6274	Büroklammer	Büroklammer	3	3	1	0	tender
6276	Büroklammer	Büroklammer	1	4	1	0	tender
6277	Büroklammer	Büroklammer	3	3	1	0	tender
6279	Büroklammer	Büroklammer	3	3	1	0	tender
6280	Büroklammer	Büroklammer	1	3	1	0	tender
6281	Büroklammer	Büroklammer	3	3	1	0	tender
6300	Büroklammer	Büroklammer	1	3	1	0	tender
6303	Büroklammer	Büroklammer	3	3	1	0	tender
6305	Büroklammer	Büroklammer	1	3	1	0	tender
6307	Büroklammer	Büroklammer	3	3	1	0	tender
6309	Büroklammer	Büroklammer	3	3	1	0	tender
6315	Büroklammer	Büroklammer	3	3	1	0	tender
6318	Büroklammer	Büroklammer	3	3	1	0	tender
6320	Büroklammer	Büroklammer	1	3	1	0	tender
6323	Büroklammer	Büroklammer	1	3	1	0	tender
6331	Büroklammer	Büroklammer	3	3	1	0	tender
6381	Uhr	Uhr	3	3	1	1	happy
6382	Uhr	Uhr	3	3	1	1	happy
6384	Uhr	Uhr	2	3	1	1	happy
6385	Uhr	Uhr	3	3	1	1	happy
6389	Uhr	Uhr	3	3	1	1	happy
6393	Uhr	Uhr	3	3	1	1	happy
6394	Uhr	Uhr	3	3	1	1	happy
6396	Uhr	Uhr	1	3	1	1	happy
6398	Uhr	Uhr	2	1	1	1	happy
6399	Uhr	Uhr	3	3	1	1	happy
6401	Uhr	Uhr	4	3	1	1	happy
6402	Uhr	Uhr	2	1	1	1	happy
6405	Uhr	Uhr	3	3	1	1	happy
6414	Uhr	Uhr	1	3	1	1	happy
6415	Uhr	Uhr	3	3	1	1	happy
6419	Uhr	Uhr	3	4	1	1	happy
6426	Uhr	Uhr	3	3	1	1	happy
6427	Uhr	Uhr	2	3	1	1	happy
6441	Uhr	Uhr	3	4	1	1	happy
6443	Uhr	Uhr	3	3	1	1	happy
6450	Uhr	Uhr	2	3	1	1	happy
6452	Uhr	Uhr	3	3	1	1	happy
6454	Uhr	Uhr	3	3	1	1	happy
6456	Uhr	Uhr	3	3	1	1	happy
6457	Uhr	Uhr	3	4	1	1	happy
6461	Uhr	Uhr	5	5	1	1	happy
6462	Uhr	Uhr	4	3	1	1	happy
6464	Uhr	Uhr	2	3	1	1	happy
6466	Uhr	Uhr	4	3	1	1	happy
6468	Uhr	Uhr	3	3	1	1	happy
6472	Uhr	Uhr	3	3	1	1	happy
6479	Uhr	Uhr	2	3	1	1	happy
6528	Skyline	EM0130.jpg_Skyline	4	4	1	1	happy
6529	Skyline	EM0130.jpg_Skyline	1	3	1	1	happy
6530	Skyline	EM0130.jpg_Skyline	3	3	1	1	happy
6533	Skyline	EM0130.jpg_Skyline	4	4	1	1	happy
6535	Skyline	EM0130.jpg_Skyline	3	3	1	1	happy
6536	Skyline	EM0130.jpg_Skyline	3	1	1	1	happy
6537	Skyline	EM0130.jpg_Skyline	3	4	1	1	happy
6538	Skyline	EM0130.jpg_Skyline	4	2	1	1	happy
6539	Skyline	EM0130.jpg_Skyline	4	5	1	1	happy
6540	Skyline	EM0130.jpg_Skyline	3	3	1	1	happy
6541	Skyline	EM0130.jpg_Skyline	1	3	1	1	happy
6543	Skyline	EM0130.jpg_Skyline	2	1	1	1	happy
6544	Skyline	EM0130.jpg_Skyline	3	3	1	1	happy
6545	Skyline	EM0130.jpg_Skyline	3	5	1	1	happy
6548	Skyline	EM0130.jpg_Skyline	4	4	1	1	happy
6549	Skyline	EM0130.jpg_Skyline	2	3	1	1	happy
6552	Skyline	EM0130.jpg_Skyline	4	4	1	1	happy
6553	Skyline	EM0130.jpg_Skyline	3	4	1	1	happy
6555	Skyline	EM0130.jpg_Skyline	4	4	1	1	happy
6560	Skyline	EM0130.jpg_Skyline	5	5	1	1	happy
6561	Skyline	EM0130.jpg_Skyline	1	3	1	1	happy
6566	Skyline	EM0130.jpg_Skyline	3	4	1	1	happy
6569	Skyline	EM0130.jpg_Skyline	3	3	1	1	happy
6570	Skyline	EM0130.jpg_Skyline	4	4	1	1	happy
6572	Skyline	EM0130.jpg_Skyline	2	3	1	1	happy
6577	Skyline	EM0130.jpg_Skyline	2	2	1	1	happy
6580	Skyline	EM0130.jpg_Skyline	1	1	1	1	happy
6584	Skyline	EM0130.jpg_Skyline	4	4	1	1	happy
6586	Skyline	EM0130.jpg_Skyline	5	5	1	1	happy
6591	Skyline	EM0130.jpg_Skyline	5	5	1	1	happy
6594	Skyline	EM0130.jpg_Skyline	3	3	1	1	happy
6595	Skyline	EM0130.jpg_Skyline	5	5	1	1	happy
6596	Skyline	EM0130.jpg_Skyline	2	3	1	1	happy
6597	Skyline	EM0130.jpg_Skyline	3	3	1	1	happy
6600	Skyline	EM0130.jpg_Skyline	4	2	1	1	happy
6601	Skyline	EM0130.jpg_Skyline	3	3	1	1	happy
6606	Skyline	EM0130.jpg_Skyline	5	4	1	1	happy
6608	Skyline	EM0130.jpg_Skyline	4	4	1	1	happy
6611	Skyline	EM0130.jpg_Skyline	4	5	1	1	happy
6615	Skyline	EM0130.jpg_Skyline	1	3	1	1	happy
6616	Skyline	EM0130.jpg_Skyline	4	3	1	1	happy
6674	Schlange	EM0140.jpg_Schlange	1	2	0	1	fear
6676	Schlange	EM0140.jpg_Schlange	4	3	0	1	fear
6678	Schlange	EM0140.jpg_Schlange	3	2	0	1	fear
6682	Schlange	EM0140.jpg_Schlange	4	3	0	1	fear
6683	Schlange	EM0140.jpg_Schlange	4	3	0	1	fear
6685	Schlange	EM0140.jpg_Schlange	3	4	0	1	fear
6686	Schlange	EM0140.jpg_Schlange	4	1	0	1	fear
6689	Schlange	EM0140.jpg_Schlange	3	3	0	1	fear
6691	Schlange	EM0140.jpg_Schlange	3	3	0	1	fear
6692	Schlange	EM0140.jpg_Schlange	2	1	0	1	fear
6696	Schlange	EM0140.jpg_Schlange	4	2	0	1	fear
6701	Schlange	EM0140.jpg_Schlange	3	3	0	1	fear
6709	Schlange	EM0140.jpg_Schlange	1	1	0	1	fear
6711	Schlange	EM0140.jpg_Schlange	2	1	0	1	fear
6715	Schlange	EM0140.jpg_Schlange	4	3	0	1	fear
6718	Schlange	EM0140.jpg_Schlange	4	2	0	1	fear
6719	Schlange	EM0140.jpg_Schlange	2	2	0	1	fear
6720	Schlange	EM0140.jpg_Schlange	1	1	0	1	fear
6727	Schlange	EM0140.jpg_Schlange	2	3	0	1	fear
6736	Schlange	EM0140.jpg_Schlange	4	3	0	1	fear
6739	Schlange	EM0140.jpg_Schlange	1	1	0	1	fear
6740	Schlange	EM0140.jpg_Schlange	4	4	0	1	fear
6747	Schlange	EM0140.jpg_Schlange	4	4	0	1	fear
6750	Schlange	EM0140.jpg_Schlange	5	2	0	1	fear
6751	Schlange	EM0140.jpg_Schlange	3	3	0	1	fear
6755	Schlange	EM0140.jpg_Schlange	3	2	0	1	fear
6757	Schlange	EM0140.jpg_Schlange	5	1	0	1	fear
6764	Schlange	EM0140.jpg_Schlange	5	3	0	1	fear
6766	Schlange	EM0140.jpg_Schlange	2	1	0	1	fear
6767	Schlange	EM0140.jpg_Schlange	4	2	0	1	fear
6818	Koala	EM0153.jpg_Koala	2	5	1	1	happy
6821	Koala	EM0153.jpg_Koala	5	5	1	1	happy
6822	Koala	EM0153.jpg_Koala	4	4	1	1	happy
6823	Koala	EM0153.jpg_Koala	1	3	1	1	happy
6824	Koala	EM0153.jpg_Koala	4	5	1	1	happy
6827	Koala	EM0153.jpg_Koala	3	4	1	1	happy
6829	Koala	EM0153.jpg_Koala	4	4	1	1	happy
6831	Koala	EM0153.jpg_Koala	1	3	1	1	happy
6833	Koala	EM0153.jpg_Koala	3	5	1	1	happy
6834	Koala	EM0153.jpg_Koala	3	3	1	1	happy
6836	Koala	EM0153.jpg_Koala	5	4	1	1	happy
6840	Koala	EM0153.jpg_Koala	3	4	1	1	happy
6844	Koala	EM0153.jpg_Koala	3	4	1	1	happy
6849	Koala	EM0153.jpg_Koala	2	4	1	1	happy
6852	Koala	EM0153.jpg_Koala	4	4	1	1	happy
6853	Koala	EM0153.jpg_Koala	3	4	1	1	happy
6854	Koala	EM0153.jpg_Koala	5	5	1	1	happy
6855	Koala	EM0153.jpg_Koala	1	4	1	1	happy
6857	Koala	EM0153.jpg_Koala	4	5	1	1	happy
6864	Koala	EM0153.jpg_Koala	2	4	1	1	happy
6867	Koala	EM0153.jpg_Koala	2	4	1	1	happy
6869	Koala	EM0153.jpg_Koala	4	4	1	1	happy
6871	Koala	EM0153.jpg_Koala	1	5	1	1	happy
6872	Koala	EM0153.jpg_Koala	4	4	1	1	happy
6874	Koala	EM0153.jpg_Koala	2	5	1	1	happy
6878	Koala	EM0153.jpg_Koala	5	5	1	1	happy
6880	Koala	EM0153.jpg_Koala	2	3	1	1	happy
6888	Koala	EM0153.jpg_Koala	2	5	1	1	happy
6889	Koala	EM0153.jpg_Koala	5	5	1	1	happy
6890	Koala	EM0153.jpg_Koala	2	2	1	1	happy
6892	Koala	EM0153.jpg_Koala	5	4	1	1	happy
6896	Koala	EM0153.jpg_Koala	4	4	1	1	happy
6905	Koala	EM0153.jpg_Koala	2	4	1	1	happy
6907	Koala	EM0153.jpg_Koala	3	3	1	1	happy
6909	Koala	EM0153.jpg_Koala	5	5	1	1	happy
6913	Koala	EM0153.jpg_Koala	3	4	1	1	happy
6969	Sonnenblume	Sonnenblume	1	4	1	1	happy
6974	Sonnenblume	Sonnenblume	3	4	1	1	happy
6980	Sonnenblume	Sonnenblume	4	4	1	1	happy
6982	Sonnenblume	Sonnenblume	3	2	1	1	happy
6986	Sonnenblume	Sonnenblume	2	4	1	1	happy
6988	Sonnenblume	Sonnenblume	2	4	1	1	happy
6992	Sonnenblume	Sonnenblume	4	5	1	1	happy
6996	Sonnenblume	Sonnenblume	2	4	1	1	happy
6999	Sonnenblume	Sonnenblume	5	5	1	1	happy
7000	Sonnenblume	Sonnenblume	3	5	1	1	happy
7003	Sonnenblume	Sonnenblume	4	4	1	1	happy
7006	Sonnenblume	Sonnenblume	5	5	1	1	happy
7009	Sonnenblume	Sonnenblume	3	4	1	1	happy
7012	Sonnenblume	Sonnenblume	2	5	1	1	happy
7016	Sonnenblume	Sonnenblume	1	5	1	1	happy
7018	Sonnenblume	Sonnenblume	4	5	1	1	happy
7022	Sonnenblume	Sonnenblume	3	4	1	1	happy
7025	Sonnenblume	Sonnenblume	3	4	1	1	happy
7032	Sonnenblume	Sonnenblume	1	3	1	1	happy
7034	Sonnenblume	Sonnenblume	5	5	1	1	happy
7038	Sonnenblume	Sonnenblume	4	4	1	1	happy
7039	Sonnenblume	Sonnenblume	3	5	1	1	happy
7043	Sonnenblume	Sonnenblume	5	5	1	1	happy
7045	Sonnenblume	Sonnenblume	1	4	1	1	happy
7049	Sonnenblume	Sonnenblume	2	5	1	1	happy
7050	Sonnenblume	Sonnenblume	2	4	1	1	happy
7051	Sonnenblume	Sonnenblume	4	3	1	1	happy
7055	Sonnenblume	Sonnenblume	1	5	1	1	happy
7058	Sonnenblume	Sonnenblume	3	5	1	1	happy
7059	Sonnenblume	Sonnenblume	4	4	1	1	happy
7108	Berge	EM0311.jpg_Berge	3	2	1	1	happy
7109	Berge	EM0311.jpg_Berge	1	4	1	1	happy
7113	Berge	EM0311.jpg_Berge	2	4	1	1	happy
7115	Berge	EM0311.jpg_Berge	4	4	1	1	happy
7116	Berge	EM0311.jpg_Berge	1	4	1	1	happy
7118	Berge	EM0311.jpg_Berge	4	4	1	1	happy
7119	Berge	EM0311.jpg_Berge	5	5	1	1	happy
7121	Berge	EM0311.jpg_Berge	1	2	1	1	happy
7126	Berge	EM0311.jpg_Berge	4	4	1	1	happy
7129	Berge	EM0311.jpg_Berge	3	3	1	1	happy
7130	Berge	EM0311.jpg_Berge	4	5	1	1	happy
7131	Berge	EM0311.jpg_Berge	3	3	1	1	happy
7135	Berge	EM0311.jpg_Berge	4	4	1	1	happy
7136	Berge	EM0311.jpg_Berge	5	5	1	1	happy
7137	Berge	EM0311.jpg_Berge	4	4	1	1	happy
7138	Berge	EM0311.jpg_Berge	3	4	1	1	happy
7142	Berge	EM0311.jpg_Berge	4	5	1	1	happy
7143	Berge	EM0311.jpg_Berge	4	4	1	1	happy
7145	Berge	EM0311.jpg_Berge	3	5	1	1	happy
7152	Berge	EM0311.jpg_Berge	3	3	1	1	happy
7155	Berge	EM0311.jpg_Berge	5	5	1	1	happy
7159	Berge	EM0311.jpg_Berge	2	3	1	1	happy
7166	Berge	EM0311.jpg_Berge	3	3	1	1	happy
7168	Berge	EM0311.jpg_Berge	5	5	1	1	happy
7170	Berge	EM0311.jpg_Berge	4	5	1	1	happy
7171	Berge	EM0311.jpg_Berge	5	5	1	1	happy
7174	Berge	EM0311.jpg_Berge	3	3	1	1	happy
7178	Berge	EM0311.jpg_Berge	2	4	1	1	happy
7182	Berge	EM0311.jpg_Berge	5	4	1	1	happy
7184	Berge	EM0311.jpg_Berge	4	5	1	1	happy
7187	Berge	EM0311.jpg_Berge	4	4	1	1	happy
7188	Berge	EM0311.jpg_Berge	5	5	1	1	happy
7191	Berge	EM0311.jpg_Berge	3	2	1	1	happy
7197	Berge	EM0311.jpg_Berge	3	3	1	1	happy
7198	Berge	EM0311.jpg_Berge	3	4	1	1	happy
7202	Berge	EM0311.jpg_Berge	3	3	1	1	happy
7260	Trauriges Baby	Trauriges Baby	4	2	0	1	fear
7261	Trauriges Baby	Trauriges Baby	4	1	0	1	fear
7264	Trauriges Baby	Trauriges Baby	3	2	0	1	fear
7265	Trauriges Baby	Trauriges Baby	4	1	0	1	fear
7267	Trauriges Baby	Trauriges Baby	4	2	0	1	fear
7270	Trauriges Baby	Trauriges Baby	1	1	0	1	fear
7271	Trauriges Baby	Trauriges Baby	2	2	0	1	fear
7272	Trauriges Baby	Trauriges Baby	2	2	0	1	fear
7273	Trauriges Baby	Trauriges Baby	2	2	0	1	fear
7280	Trauriges Baby	Trauriges Baby	4	2	0	1	fear
7283	Trauriges Baby	Trauriges Baby	3	2	0	1	fear
7286	Trauriges Baby	Trauriges Baby	2	3	0	1	fear
7291	Trauriges Baby	Trauriges Baby	4	1	0	1	fear
7296	Trauriges Baby	Trauriges Baby	3	3	0	1	fear
7300	Trauriges Baby	Trauriges Baby	1	1	0	1	fear
7303	Trauriges Baby	Trauriges Baby	1	1	0	1	fear
7304	Trauriges Baby	Trauriges Baby	2	2	0	1	fear
7305	Trauriges Baby	Trauriges Baby	4	2	0	1	fear
7314	Trauriges Baby	Trauriges Baby	4	1	0	1	fear
7318	Trauriges Baby	Trauriges Baby	4	2	0	1	fear
7324	Trauriges Baby	Trauriges Baby	2	3	0	1	fear
7332	Trauriges Baby	Trauriges Baby	3	4	0	1	fear
7334	Trauriges Baby	Trauriges Baby	4	2	0	1	fear
7335	Trauriges Baby	Trauriges Baby	3	2	0	1	fear
7339	Trauriges Baby	Trauriges Baby	4	1	0	1	fear
7341	Trauriges Baby	Trauriges Baby	4	3	0	1	fear
7343	Trauriges Baby	Trauriges Baby	5	1	0	1	fear
7345	Trauriges Baby	Trauriges Baby	5	1	0	1	fear
7346	Trauriges Baby	Trauriges Baby	2	2	0	1	fear
7349	Trauriges Baby	Trauriges Baby	4	1	0	1	fear
7402	Hand	Hand	4	4	1	1	happy
7407	Hand	Hand	4	4	1	1	happy
7411	Hand	Hand	1	3	1	1	happy
7412	Hand	Hand	3	3	1	1	happy
7416	Hand	Hand	3	3	1	1	happy
7418	Hand	Hand	1	1	1	1	happy
7422	Hand	Hand	1	3	1	1	happy
7423	Hand	Hand	1	3	1	1	happy
7424	Hand	Hand	3	3	1	1	happy
7425	Hand	Hand	3	3	1	1	happy
7435	Hand	Hand	1	3	1	1	happy
7437	Hand	Hand	3	3	1	1	happy
7439	Hand	Hand	3	3	1	1	happy
7440	Hand	Hand	3	3	1	1	happy
7442	Hand	Hand	4	2	1	1	happy
7445	Hand	Hand	5	5	1	1	happy
7446	Hand	Hand	3	3	1	1	happy
7449	Hand	Hand	3	3	1	1	happy
7461	Hand	Hand	3	3	1	1	happy
7464	Hand	Hand	3	3	1	1	happy
7465	Hand	Hand	3	3	1	1	happy
7467	Hand	Hand	3	3	1	1	happy
7468	Hand	Hand	4	4	1	1	happy
7469	Hand	Hand	2	3	1	1	happy
7472	Hand	Hand	3	4	1	1	happy
7478	Hand	Hand	3	3	1	1	happy
7482	Hand	Hand	2	3	1	1	happy
7491	Hand	Hand	2	2	1	1	happy
7492	Hand	Hand	3	3	1	1	happy
7542	Gans	EM0381.jpg_Gans	2	3	1	1	happy
7548	Gans	EM0381.jpg_Gans	3	3	1	1	happy
7549	Gans	EM0381.jpg_Gans	4	5	1	1	happy
7551	Gans	EM0381.jpg_Gans	1	5	1	1	happy
7552	Gans	EM0381.jpg_Gans	3	4	1	1	happy
7554	Gans	EM0381.jpg_Gans	4	4	1	1	happy
7555	Gans	EM0381.jpg_Gans	2	3	1	1	happy
7558	Gans	EM0381.jpg_Gans	3	4	1	1	happy
7562	Gans	EM0381.jpg_Gans	3	4	1	1	happy
7564	Gans	EM0381.jpg_Gans	3	3	1	1	happy
7565	Gans	EM0381.jpg_Gans	3	3	1	1	happy
7572	Gans	EM0381.jpg_Gans	2	4	1	1	happy
7573	Gans	EM0381.jpg_Gans	2	3	1	1	happy
7575	Gans	EM0381.jpg_Gans	2	5	1	1	happy
7576	Gans	EM0381.jpg_Gans	1	4	1	1	happy
7583	Gans	EM0381.jpg_Gans	3	3	1	1	happy
7586	Gans	EM0381.jpg_Gans	3	3	1	1	happy
7587	Gans	EM0381.jpg_Gans	3	3	1	1	happy
7589	Gans	EM0381.jpg_Gans	3	4	1	1	happy
7593	Gans	EM0381.jpg_Gans	1	3	1	1	happy
7596	Gans	EM0381.jpg_Gans	1	5	1	1	happy
7597	Gans	EM0381.jpg_Gans	4	4	1	1	happy
7598	Gans	EM0381.jpg_Gans	4	5	1	1	happy
7599	Gans	EM0381.jpg_Gans	2	5	1	1	happy
7601	Gans	EM0381.jpg_Gans	4	5	1	1	happy
7602	Gans	EM0381.jpg_Gans	3	3	1	1	happy
7605	Gans	EM0381.jpg_Gans	2	4	1	1	happy
7607	Gans	EM0381.jpg_Gans	3	5	1	1	happy
7608	Gans	EM0381.jpg_Gans	2	4	1	1	happy
7613	Gans	EM0381.jpg_Gans	4	4	1	1	happy
7625	Gans	EM0381.jpg_Gans	1	4	1	1	happy
7628	Gans	EM0381.jpg_Gans	3	4	1	1	happy
7634	Gans	EM0381.jpg_Gans	5	5	1	1	happy
7636	Gans	EM0381.jpg_Gans	3	4	1	1	happy
7639	Gans	EM0381.jpg_Gans	4	4	1	1	happy
7686	Spinne	EM0400.jpg_Spinne	1	1	0	1	fear
7687	Spinne	EM0400.jpg_Spinne	5	1	0	1	fear
7690	Spinne	EM0400.jpg_Spinne	2	1	0	1	fear
7692	Spinne	EM0400.jpg_Spinne	4	4	0	1	fear
7694	Spinne	EM0400.jpg_Spinne	5	1	0	1	fear
7695	Spinne	EM0400.jpg_Spinne	2	2	0	1	fear
7700	Spinne	EM0400.jpg_Spinne	5	1	0	1	fear
7701	Spinne	EM0400.jpg_Spinne	1	3	0	1	fear
7704	Spinne	EM0400.jpg_Spinne	3	3	0	1	fear
7710	Spinne	EM0400.jpg_Spinne	3	4	0	1	fear
7713	Spinne	EM0400.jpg_Spinne	5	1	0	1	fear
7715	Spinne	EM0400.jpg_Spinne	5	2	0	1	fear
7716	Spinne	EM0400.jpg_Spinne	3	1	0	1	fear
7717	Spinne	EM0400.jpg_Spinne	4	2	0	1	fear
7719	Spinne	EM0400.jpg_Spinne	5	1	0	1	fear
7721	Spinne	EM0400.jpg_Spinne	3	1	0	1	fear
7729	Spinne	EM0400.jpg_Spinne	4	1	0	1	fear
7731	Spinne	EM0400.jpg_Spinne	1	1	0	1	fear
7733	Spinne	EM0400.jpg_Spinne	5	1	0	1	fear
7737	Spinne	EM0400.jpg_Spinne	3	3	0	1	fear
7738	Spinne	EM0400.jpg_Spinne	1	1	0	1	fear
7743	Spinne	EM0400.jpg_Spinne	4	2	0	1	fear
7744	Spinne	EM0400.jpg_Spinne	5	1	0	1	fear
7746	Spinne	EM0400.jpg_Spinne	1	1	0	1	fear
7755	Spinne	EM0400.jpg_Spinne	3	2	0	1	fear
7758	Spinne	EM0400.jpg_Spinne	5	1	0	1	fear
7759	Spinne	EM0400.jpg_Spinne	5	1	0	1	fear
7760	Spinne	EM0400.jpg_Spinne	2	3	0	1	fear
7762	Spinne	EM0400.jpg_Spinne	3	4	0	1	fear
7763	Spinne	EM0400.jpg_Spinne	2	2	0	1	fear
7769	Spinne	EM0400.jpg_Spinne	4	2	0	1	fear
7778	Spinne	EM0400.jpg_Spinne	4	1	0	1	fear
7783	Spinne	EM0400.jpg_Spinne	1	1	0	1	fear
7784	Spinne	EM0400.jpg_Spinne	4	3	0	1	fear
7835	Telefonzelle	EM0496.jpg_Telefonzelle	3	3	1	1	happy
7837	Telefonzelle	EM0496.jpg_Telefonzelle	4	4	1	1	happy
7840	Telefonzelle	EM0496.jpg_Telefonzelle	2	2	1	1	happy
7857	Telefonzelle	EM0496.jpg_Telefonzelle	3	4	1	1	happy
7858	Telefonzelle	EM0496.jpg_Telefonzelle	2	3	1	1	happy
7861	Telefonzelle	EM0496.jpg_Telefonzelle	3	3	1	1	happy
7863	Telefonzelle	EM0496.jpg_Telefonzelle	2	3	1	1	happy
7867	Telefonzelle	EM0496.jpg_Telefonzelle	4	5	1	1	happy
7868	Telefonzelle	EM0496.jpg_Telefonzelle	4	4	1	1	happy
7869	Telefonzelle	EM0496.jpg_Telefonzelle	5	5	1	1	happy
7873	Telefonzelle	EM0496.jpg_Telefonzelle	3	4	1	1	happy
7878	Telefonzelle	EM0496.jpg_Telefonzelle	1	3	1	1	happy
7880	Telefonzelle	EM0496.jpg_Telefonzelle	3	3	1	1	happy
7882	Telefonzelle	EM0496.jpg_Telefonzelle	1	5	1	1	happy
7883	Telefonzelle	EM0496.jpg_Telefonzelle	3	3	1	1	happy
7891	Telefonzelle	EM0496.jpg_Telefonzelle	3	4	1	1	happy
7897	Telefonzelle	EM0496.jpg_Telefonzelle	1	4	1	1	happy
7898	Telefonzelle	EM0496.jpg_Telefonzelle	3	3	1	1	happy
7899	Telefonzelle	EM0496.jpg_Telefonzelle	3	3	1	1	happy
7901	Telefonzelle	EM0496.jpg_Telefonzelle	4	4	1	1	happy
7911	Telefonzelle	EM0496.jpg_Telefonzelle	4	4	1	1	happy
7913	Telefonzelle	EM0496.jpg_Telefonzelle	4	4	1	1	happy
7917	Telefonzelle	EM0496.jpg_Telefonzelle	3	5	1	1	happy
7918	Telefonzelle	EM0496.jpg_Telefonzelle	4	4	1	1	happy
7924	Telefonzelle	EM0496.jpg_Telefonzelle	5	5	1	1	happy
7929	Telefonzelle	EM0496.jpg_Telefonzelle	4	4	1	1	happy
7976	Waschbär	Waschbär	1	1	1	1	happy
7977	Waschbär	Waschbär	2	4	1	1	happy
7982	Waschbär	Waschbär	4	4	1	1	happy
7986	Waschbär	Waschbär	2	2	1	1	happy
7989	Waschbär	Waschbär	3	3	1	1	happy
7991	Waschbär	Waschbär	1	2	1	1	happy
7995	Waschbär	Waschbär	2	2	1	1	happy
8000	Waschbär	Waschbär	4	2	1	1	happy
8003	Waschbär	Waschbär	4	2	1	1	happy
8005	Waschbär	Waschbär	4	2	1	1	happy
8007	Waschbär	Waschbär	4	4	1	1	happy
8008	Waschbär	Waschbär	3	2	1	1	happy
8012	Waschbär	Waschbär	4	1	1	1	happy
8015	Waschbär	Waschbär	1	1	1	1	happy
8022	Waschbär	Waschbär	4	3	1	1	happy
8024	Waschbär	Waschbär	3	2	1	1	happy
8026	Waschbär	Waschbär	3	1	1	1	happy
8027	Waschbär	Waschbär	4	2	1	1	happy
8033	Waschbär	Waschbär	4	1	1	1	happy
8038	Waschbär	Waschbär	5	5	1	1	happy
8039	Waschbär	Waschbär	4	2	1	1	happy
8040	Waschbär	Waschbär	5	2	1	1	happy
8042	Waschbär	Waschbär	3	5	1	1	happy
8054	Waschbär	Waschbär	4	2	1	1	happy
8055	Waschbär	Waschbär	4	2	1	1	happy
8057	Waschbär	Waschbär	4	3	1	1	happy
8059	Waschbär	Waschbär	3	4	1	1	happy
8060	Waschbär	Waschbär	4	2	1	1	happy
8061	Waschbär	Waschbär	5	5	1	1	happy
8064	Waschbär	Waschbär	3	3	1	1	happy
8070	Waschbär	Waschbär	4	3	1	1	happy
8129	Sarg	EM0621.jpg_Sarg	2	1	0	1	fear
8132	Sarg	EM0621.jpg_Sarg	3	4	0	1	fear
8140	Sarg	EM0621.jpg_Sarg	1	1	0	1	fear
8144	Sarg	EM0621.jpg_Sarg	3	1	0	1	fear
8147	Sarg	EM0621.jpg_Sarg	3	1	0	1	fear
8151	Sarg	EM0621.jpg_Sarg	3	3	0	1	fear
8153	Sarg	EM0621.jpg_Sarg	2	1	0	1	fear
8154	Sarg	EM0621.jpg_Sarg	3	1	0	1	fear
8155	Sarg	EM0621.jpg_Sarg	1	1	0	1	fear
8160	Sarg	EM0621.jpg_Sarg	1	1	0	1	fear
8165	Sarg	EM0621.jpg_Sarg	3	1	0	1	fear
8166	Sarg	EM0621.jpg_Sarg	1	1	0	1	fear
8171	Sarg	EM0621.jpg_Sarg	3	3	0	1	fear
8176	Sarg	EM0621.jpg_Sarg	3	3	0	1	fear
8180	Sarg	EM0621.jpg_Sarg	4	1	0	1	fear
8183	Sarg	EM0621.jpg_Sarg	5	1	0	1	fear
8184	Sarg	EM0621.jpg_Sarg	1	3	0	1	fear
8185	Sarg	EM0621.jpg_Sarg	3	1	0	1	fear
8189	Sarg	EM0621.jpg_Sarg	3	1	0	1	fear
8193	Sarg	EM0621.jpg_Sarg	4	4	0	1	fear
8199	Sarg	EM0621.jpg_Sarg	4	1	0	1	fear
8200	Sarg	EM0621.jpg_Sarg	4	2	0	1	fear
8201	Sarg	EM0621.jpg_Sarg	4	3	0	1	fear
8204	Sarg	EM0621.jpg_Sarg	3	1	0	1	fear
8210	Sarg	EM0621.jpg_Sarg	3	1	0	1	fear
8211	Sarg	EM0621.jpg_Sarg	4	2	0	1	fear
8214	Sarg	EM0621.jpg_Sarg	3	3	0	1	fear
8216	Sarg	EM0621.jpg_Sarg	1	1	0	1	fear
8217	Sarg	EM0621.jpg_Sarg	3	1	0	1	fear
8267	Menschengruppe	Menschengruppe	3	2	1	1	happy
8269	Menschengruppe	Menschengruppe	2	3	1	1	happy
8271	Menschengruppe	Menschengruppe	3	3	1	1	happy
8275	Menschengruppe	Menschengruppe	3	3	1	1	happy
8282	Menschengruppe	Menschengruppe	3	3	1	1	happy
8283	Menschengruppe	Menschengruppe	2	2	1	1	happy
8284	Menschengruppe	Menschengruppe	3	3	1	1	happy
8286	Menschengruppe	Menschengruppe	3	3	1	1	happy
8293	Menschengruppe	Menschengruppe	4	3	1	1	happy
8296	Menschengruppe	Menschengruppe	3	3	1	1	happy
8301	Menschengruppe	Menschengruppe	2	3	1	1	happy
8307	Menschengruppe	Menschengruppe	4	4	1	1	happy
8310	Menschengruppe	Menschengruppe	2	2	1	1	happy
8311	Menschengruppe	Menschengruppe	3	3	1	1	happy
8314	Menschengruppe	Menschengruppe	3	3	1	1	happy
8319	Menschengruppe	Menschengruppe	3	2	1	1	happy
8320	Menschengruppe	Menschengruppe	3	3	1	1	happy
8322	Menschengruppe	Menschengruppe	3	3	1	1	happy
8323	Menschengruppe	Menschengruppe	2	2	1	1	happy
8325	Menschengruppe	Menschengruppe	1	4	1	1	happy
8326	Menschengruppe	Menschengruppe	3	3	1	1	happy
8334	Menschengruppe	Menschengruppe	3	3	1	1	happy
8336	Menschengruppe	Menschengruppe	3	4	1	1	happy
8337	Menschengruppe	Menschengruppe	3	3	1	1	happy
8342	Menschengruppe	Menschengruppe	4	4	1	1	happy
8343	Menschengruppe	Menschengruppe	3	3	1	1	happy
8346	Menschengruppe	Menschengruppe	5	4	1	1	happy
8347	Menschengruppe	Menschengruppe	3	4	1	1	happy
8349	Menschengruppe	Menschengruppe	3	3	1	1	happy
8350	Menschengruppe	Menschengruppe	1	3	1	1	happy
8353	Menschengruppe	Menschengruppe	3	3	1	1	happy
8355	Menschengruppe	Menschengruppe	2	3	1	1	happy
8363	Menschengruppe	Menschengruppe	1	1	1	1	happy
8419	Bedrohung	EM0741.jpg_Bedrohung	4	1	0	1	fear
8423	Bedrohung	EM0741.jpg_Bedrohung	4	1	0	1	fear
8425	Bedrohung	EM0741.jpg_Bedrohung	4	1	0	1	fear
8426	Bedrohung	EM0741.jpg_Bedrohung	2	2	0	1	fear
8427	Bedrohung	EM0741.jpg_Bedrohung	3	2	0	1	fear
8434	Bedrohung	EM0741.jpg_Bedrohung	4	1	0	1	fear
8435	Bedrohung	EM0741.jpg_Bedrohung	2	2	0	1	fear
8437	Bedrohung	EM0741.jpg_Bedrohung	4	1	0	1	fear
8444	Bedrohung	EM0741.jpg_Bedrohung	4	1	0	1	fear
8445	Bedrohung	EM0741.jpg_Bedrohung	5	1	0	1	fear
8446	Bedrohung	EM0741.jpg_Bedrohung	4	1	0	1	fear
8451	Bedrohung	EM0741.jpg_Bedrohung	5	1	0	1	fear
8452	Bedrohung	EM0741.jpg_Bedrohung	4	1	0	1	fear
8457	Bedrohung	EM0741.jpg_Bedrohung	2	3	0	1	fear
8458	Bedrohung	EM0741.jpg_Bedrohung	5	1	0	1	fear
8463	Bedrohung	EM0741.jpg_Bedrohung	5	1	0	1	fear
8466	Bedrohung	EM0741.jpg_Bedrohung	5	1	0	1	fear
8472	Bedrohung	EM0741.jpg_Bedrohung	4	2	0	1	fear
8473	Bedrohung	EM0741.jpg_Bedrohung	5	1	0	1	fear
8476	Bedrohung	EM0741.jpg_Bedrohung	3	2	0	1	fear
8477	Bedrohung	EM0741.jpg_Bedrohung	1	1	0	1	fear
8480	Bedrohung	EM0741.jpg_Bedrohung	4	1	0	1	fear
8484	Bedrohung	EM0741.jpg_Bedrohung	1	1	0	1	fear
8488	Bedrohung	EM0741.jpg_Bedrohung	2	2	0	1	fear
8492	Bedrohung	EM0741.jpg_Bedrohung	4	3	0	1	fear
8496	Bedrohung	EM0741.jpg_Bedrohung	4	3	0	1	fear
8502	Bedrohung	EM0741.jpg_Bedrohung	4	2	0	1	fear
8504	Bedrohung	EM0741.jpg_Bedrohung	5	1	0	1	fear
8507	Bedrohung	EM0741.jpg_Bedrohung	4	2	0	1	fear
8557	Massage	EM0746.jpg_Massage	2	4	1	1	happy
8558	Massage	EM0746.jpg_Massage	2	4	1	1	happy
8559	Massage	EM0746.jpg_Massage	4	4	1	1	happy
8562	Massage	EM0746.jpg_Massage	4	4	1	1	happy
8565	Massage	EM0746.jpg_Massage	3	3	1	1	happy
8569	Massage	EM0746.jpg_Massage	3	4	1	1	happy
8572	Massage	EM0746.jpg_Massage	3	3	1	1	happy
8576	Massage	EM0746.jpg_Massage	4	5	1	1	happy
8582	Massage	EM0746.jpg_Massage	4	4	1	1	happy
8584	Massage	EM0746.jpg_Massage	4	5	1	1	happy
8587	Massage	EM0746.jpg_Massage	2	4	1	1	happy
8588	Massage	EM0746.jpg_Massage	4	5	1	1	happy
8590	Massage	EM0746.jpg_Massage	4	5	1	1	happy
8591	Massage	EM0746.jpg_Massage	2	3	1	1	happy
8592	Massage	EM0746.jpg_Massage	3	4	1	1	happy
8593	Massage	EM0746.jpg_Massage	4	4	1	1	happy
8595	Massage	EM0746.jpg_Massage	3	5	1	1	happy
8596	Massage	EM0746.jpg_Massage	2	4	1	1	happy
8599	Massage	EM0746.jpg_Massage	5	5	1	1	happy
8602	Massage	EM0746.jpg_Massage	4	4	1	1	happy
8617	Massage	EM0746.jpg_Massage	3	4	1	1	happy
8618	Massage	EM0746.jpg_Massage	3	5	1	1	happy
8620	Massage	EM0746.jpg_Massage	2	5	1	1	happy
8621	Massage	EM0746.jpg_Massage	5	5	1	1	happy
8622	Massage	EM0746.jpg_Massage	1	5	1	1	happy
8625	Massage	EM0746.jpg_Massage	4	4	1	1	happy
8627	Massage	EM0746.jpg_Massage	5	4	1	1	happy
8628	Massage	EM0746.jpg_Massage	2	5	1	1	happy
8630	Massage	EM0746.jpg_Massage	4	2	1	1	happy
8631	Massage	EM0746.jpg_Massage	4	4	1	1	happy
8636	Massage	EM0746.jpg_Massage	3	3	1	1	happy
8639	Massage	EM0746.jpg_Massage	4	5	1	1	happy
8643	Massage	EM0746.jpg_Massage	2	5	1	1	happy
8644	Massage	EM0746.jpg_Massage	3	4	1	1	happy
8647	Massage	EM0746.jpg_Massage	4	4	1	1	happy
8648	Massage	EM0746.jpg_Massage	2	4	1	1	happy
8649	Massage	EM0746.jpg_Massage	5	5	1	1	happy
8654	Massage	EM0746.jpg_Massage	4	4	1	1	happy
8703	Waldbrand	EM_0818.jpg_Waldbrand	5	1	0	1	fear
8705	Waldbrand	EM_0818.jpg_Waldbrand	2	3	0	1	fear
8715	Waldbrand	EM_0818.jpg_Waldbrand	4	2	0	1	fear
8726	Waldbrand	EM_0818.jpg_Waldbrand	5	1	0	1	fear
8729	Waldbrand	EM_0818.jpg_Waldbrand	3	1	0	1	fear
8735	Waldbrand	EM_0818.jpg_Waldbrand	3	1	0	1	fear
8756	Waldbrand	EM_0818.jpg_Waldbrand	5	1	0	1	fear
8758	Waldbrand	EM_0818.jpg_Waldbrand	4	3	0	1	fear
8761	Waldbrand	EM_0818.jpg_Waldbrand	4	4	0	1	fear
8762	Waldbrand	EM_0818.jpg_Waldbrand	4	2	0	1	fear
8765	Waldbrand	EM_0818.jpg_Waldbrand	5	1	0	1	fear
8767	Waldbrand	EM_0818.jpg_Waldbrand	4	1	0	1	fear
8768	Waldbrand	EM_0818.jpg_Waldbrand	5	1	0	1	fear
8772	Waldbrand	EM_0818.jpg_Waldbrand	4	2	0	1	fear
8779	Waldbrand	EM_0818.jpg_Waldbrand	5	1	0	1	fear
8780	Waldbrand	EM_0818.jpg_Waldbrand	5	1	0	1	fear
8782	Waldbrand	EM_0818.jpg_Waldbrand	2	2	0	1	fear
8783	Waldbrand	EM_0818.jpg_Waldbrand	1	1	0	1	fear
8785	Waldbrand	EM_0818.jpg_Waldbrand	4	1	0	1	fear
8787	Waldbrand	EM_0818.jpg_Waldbrand	5	1	0	1	fear
8790	Waldbrand	EM_0818.jpg_Waldbrand	3	2	0	1	fear
8792	Waldbrand	EM_0818.jpg_Waldbrand	3	3	0	1	fear
8793	Waldbrand	EM_0818.jpg_Waldbrand	4	1	0	1	fear
8849	Wüstenhaus	Wüstenhaus	2	3	1	1	happy
8855	Wüstenhaus	Wüstenhaus	2	2	1	1	happy
8858	Wüstenhaus	Wüstenhaus	3	3	1	1	happy
8859	Wüstenhaus	Wüstenhaus	4	4	1	1	happy
8862	Wüstenhaus	Wüstenhaus	3	3	1	1	happy
8863	Wüstenhaus	Wüstenhaus	4	4	1	1	happy
8864	Wüstenhaus	Wüstenhaus	3	3	1	1	happy
8867	Wüstenhaus	Wüstenhaus	4	3	1	1	happy
8868	Wüstenhaus	Wüstenhaus	3	3	1	1	happy
8869	Wüstenhaus	Wüstenhaus	3	3	1	1	happy
[truncated: 1,169 more rows]
