# Supplementary material for: Valence–arousal interactions between images and music: differential effects on memorisation, discrimination, and fixations
Source: PeerJ. 2026 Apr 21;14:e20781. doi: 10.7717/peerj.20781 (PMC13108460; doi:10.7717/peerj.20781)
Supplement: Supplemental Information 3 — The ’Code’ folder contains an R markdown script and its html version (to view code without running R). In the ’Data’ subfolder four datasets are provided: (1) a complete trial-level dataset with per-image data and all variables used in image-level analyses, (2) an aggregated dataset with per-trial variables used for trial-level models (e.g., d’), and (3–4) raw pretest ratings for the images and music pieces used in the experiment. The R Markdwon script loads the datasets automatically, when folder structure is as provided in this zip file. A Readme text file is included. [file peerj-14-20781-s003.zip › Analysis_R_code_Revision/Data/pre-test_music_ratings_final.csv]

music	valence_music_pretest	arousal_music_pretest	MusicAffect	arousal_binary	valence_binary
Fear 1 Batman 1	1	1	fear	1	0
Fear 1 Batman 1	2	5	fear	1	0
Fear 1 Batman 1	1	5	fear	1	0
Fear 1 Batman 1	2	3	fear	1	0
Fear 1 Batman 1	1	4	fear	1	0
Fear 1 Batman 1	2	4	fear	1	0
Fear 1 Batman 1	1	2	fear	1	0
Fear 1 Batman 1	4	4	fear	1	0
Fear 1 Batman 1	2	4	fear	1	0
Fear 1 Batman 1	2	3	fear	1	0
Fear 1 Batman 1	1	4	fear	1	0
Fear 1 Batman 1	2	5	fear	1	0
Fear 1 Batman 1	1	4	fear	1	0
Fear 1 Batman 1	2	2	fear	1	0
Fear 1 Batman 1	1	4	fear	1	0
Fear 1 Batman 1	1	4	fear	1	0
Fear 1 Batman 1	2	2	fear	1	0
Fear 1 Batman 1	3	5	fear	1	0
Fear 1 Batman 1	2	4	fear	1	0
Fear 1 Batman 1	2	3	fear	1	0
Fear 1 Batman 1	1	5	fear	1	0
Fear 1 Batman 1	2	2	fear	1	0
Fear 1 Batman 1	1	4	fear	1	0
Fear 1 Batman 1	1	4	fear	1	0
Fear 1 Batman 1	2	3	fear	1	0
Fear 1 Batman 1	2	2	fear	1	0
Fear 1 Batman 1	2	3	fear	1	0
Fear 1 Batman 1	2	2	fear	1	0
Fear 1 Batman 1	2	5	fear	1	0
Fear 1 Batman 1	2	3	fear	1	0
Fear 1 Batman 1	1	5	fear	1	0
Fear 1 Batman 1	2	5	fear	1	0
Fear 1 Batman 1	2	5	fear	1	0
Fear 1 Batman 1	2	5	fear	1	0
Fear 1 Batman 1	3	4	fear	1	0
Fear 1 Batman 1	1	1	fear	1	0
Fear 1 Batman 1	2	4	fear	1	0
Fear 1 Batman 1	3	2	fear	1	0
Fear 1 Batman 1	4	3	fear	1	0
Fear 1 Batman 1	2	2	fear	1	0
Fear 1 Batman 1	2	3	fear	1	0
Fear 1 Batman 1	3	4	fear	1	0
Fear 1 Batman 1	2	3	fear	1	0
Fear 1 Batman 1	2	1	fear	1	0
Fear 1 Batman 1	1	4	fear	1	0
Fear 1 Batman 1	2	5	fear	1	0
Fear 1 Batman 1	2	4	fear	1	0
Fear 1 Batman 1	1	4	fear	1	0
Fear 1 Batman 1	2	4	fear	1	0
Fear 1 Batman 1	2	5	fear	1	0
Fear 1 Batman 1	1	5	fear	1	0
Fear 1 Batman 1	1	4	fear	1	0
Fear 1 Batman 1	1	1	fear	1	0
Fear 3 Alien	1	1	fear	1	0
Fear 3 Alien	2	4	fear	1	0
Fear 3 Alien	1	5	fear	1	0
Fear 3 Alien	3	3	fear	1	0
Fear 3 Alien	1	1	fear	1	0
Fear 3 Alien	1	2	fear	1	0
Fear 3 Alien	3	3	fear	1	0
Fear 3 Alien	1	4	fear	1	0
Fear 3 Alien	1	4	fear	1	0
Fear 3 Alien	2	3	fear	1	0
Fear 3 Alien	1	5	fear	1	0
Fear 3 Alien	1	5	fear	1	0
Fear 3 Alien	2	3	fear	1	0
Fear 3 Alien	1	3	fear	1	0
Fear 3 Alien	1	4	fear	1	0
Fear 3 Alien	2	5	fear	1	0
Fear 3 Alien	2	4	fear	1	0
Fear 3 Alien	1	2	fear	1	0
Fear 3 Alien	1	5	fear	1	0
Fear 3 Alien	1	4	fear	1	0
Fear 3 Alien	4	4	fear	1	0
Fear 3 Alien	2	3	fear	1	0
Fear 3 Alien	2	5	fear	1	0
Fear 3 Alien	3	3	fear	1	0
Fear 3 Alien	2	4	fear	1	0
Fear 3 Alien	2	2	fear	1	0
Fear 3 Alien	1	4	fear	1	0
Fear 3 Alien	1	1	fear	1	0
Fear 3 Alien	2	4	fear	1	0
Fear 3 Alien	1	5	fear	1	0
Fear 3 Alien	3	5	fear	1	0
Fear 3 Alien	2	5	fear	1	0
Fear 3 Alien	4	4	fear	1	0
Fear 3 Alien	2	4	fear	1	0
Fear 3 Alien	1	5	fear	1	0
Fear 3 Alien	1	5	fear	1	0
Fear 3 Alien	1	1	fear	1	0
Fear 3 Alien	2	4	fear	1	0
Fear 3 Alien	3	4	fear	1	0
Fear 3 Alien	3	4	fear	1	0
Fear 3 Alien	2	2	fear	1	0
Fear 3 Alien	2	5	fear	1	0
Fear 3 Alien	3	5	fear	1	0
Fear 3 Alien	1	4	fear	1	0
Fear 3 Alien	2	4	fear	1	0
Fear 3 Alien	2	3	fear	1	0
Fear 3 Alien	2	4	fear	1	0
Fear 3 Alien	1	5	fear	1	0
Fear 3 Alien	1	5	fear	1	0
Fear 3 Alien	2	3	fear	1	0
Fear 3 Alien	3	3	fear	1	0
Happy 1 Man of Galilee	4	4	happy	1	1
Happy 1 Man of Galilee	4	2	happy	1	1
Happy 1 Man of Galilee	4	3	happy	1	1
Happy 1 Man of Galilee	4	4	happy	1	1
Happy 1 Man of Galilee	5	5	happy	1	1
Happy 1 Man of Galilee	3	3	happy	1	1
Happy 1 Man of Galilee	4	4	happy	1	1
Happy 1 Man of Galilee	3	4	happy	1	1
Happy 1 Man of Galilee	3	2	happy	1	1
Happy 1 Man of Galilee	4	4	happy	1	1
Happy 1 Man of Galilee	4	5	happy	1	1
Happy 1 Man of Galilee	2	2	happy	1	1
Happy 1 Man of Galilee	4	3	happy	1	1
Happy 1 Man of Galilee	4	4	happy	1	1
Happy 1 Man of Galilee	4	5	happy	1	1
Happy 1 Man of Galilee	3	3	happy	1	1
Happy 1 Man of Galilee	4	4	happy	1	1
Happy 1 Man of Galilee	3	3	happy	1	1
Happy 1 Man of Galilee	3	2	happy	1	1
Happy 1 Man of Galilee	3	4	happy	1	1
Happy 1 Man of Galilee	4	4	happy	1	1
Happy 1 Man of Galilee	4	3	happy	1	1
Happy 1 Man of Galilee	4	4	happy	1	1
Happy 1 Man of Galilee	4	4	happy	1	1
Happy 1 Man of Galilee	3	3	happy	1	1
Happy 1 Man of Galilee	3	3	happy	1	1
Happy 1 Man of Galilee	3	4	happy	1	1
Happy 1 Man of Galilee	5	5	happy	1	1
Happy 1 Man of Galilee	4	3	happy	1	1
Happy 1 Man of Galilee	4	3	happy	1	1
Happy 1 Man of Galilee	5	4	happy	1	1
Happy 1 Man of Galilee	4	4	happy	1	1
Happy 1 Man of Galilee	3	3	happy	1	1
Happy 1 Man of Galilee	3	4	happy	1	1
Happy 1 Man of Galilee	4	2	happy	1	1
Happy 1 Man of Galilee	3	3	happy	1	1
Happy 1 Man of Galilee	4	4	happy	1	1
Happy 1 Man of Galilee	4	3	happy	1	1
Happy 1 Man of Galilee	2	3	happy	1	1
Happy 1 Man of Galilee	4	4	happy	1	1
Happy 1 Man of Galilee	4	4	happy	1	1
Happy 1 Man of Galilee	3	3	happy	1	1
Happy 1 Man of Galilee	4	4	happy	1	1
Happy 1 Man of Galilee	4	4	happy	1	1
Happy 1 Man of Galilee	3	5	happy	1	1
Happy 1 Man of Galilee	2	3	happy	1	1
Happy 1 Man of Galilee	4	3	happy	1	1
Happy 1 Man of Galilee	3	3	happy	1	1
Happy 1 Man of Galilee	4	4	happy	1	1
Happy 4 Mozart 2	5	4	happy	1	1
Happy 4 Mozart 2	4	4	happy	1	1
Happy 4 Mozart 2	4	3	happy	1	1
Happy 4 Mozart 2	4	3	happy	1	1
Happy 4 Mozart 2	5	4	happy	1	1
Happy 4 Mozart 2	4	4	happy	1	1
Happy 4 Mozart 2	4	3	happy	1	1
Happy 4 Mozart 2	3	4	happy	1	1
Happy 4 Mozart 2	5	5	happy	1	1
Happy 4 Mozart 2	4	4	happy	1	1
Happy 4 Mozart 2	4	3	happy	1	1
Happy 4 Mozart 2	4	4	happy	1	1
Happy 4 Mozart 2	3	3	happy	1	1
Happy 4 Mozart 2	3	3	happy	1	1
Happy 4 Mozart 2	5	5	happy	1	1
Happy 4 Mozart 2	3	2	happy	1	1
Happy 4 Mozart 2	4	3	happy	1	1
Happy 4 Mozart 2	5	3	happy	1	1
Happy 4 Mozart 2	3	3	happy	1	1
Happy 4 Mozart 2	3	4	happy	1	1
Happy 4 Mozart 2	4	4	happy	1	1
Happy 4 Mozart 2	5	4	happy	1	1
Happy 4 Mozart 2	5	5	happy	1	1
Happy 4 Mozart 2	3	3	happy	1	1
Happy 4 Mozart 2	5	5	happy	1	1
Happy 4 Mozart 2	5	5	happy	1	1
Happy 4 Mozart 2	3	4	happy	1	1
Happy 4 Mozart 2	3	4	happy	1	1
Happy 4 Mozart 2	5	4	happy	1	1
Happy 4 Mozart 2	4	4	happy	1	1
Happy 4 Mozart 2	4	4	happy	1	1
Happy 4 Mozart 2	4	4	happy	1	1
Happy 4 Mozart 2	4	5	happy	1	1
Happy 4 Mozart 2	3	3	happy	1	1
Happy 4 Mozart 2	4	4	happy	1	1
Happy 4 Mozart 2	4	4	happy	1	1
Happy 4 Mozart 2	4	4	happy	1	1
Happy 4 Mozart 2	5	3	happy	1	1
Happy 4 Mozart 2	5	5	happy	1	1
Happy 4 Mozart 2	4	4	happy	1	1
Happy 4 Mozart 2	2	4	happy	1	1
Happy 4 Mozart 2	4	4	happy	1	1
Happy 4 Mozart 2	3	3	happy	1	1
Happy 4 Mozart 2	4	3	happy	1	1
Sad 1 The English Patient	1	1	sad	0	0
Sad 1 The English Patient	3	4	sad	0	0
Sad 1 The English Patient	3	3	sad	0	0
Sad 1 The English Patient	4	4	sad	0	0
Sad 1 The English Patient	3	3	sad	0	0
Sad 1 The English Patient	3	3	sad	0	0
Sad 1 The English Patient	4	4	sad	0	0
Sad 1 The English Patient	2	3	sad	0	0
Sad 1 The English Patient	2	2	sad	0	0
Sad 1 The English Patient	4	4	sad	0	0
Sad 1 The English Patient	3	1	sad	0	0
Sad 1 The English Patient	2	3	sad	0	0
Sad 1 The English Patient	3	3	sad	0	0
Sad 1 The English Patient	2	3	sad	0	0
Sad 1 The English Patient	4	4	sad	0	0
Sad 1 The English Patient	4	4	sad	0	0
Sad 1 The English Patient	2	3	sad	0	0
Sad 1 The English Patient	2	3	sad	0	0
Sad 1 The English Patient	2	2	sad	0	0
Sad 1 The English Patient	3	3	sad	0	0
Sad 1 The English Patient	4	4	sad	0	0
Sad 1 The English Patient	2	1	sad	0	0
Sad 1 The English Patient	5	2	sad	0	0
Sad 1 The English Patient	3	2	sad	0	0
Sad 1 The English Patient	1	2	sad	0	0
Sad 1 The English Patient	3	3	sad	0	0
Sad 1 The English Patient	4	3	sad	0	0
Sad 1 The English Patient	3	2	sad	0	0
Sad 1 The English Patient	3	4	sad	0	0
Sad 1 The English Patient	3	3	sad	0	0
Sad 1 The English Patient	2	4	sad	0	0
Sad 1 The English Patient	4	3	sad	0	0
Sad 1 The English Patient	2	4	sad	0	0
Sad 1 The English Patient	2	3	sad	0	0
Sad 1 The English Patient	4	2	sad	0	0
Sad 1 The English Patient	3	2	sad	0	0
Sad 1 The English Patient	2	3	sad	0	0
Sad 1 The English Patient	5	5	sad	0	0
Sad 1 The English Patient	2	4	sad	0	0
Sad 1 The English Patient	4	4	sad	0	0
Sad 1 The English Patient	4	4	sad	0	0
Sad 1 The English Patient	1	1	sad	0	0
Sad 1 The English Patient	4	4	sad	0	0
Sad 1 The English Patient	2	2	sad	0	0
Sad 1 The English Patient	3	2	sad	0	0
Sad 1 The English Patient	2	3	sad	0	0
Sad 1 The English Patient	3	4	sad	0	0
Sad 1 The English Patient	3	3	sad	0	0
Sad 1 The English Patient	2	2	sad	0	0
Sad 1 The English Patient	1	2	sad	0	0
Sad 1 The English Patient	4	1	sad	0	0
Sad 1 The English Patient	2	1	sad	0	0
Sad 1 The English Patient	3	2	sad	0	0
Sad 1 The English Patient	3	2	sad	0	0
Sad 1 The English Patient	3	2	sad	0	0
Sad 1 The English Patient	2	2	sad	0	0
Sad 1 The English Patient	3	2	sad	0	0
Sad 3 On The Nature of Daylight 1	3	2	sad	0	0
Sad 3 On The Nature of Daylight 1	4	3	sad	0	0
Sad 3 On The Nature of Daylight 1	2	3	sad	0	0
Sad 3 On The Nature of Daylight 1	1	1	sad	0	0
Sad 3 On The Nature of Daylight 1	4	4	sad	0	0
Sad 3 On The Nature of Daylight 1	3	3	sad	0	0
Sad 3 On The Nature of Daylight 1	2	1	sad	0	0
Sad 3 On The Nature of Daylight 1	1	4	sad	0	0
Sad 3 On The Nature of Daylight 1	3	3	sad	0	0
Sad 3 On The Nature of Daylight 1	3	3	sad	0	0
Sad 3 On The Nature of Daylight 1	3	4	sad	0	0
Sad 3 On The Nature of Daylight 1	4	4	sad	0	0
Sad 3 On The Nature of Daylight 1	2	1	sad	0	0
Sad 3 On The Nature of Daylight 1	2	3	sad	0	0
Sad 3 On The Nature of Daylight 1	1	2	sad	0	0
Sad 3 On The Nature of Daylight 1	2	3	sad	0	0
Sad 3 On The Nature of Daylight 1	4	3	sad	0	0
Sad 3 On The Nature of Daylight 1	1	1	sad	0	0
Sad 3 On The Nature of Daylight 1	4	3	sad	0	0
Sad 3 On The Nature of Daylight 1	3	3	sad	0	0
Sad 3 On The Nature of Daylight 1	4	3	sad	0	0
Sad 3 On The Nature of Daylight 1	2	4	sad	0	0
Sad 3 On The Nature of Daylight 1	1	1	sad	0	0
Sad 3 On The Nature of Daylight 1	4	2	sad	0	0
Sad 3 On The Nature of Daylight 1	1	4	sad	0	0
Sad 3 On The Nature of Daylight 1	2	2	sad	0	0
Sad 3 On The Nature of Daylight 1	3	2	sad	0	0
Sad 3 On The Nature of Daylight 1	2	1	sad	0	0
Sad 3 On The Nature of Daylight 1	2	1	sad	0	0
Sad 3 On The Nature of Daylight 1	1	4	sad	0	0
Sad 3 On The Nature of Daylight 1	3	1	sad	0	0
Sad 3 On The Nature of Daylight 1	5	2	sad	0	0
Sad 3 On The Nature of Daylight 1	4	4	sad	0	0
Sad 3 On The Nature of Daylight 1	4	5	sad	0	0
Sad 3 On The Nature of Daylight 1	3	2	sad	0	0
Sad 3 On The Nature of Daylight 1	3	4	sad	0	0
Sad 3 On The Nature of Daylight 1	1	1	sad	0	0
Sad 3 On The Nature of Daylight 1	4	3	sad	0	0
Sad 3 On The Nature of Daylight 1	1	1	sad	0	0
Sad 3 On The Nature of Daylight 1	1	1	sad	0	0
Sad 3 On The Nature of Daylight 1	2	2	sad	0	0
Sad 3 On The Nature of Daylight 1	2	4	sad	0	0
Sad 3 On The Nature of Daylight 1	3	2	sad	0	0
Sad 3 On The Nature of Daylight 1	4	5	sad	0	0
Sad 3 On The Nature of Daylight 1	3	2	sad	0	0
Sad 3 On The Nature of Daylight 1	4	4	sad	0	0
Tender 3 Buddha Bar 1	3	1	tender	0	1
Tender 3 Buddha Bar 1	3	3	tender	0	1
Tender 3 Buddha Bar 1	4	4	tender	0	1
Tender 3 Buddha Bar 1	3	3	tender	0	1
Tender 3 Buddha Bar 1	2	3	tender	0	1
Tender 3 Buddha Bar 1	4	4	tender	0	1
Tender 3 Buddha Bar 1	3	2	tender	0	1
Tender 3 Buddha Bar 1	3	3	tender	0	1
Tender 3 Buddha Bar 1	4	4	tender	0	1
Tender 3 Buddha Bar 1	3	3	tender	0	1
Tender 3 Buddha Bar 1	4	4	tender	0	1
Tender 3 Buddha Bar 1	3	3	tender	0	1
Tender 3 Buddha Bar 1	3	3	tender	0	1
Tender 3 Buddha Bar 1	4	3	tender	0	1
Tender 3 Buddha Bar 1	5	3	tender	0	1
Tender 3 Buddha Bar 1	3	1	tender	0	1
Tender 3 Buddha Bar 1	3	1	tender	0	1
Tender 3 Buddha Bar 1	5	5	tender	0	1
Tender 3 Buddha Bar 1	4	2	tender	0	1
Tender 3 Buddha Bar 1	1	3	tender	0	1
Tender 3 Buddha Bar 1	3	3	tender	0	1
Tender 3 Buddha Bar 1	4	1	tender	0	1
Tender 3 Buddha Bar 1	5	3	tender	0	1
Tender 3 Buddha Bar 1	3	1	tender	0	1
Tender 3 Buddha Bar 1	5	5	tender	0	1
Tender 3 Buddha Bar 1	5	3	tender	0	1
Tender 3 Buddha Bar 1	4	4	tender	0	1
Tender 3 Buddha Bar 1	3	3	tender	0	1
Tender 3 Buddha Bar 1	3	2	tender	0	1
Tender 3 Buddha Bar 1	3	1	tender	0	1
Tender 3 Buddha Bar 1	2	1	tender	0	1
Tender 3 Buddha Bar 1	3	4	tender	0	1
Tender 3 Buddha Bar 1	3	1	tender	0	1
Tender 3 Buddha Bar 1	3	3	tender	0	1
Tender 3 Buddha Bar 1	5	1	tender	0	1
Tender 3 Buddha Bar 1	4	4	tender	0	1
Tender 3 Buddha Bar 1	3	1	tender	0	1
Tender 3 Buddha Bar 1	4	3	tender	0	1
Tender 3 Buddha Bar 1	3	3	tender	0	1
Tender 3 Buddha Bar 1	3	3	tender	0	1
Tender 3 Buddha Bar 1	3	4	tender	0	1
Tender 3 Buddha Bar 1	2	2	tender	0	1
Tender 3 Buddha Bar 1	5	2	tender	0	1
Tender 3 Buddha Bar 1	4	1	tender	0	1
Tender 3 Buddha Bar 1	2	1	tender	0	1
Tender 3 Buddha Bar 1	3	4	tender	0	1
Tender 3 Buddha Bar 1	4	3	tender	0	1
Tender 3 Buddha Bar 1	4	1	tender	0	1
Tender 3 Buddha Bar 1	5	1	tender	0	1
Tender 3 Buddha Bar 1	5	2	tender	0	1
Tender 3 Buddha Bar 1	3	3	tender	0	1
Tender 1 On The Way 1	1	1	tender	0	1
Tender 1 On The Way 1	4	2	tender	0	1
Tender 1 On The Way 1	1	2	tender	0	1
Tender 1 On The Way 1	5	4	tender	0	1
Tender 1 On The Way 1	4	2	tender	0	1
Tender 1 On The Way 1	4	4	tender	0	1
Tender 1 On The Way 1	3	1	tender	0	1
Tender 1 On The Way 1	3	3	tender	0	1
Tender 1 On The Way 1	4	2	tender	0	1
Tender 1 On The Way 1	4	4	tender	0	1
Tender 1 On The Way 1	3	1	tender	0	1
Tender 1 On The Way 1	3	4	tender	0	1
Tender 1 On The Way 1	4	4	tender	0	1
Tender 1 On The Way 1	3	2	tender	0	1
Tender 1 On The Way 1	5	4	tender	0	1
Tender 1 On The Way 1	5	2	tender	0	1
Tender 1 On The Way 1	5	1	tender	0	1
Tender 1 On The Way 1	4	3	tender	0	1
Tender 1 On The Way 1	5	1	tender	0	1
Tender 1 On The Way 1	3	3	tender	0	1
Tender 1 On The Way 1	4	2	tender	0	1
Tender 1 On The Way 1	5	5	tender	0	1
Tender 1 On The Way 1	4	3	tender	0	1
Tender 1 On The Way 1	2	1	tender	0	1
Tender 1 On The Way 1	4	2	tender	0	1
Tender 1 On The Way 1	4	2	tender	0	1
Tender 1 On The Way 1	2	4	tender	0	1
Tender 1 On The Way 1	3	2	tender	0	1
Tender 1 On The Way 1	3	3	tender	0	1
Tender 1 On The Way 1	3	1	tender	0	1
Tender 1 On The Way 1	4	4	tender	0	1
Tender 1 On The Way 1	4	3	tender	0	1
Tender 1 On The Way 1	4	2	tender	0	1
Tender 1 On The Way 1	3	3	tender	0	1
Tender 1 On The Way 1	4	3	tender	0	1
Tender 1 On The Way 1	5	4	tender	0	1
Tender 1 On The Way 1	3	2	tender	0	1
Tender 1 On The Way 1	3	2	tender	0	1
Tender 1 On The Way 1	4	3	tender	0	1
Tender 1 On The Way 1	5	5	tender	0	1
Tender 1 On The Way 1	3	2	tender	0	1
Tender 1 On The Way 1	5	4	tender	0	1
